# Supplementary material for: Temporally Regulated Traffic of HuR and Its Associated ARE-Containing mRNAs from the Chromatoid Body to Polysomes during Mouse Spermatogenesis
Source: PLoS One. 2009 Mar 31;4(3):e4900. doi: 10.1371/journal.pone.0004900 (PMC2659425; doi:10.1371/journal.pone.0004900)
Supplement: Table S1 — Information about the mouse and human microarray samples (0.07 MB XLS) [file pone.0004900.s004.xls]

## Sheet: Human samples
Samples	Database	Sample Ids	Serie Ids	Platforms Ids	Arrays
spermatocytes	ArrayExpress	E-TABM-130-raw-cel-1216240564.cel	E-TABM-130	A-AFFY-44	HG-U133_Plus_2
spermatocytes	ArrayExpress	E-TABM-130-raw-cel-1216241239.cel	E-TABM-130	A-AFFY-44	HG-U133_Plus_2
spermatids	ArrayExpress	E-TABM-130-raw-cel-1216240788.cel	E-TABM-130	A-AFFY-44	HG-U133_Plus_2
spermatids	ArrayExpress	E-TABM-130-raw-cel-1216241525.cel	E-TABM-130	A-AFFY-44	HG-U133_Plus_2
seminiferous tubules	ArrayExpress	E-TABM-130-raw-cel-1216239990.cel	E-TABM-130	A-AFFY-44	HG-U133_Plus_2
seminiferous tubules	ArrayExpress	E-TABM-130-raw-cel-1216240506.cel	E-TABM-130	A-AFFY-44	HG-U133_Plus_2
testis	ArrayExpress	E-TABM-130-raw-cel-1216240282.cel	E-TABM-130	A-AFFY-44	HG-U133_Plus_2
testis	ArrayExpress	E-TABM-130-raw-cel-1216241071.cel	E-TABM-130	A-AFFY-44	HG-U133_Plus_2
testis	Affymetrix	u1332plus_ivt_testes_A	Affymetrix	GPL570	HG-U133_Plus_2
testis	Affymetrix	u1332plus_ivt_testes_B	Affymetrix	GPL570	HG-U133_Plus_2
testis	Affymetrix	u1332plus_ivt_testes_C	Affymetrix	GPL570	HG-U133_Plus_2
testis	GEO	GSM80853	GSE3526	GPL570	HG-U133_Plus_2
testis	GEO	GSM80868	GSE3526	GPL570	HG-U133_Plus_2
testis	GEO	GSM80869	GSE3526	GPL570	HG-U133_Plus_2
adrenal_gland	GEO	GSM80605	GSE3526	GPL570	HG-U133_Plus_2
adrenal_gland	GEO	GSM80606	GSE3526	GPL570	HG-U133_Plus_2
adrenal_gland	GEO	GSM80607	GSE3526	GPL570	HG-U133_Plus_2
adrenal_gland	GEO	GSM80608	GSE3526	GPL570	HG-U133_Plus_2
brain	GEO	GSM80572	GSE3526	GPL570	HG-U133_Plus_2
brain	GEO	GSM80573	GSE3526	GPL570	HG-U133_Plus_2
brain	GEO	GSM80574	GSE3526	GPL570	HG-U133_Plus_2
brain	GEO	GSM80575	GSE3526	GPL570	HG-U133_Plus_2
brain	GEO	GSM80587	GSE3526	GPL570	HG-U133_Plus_2
brain	GEO	GSM80597	GSE3526	GPL570	HG-U133_Plus_2
brain	GEO	GSM80598	GSE3526	GPL570	HG-U133_Plus_2
brain	GEO	GSM80599	GSE3526	GPL570	HG-U133_Plus_2
brain	GEO	GSM80600	GSE3526	GPL570	HG-U133_Plus_2
brain	GEO	GSM80616	GSE3526	GPL570	HG-U133_Plus_2
brain	GEO	GSM80617	GSE3526	GPL570	HG-U133_Plus_2
brain	GEO	GSM80618	GSE3526	GPL570	HG-U133_Plus_2
brain	GEO	GSM80619	GSE3526	GPL570	HG-U133_Plus_2
brain	GEO	GSM80626	GSE3526	GPL570	HG-U133_Plus_2
brain	GEO	GSM80636	GSE3526	GPL570	HG-U133_Plus_2
brain	GEO	GSM80637	GSE3526	GPL570	HG-U133_Plus_2
brain	GEO	GSM80638	GSE3526	GPL570	HG-U133_Plus_2
brain	GEO	GSM80639	GSE3526	GPL570	HG-U133_Plus_2
brain	GEO	u1332plus_ivt_cerebellum_A	Affymetrix	GPL570	HG-U133_Plus_2
brain	GEO	u1332plus_ivt_cerebellum_B	Affymetrix	GPL570	HG-U133_Plus_2
brain	GEO	u1332plus_ivt_cerebellum_C	Affymetrix	GPL570	HG-U133_Plus_2
brain	GEO	GSM80627	GSE3526	GPL570	HG-U133_Plus_2
brain	GEO	GSM80640	GSE3526	GPL570	HG-U133_Plus_2
brain	GEO	GSM80641	GSE3526	GPL570	HG-U133_Plus_2
brain	GEO	GSM80642	GSE3526	GPL570	HG-U133_Plus_2
brain	GEO	GSM80643	GSE3526	GPL570	HG-U133_Plus_2
brain	GEO	GSM80650	GSE3526	GPL570	HG-U133_Plus_2
brain	GEO	GSM80651	GSE3526	GPL570	HG-U133_Plus_2
brain	GEO	GSM80652	GSE3526	GPL570	HG-U133_Plus_2
brain	GEO	GSM80653	GSE3526	GPL570	HG-U133_Plus_2
brain	GEO	GSM80620	GSE3526	GPL570	HG-U133_Plus_2
brain	GEO	GSM80621	GSE3526	GPL570	HG-U133_Plus_2
brain	GEO	GSM80622	GSE3526	GPL570	HG-U133_Plus_2
brain	GEO	GSM80623	GSE3526	GPL570	HG-U133_Plus_2
brain	GEO	GSM80628	GSE3526	GPL570	HG-U133_Plus_2
brain	GEO	GSM80644	GSE3526	GPL570	HG-U133_Plus_2
brain	GEO	GSM80645	GSE3526	GPL570	HG-U133_Plus_2
brain	GEO	GSM80646	GSE3526	GPL570	HG-U133_Plus_2
brain	GEO	GSM80647	GSE3526	GPL570	HG-U133_Plus_2
brain	GEO	GSM80660	GSE3526	GPL570	HG-U133_Plus_2
brain	GEO	GSM80661	GSE3526	GPL570	HG-U133_Plus_2
brain	GEO	GSM80666	GSE3526	GPL570	HG-U133_Plus_2
brain	GEO	GSM80667	GSE3526	GPL570	HG-U133_Plus_2
brain	GEO	GSM80671	GSE3526	GPL570	HG-U133_Plus_2
brain	GEO	GSM80675	GSE3526	GPL570	HG-U133_Plus_2
brain	GEO	GSM80676	GSE3526	GPL570	HG-U133_Plus_2
brain	GEO	GSM80677	GSE3526	GPL570	HG-U133_Plus_2
brain	GEO	GSM80678	GSE3526	GPL570	HG-U133_Plus_2
brain	GEO	GSM80662	GSE3526	GPL570	HG-U133_Plus_2
brain	GEO	GSM80663	GSE3526	GPL570	HG-U133_Plus_2
brain	GEO	GSM80664	GSE3526	GPL570	HG-U133_Plus_2
brain	GEO	GSM80665	GSE3526	GPL570	HG-U133_Plus_2
brain	GEO	GSM80668	GSE3526	GPL570	HG-U133_Plus_2
brain	GEO	GSM80679	GSE3526	GPL570	HG-U133_Plus_2
brain	GEO	GSM80680	GSE3526	GPL570	HG-U133_Plus_2
brain	GEO	GSM80681	GSE3526	GPL570	HG-U133_Plus_2
brain	GEO	GSM80682	GSE3526	GPL570	HG-U133_Plus_2
brain	GEO	GSM80669	GSE3526	GPL570	HG-U133_Plus_2
brain	GEO	GSM80670	GSE3526	GPL570	HG-U133_Plus_2
brain	GEO	GSM80683	GSE3526	GPL570	HG-U133_Plus_2
brain	GEO	GSM80690	GSE3526	GPL570	HG-U133_Plus_2
brain	GEO	GSM80691	GSE3526	GPL570	HG-U133_Plus_2
brain	GEO	GSM80692	GSE3526	GPL570	HG-U133_Plus_2
brain	GEO	GSM80693	GSE3526	GPL570	HG-U133_Plus_2
brain	GEO	GSM80699	GSE3526	GPL570	HG-U133_Plus_2
brain	GEO	GSM80700	GSE3526	GPL570	HG-U133_Plus_2
brain	GEO	GSM80701	GSE3526	GPL570	HG-U133_Plus_2
brain	GEO	GSM80702	GSE3526	GPL570	HG-U133_Plus_2
brain	GEO	GSM80703	GSE3526	GPL570	HG-U133_Plus_2
brain	GEO	GSM80704	GSE3526	GPL570	HG-U133_Plus_2
brain	GEO	GSM80715	GSE3526	GPL570	HG-U133_Plus_2
brain	GEO	GSM80754	GSE3526	GPL570	HG-U133_Plus_2
brain	GEO	GSM80756	GSE3526	GPL570	HG-U133_Plus_2
brain	GEO	GSM80766	GSE3526	GPL570	HG-U133_Plus_2
brain	GEO	GSM80767	GSE3526	GPL570	HG-U133_Plus_2
brain	GEO	GSM80772	GSE3526	GPL570	HG-U133_Plus_2
brain	GEO	GSM80773	GSE3526	GPL570	HG-U133_Plus_2
brain	GEO	GSM80774	GSE3526	GPL570	HG-U133_Plus_2
brain	GEO	GSM80775	GSE3526	GPL570	HG-U133_Plus_2
brain	GEO	GSM80744	GSE3526	GPL570	HG-U133_Plus_2
brain	GEO	GSM80745	GSE3526	GPL570	HG-U133_Plus_2
brain	GEO	GSM80746	GSE3526	GPL570	HG-U133_Plus_2
brain	GEO	GSM80747	GSE3526	GPL570	HG-U133_Plus_2
brain	GEO	GSM80752	GSE3526	GPL570	HG-U133_Plus_2
brain	GEO	GSM80760	GSE3526	GPL570	HG-U133_Plus_2
brain	GEO	GSM80761	GSE3526	GPL570	HG-U133_Plus_2
brain	GEO	GSM80762	GSE3526	GPL570	HG-U133_Plus_2
brain	GEO	GSM80763	GSE3526	GPL570	HG-U133_Plus_2
brain	GEO	GSM80569	GSE3526	GPL570	HG-U133_Plus_2
brain	GEO	GSM80570	GSE3526	GPL570	HG-U133_Plus_2
brain	GEO	GSM80571	GSE3526	GPL570	HG-U133_Plus_2
brain	GEO	GSM80581	GSE3526	GPL570	HG-U133_Plus_2
brain	GEO	GSM80586	GSE3526	GPL570	HG-U133_Plus_2
brain	GEO	GSM80594	GSE3526	GPL570	HG-U133_Plus_2
brain	GEO	GSM80595	GSE3526	GPL570	HG-U133_Plus_2
brain	GEO	GSM80596	GSE3526	GPL570	HG-U133_Plus_2
brain	GEO	GSM80601	GSE3526	GPL570	HG-U133_Plus_2
brain	GEO	GSM80830	GSE3526	GPL570	HG-U133_Plus_2
brain	GEO	GSM80831	GSE3526	GPL570	HG-U133_Plus_2
brain	GEO	GSM80832	GSE3526	GPL570	HG-U133_Plus_2
brain	GEO	GSM80833	GSE3526	GPL570	HG-U133_Plus_2
brain	GEO	GSM80847	GSE3526	GPL570	HG-U133_Plus_2
brain	GEO	GSM80855	GSE3526	GPL570	HG-U133_Plus_2
brain	GEO	GSM80858	GSE3526	GPL570	HG-U133_Plus_2
brain	GEO	GSM80859	GSE3526	GPL570	HG-U133_Plus_2
brain	GEO	GSM80827	GSE3526	GPL570	HG-U133_Plus_2
brain	GEO	GSM80828	GSE3526	GPL570	HG-U133_Plus_2
brain	GEO	GSM80829	GSE3526	GPL570	HG-U133_Plus_2
brain	GEO	GSM80846	GSE3526	GPL570	HG-U133_Plus_2
brain	GEO	GSM80850	GSE3526	GPL570	HG-U133_Plus_2
brain	GEO	GSM80854	GSE3526	GPL570	HG-U133_Plus_2
brain	GEO	GSM80856	GSE3526	GPL570	HG-U133_Plus_2
brain	GEO	GSM80857	GSE3526	GPL570	HG-U133_Plus_2
brain	GEO	GSM80834	GSE3526	GPL570	HG-U133_Plus_2
brain	GEO	GSM80835	GSE3526	GPL570	HG-U133_Plus_2
brain	GEO	GSM80836	GSE3526	GPL570	HG-U133_Plus_2
brain	GEO	GSM80837	GSE3526	GPL570	HG-U133_Plus_2
brain	GEO	GSM80848	GSE3526	GPL570	HG-U133_Plus_2
brain	GEO	GSM80851	GSE3526	GPL570	HG-U133_Plus_2
brain	GEO	GSM80860	GSE3526	GPL570	HG-U133_Plus_2
brain	GEO	GSM80861	GSE3526	GPL570	HG-U133_Plus_2
brain	GEO	GSM80838	GSE3526	GPL570	HG-U133_Plus_2
brain	GEO	GSM80839	GSE3526	GPL570	HG-U133_Plus_2
brain	GEO	GSM80840	GSE3526	GPL570	HG-U133_Plus_2
brain	GEO	GSM80841	GSE3526	GPL570	HG-U133_Plus_2
brain	GEO	GSM80849	GSE3526	GPL570	HG-U133_Plus_2
brain	GEO	GSM80852	GSE3526	GPL570	HG-U133_Plus_2
brain	GEO	GSM80862	GSE3526	GPL570	HG-U133_Plus_2
brain	GEO	GSM80863	GSE3526	GPL570	HG-U133_Plus_2
brain	GEO	GSM80870	GSE3526	GPL570	HG-U133_Plus_2
brain	GEO	GSM80871	GSE3526	GPL570	HG-U133_Plus_2
brain	GEO	GSM80872	GSE3526	GPL570	HG-U133_Plus_2
brain	GEO	GSM80873	GSE3526	GPL570	HG-U133_Plus_2
brain	GEO	GSM80892	GSE3526	GPL570	HG-U133_Plus_2
brain	GEO	GSM80894	GSE3526	GPL570	HG-U133_Plus_2
brain	GEO	GSM80907	GSE3526	GPL570	HG-U133_Plus_2
brain	GEO	GSM80908	GSE3526	GPL570	HG-U133_Plus_2
breast	Affymetrix	u1332plus_ivt_breast_A	Affymetrix	GPL570	HG-U133_Plus_2
breast	Affymetrix	u1332plus_ivt_breast_B	Affymetrix	GPL570	HG-U133_Plus_2
breast	Affymetrix	u1332plus_ivt_breast_C	Affymetrix	GPL570	HG-U133_Plus_2
colon	GEO	GSM80624	GSE3526	GPL570	HG-U133_Plus_2
colon	GEO	GSM80625	GSE3526	GPL570	HG-U133_Plus_2
colon	GEO	GSM80632	GSE3526	GPL570	HG-U133_Plus_2
endometrium	GEO	GSM109814_598	GSE4888	GPL570	HG-U133_Plus_2
endometrium	GEO	GSM109815_M165	GSE4888	GPL570	HG-U133_Plus_2
endometrium	GEO	GSM109816_M169	GSE4888	GPL570	HG-U133_Plus_2
endometrium	GEO	GSM109817_M182	GSE4888	GPL570	HG-U133_Plus_2
endometrium	GEO	GSM109818_421	GSE4888	GPL570	HG-U133_Plus_2
endometrium	GEO	GSM109819_642	GSE4888	GPL570	HG-U133_Plus_2
endometrium	GEO	GSM109820_629	GSE4888	GPL570	HG-U133_Plus_2
endometrium	GEO	GSM109821_650	GSE4888	GPL570	HG-U133_Plus_2
endometrium	GEO	GSM109822_664	GSE4888	GPL570	HG-U133_Plus_2
endometrium	GEO	GSM109823_389	GSE4888	GPL570	HG-U133_Plus_2
endometrium	GEO	GSM109824_610	GSE4888	GPL570	HG-U133_Plus_2
endometrium	GEO	GSM109825_617	GSE4888	GPL570	HG-U133_Plus_2
endometrium	GEO	GSM109826_626	GSE4888	GPL570	HG-U133_Plus_2
endometrium	GEO	GSM109827_659	GSE4888	GPL570	HG-U133_Plus_2
endometrium	GEO	GSM109828_G98A	GSE4888	GPL570	HG-U133_Plus_2
endometrium	GEO	GSM109829_M153	GSE4888	GPL570	HG-U133_Plus_2
endometrium	GEO	GSM109830_M158	GSE4888	GPL570	HG-U133_Plus_2
endometrium	GEO	GSM109831_M163	GSE4888	GPL570	HG-U133_Plus_2
endometrium	GEO	GSM109832_494	GSE4888	GPL570	HG-U133_Plus_2
endometrium	GEO	GSM109833_648	GSE4888	GPL570	HG-U133_Plus_2
endometrium	GEO	GSM109834_442	GSE4888	GPL570	HG-U133_Plus_2
endometrium	GEO	GSM109835_449	GSE4888	GPL570	HG-U133_Plus_2
endometrium	GEO	GSM109836_462	GSE4888	GPL570	HG-U133_Plus_2
endometrium	GEO	GSM109837_576	GSE4888	GPL570	HG-U133_Plus_2
endometrium	GEO	GSM109838_614	GSE4888	GPL570	HG-U133_Plus_2
endometrium	GEO	GSM109839_619	GSE4888	GPL570	HG-U133_Plus_2
endometrium	GEO	GSM109840_407	GSE4888	GPL570	HG-U133_Plus_2
endometrium	GEO	GSM80672	GSE3526	GPL570	HG-U133_Plus_2
endometrium	GEO	GSM80673	GSE3526	GPL570	HG-U133_Plus_2
endometrium	GEO	GSM80674	GSE3526	GPL570	HG-U133_Plus_2
endometrium	GEO	GSM80685	GSE3526	GPL570	HG-U133_Plus_2
esophagus	GEO	GSM80694	GSE3526	GPL570	HG-U133_Plus_2
esophagus	GEO	GSM80695	GSE3526	GPL570	HG-U133_Plus_2
esophagus	GEO	GSM80696	GSE3526	GPL570	HG-U133_Plus_2
esophagus	GEO	GSM80697	GSE3526	GPL570	HG-U133_Plus_2
kidney	Affymetrix	u1332plus_ivt_kidney_A	Affymetrix	GPL570	HG-U133_Plus_2
kidney	Affymetrix	u1332plus_ivt_kidney_B	Affymetrix	GPL570	HG-U133_Plus_2
kidney	Affymetrix	u1332plus_ivt_kidney_C	Affymetrix	GPL570	HG-U133_Plus_2
kidney	GEO	GSM80686	GSE3526	GPL570	HG-U133_Plus_2
kidney	GEO	GSM80687	GSE3526	GPL570	HG-U133_Plus_2
kidney	GEO	GSM80688	GSE3526	GPL570	HG-U133_Plus_2
kidney	GEO	GSM80689	GSE3526	GPL570	HG-U133_Plus_2
kidney	GEO	GSM80731	GSE3526	GPL570	HG-U133_Plus_2
kidney	GEO	GSM80732	GSE3526	GPL570	HG-U133_Plus_2
kidney	GEO	GSM80733	GSE3526	GPL570	HG-U133_Plus_2
kidney	GEO	GSM80734	GSE3526	GPL570	HG-U133_Plus_2
liver	GEO	GSM80728	GSE3526	GPL570	HG-U133_Plus_2
liver	GEO	GSM80729	GSE3526	GPL570	HG-U133_Plus_2
liver	GEO	GSM80730	GSE3526	GPL570	HG-U133_Plus_2
liver	GEO	GSM80739	GSE3526	GPL570	HG-U133_Plus_2
liver	Affymetrix	u1332plus_ivt_liver_A	Affymetrix	GPL570	HG-U133_Plus_2
liver	Affymetrix	u1332plus_ivt_liver_B	Affymetrix	GPL570	HG-U133_Plus_2
liver	Affymetrix	u1332plus_ivt_liver_C	Affymetrix	GPL570	HG-U133_Plus_2
lung	GEO	GSM80707	GSE3526	GPL570	HG-U133_Plus_2
lung	GEO	GSM80710	GSE3526	GPL570	HG-U133_Plus_2
lung	GEO	GSM80712	GSE3526	GPL570	HG-U133_Plus_2
lymph_node	GEO	GSM80735	GSE3526	GPL570	HG-U133_Plus_2
lymph_node	GEO	GSM80736	GSE3526	GPL570	HG-U133_Plus_2
lymph_node	GEO	GSM80737	GSE3526	GPL570	HG-U133_Plus_2
lymph_node	GEO	GSM80738	GSE3526	GPL570	HG-U133_Plus_2
ovary	GEO	GSM80758	GSE3526	GPL570	HG-U133_Plus_2
ovary	GEO	GSM80759	GSE3526	GPL570	HG-U133_Plus_2
ovary	GEO	GSM80780	GSE3526	GPL570	HG-U133_Plus_2
pancreas	Affymetrix	u1332plus_ivt_pancreas_A	Affymetrix	GPL570	HG-U133_Plus_2
pancreas	Affymetrix	u1332plus_ivt_pancreas_B	Affymetrix	GPL570	HG-U133_Plus_2
pancreas	Affymetrix	u1332plus_ivt_pancreas_C	Affymetrix	GPL570	HG-U133_Plus_2
prostate	GEO	GSM80805	GSE3526	GPL570	HG-U133_Plus_2
prostate	GEO	GSM80806	GSE3526	GPL570	HG-U133_Plus_2
prostate	GEO	GSM80824	GSE3526	GPL570	HG-U133_Plus_2
prostate	GEO	GSM91304	GSE3998	GPL570	HG-U133_Plus_2
prostate	GEO	GSM91305	GSE3998	GPL570	HG-U133_Plus_2
prostate	GEO	GSM91306	GSE3998	GPL570	HG-U133_Plus_2
prostate	GEO	GSM91307	GSE3998	GPL570	HG-U133_Plus_2
prostate	GEO	GSM91308	GSE3998	GPL570	HG-U133_Plus_2
prostate	GEO	GSM91309	GSE3998	GPL570	HG-U133_Plus_2
prostate	GEO	GSM91310	GSE3998	GPL570	HG-U133_Plus_2
prostate	GEO	GSM91311	GSE3998	GPL570	HG-U133_Plus_2
prostate	GEO	GSM91312	GSE3998	GPL570	HG-U133_Plus_2
prostate	GEO	GSM91313	GSE3998	GPL570	HG-U133_Plus_2
prostate	GEO	GSM91314	GSE3998	GPL570	HG-U133_Plus_2
prostate	GEO	GSM91315	GSE3998	GPL570	HG-U133_Plus_2
prostate	GEO	GSM91316	GSE3998	GPL570	HG-U133_Plus_2
prostate	GEO	GSM91317	GSE3998	GPL570	HG-U133_Plus_2
prostate	GEO	GSM91318	GSE3998	GPL570	HG-U133_Plus_2
prostate	GEO	GSM91319	GSE3998	GPL570	HG-U133_Plus_2
prostate	GEO	GSM91320	GSE3998	GPL570	HG-U133_Plus_2
prostate	GEO	GSM91321	GSE3998	GPL570	HG-U133_Plus_2
prostate	GEO	GSM91322	GSE3998	GPL570	HG-U133_Plus_2
prostate	GEO	GSM91323	GSE3998	GPL570	HG-U133_Plus_2
prostate	Affymetrix	u1332plus_ivt_prostate_A	Affymetrix	GPL570	HG-U133_Plus_2
prostate	Affymetrix	u1332plus_ivt_prostate_B	Affymetrix	GPL570	HG-U133_Plus_2
prostate	Affymetrix	u1332plus_ivt_prostate_C	Affymetrix	GPL570	HG-U133_Plus_2
salivary_gland	GEO	GSM80820	GSE3526	GPL570	HG-U133_Plus_2
salivary_gland	GEO	GSM80821	GSE3526	GPL570	HG-U133_Plus_2
salivary_gland	GEO	GSM80822	GSE3526	GPL570	HG-U133_Plus_2
salivary_gland	GEO	GSM80823	GSE3526	GPL570	HG-U133_Plus_2
spleen	GEO	GSM80807	GSE3526	GPL570	HG-U133_Plus_2
spleen	GEO	GSM80808	GSE3526	GPL570	HG-U133_Plus_2
spleen	GEO	GSM80825	GSE3526	GPL570	HG-U133_Plus_2
spleen	GEO	GSM80826	GSE3526	GPL570	HG-U133_Plus_2
spleen	Affymetrix	u1332plus_ivt_spleen_A	Affymetrix	GPL570	HG-U133_Plus_2
spleen	Affymetrix	u1332plus_ivt_spleen_B	Affymetrix	GPL570	HG-U133_Plus_2
spleen	Affymetrix	u1332plus_ivt_spleen_C	Affymetrix	GPL570	HG-U133_Plus_2
thyroid_gland	GEO	GSM80864	GSE3526	GPL570	HG-U133_Plus_2
thyroid_gland	GEO	GSM80865	GSE3526	GPL570	HG-U133_Plus_2
thyroid_gland	GEO	GSM80866	GSE3526	GPL570	HG-U133_Plus_2
thyroid_gland	GEO	GSM80867	GSE3526	GPL570	HG-U133_Plus_2
thyroid_gland	GEO	GSM85215	GSE3678	GPL570	HG-U133_Plus_2
thyroid_gland	GEO	GSM85216	GSE3678	GPL570	HG-U133_Plus_2
thyroid_gland	GEO	GSM85217	GSE3678	GPL570	HG-U133_Plus_2
thyroid_gland	GEO	GSM85218	GSE3678	GPL570	HG-U133_Plus_2
thyroid_gland	GEO	GSM85219	GSE3678	GPL570	HG-U133_Plus_2
thyroid_gland	GEO	GSM85220	GSE3678	GPL570	HG-U133_Plus_2
thyroid_gland	GEO	GSM85221	GSE3678	GPL570	HG-U133_Plus_2
thyroid_gland	Affymetrix	u1332plus_ivt_thyroid_A	Affymetrix	GPL570	HG-U133_Plus_2
thyroid_gland	Affymetrix	u1332plus_ivt_thyroid_B	Affymetrix	GPL570	HG-U133_Plus_2
thyroid_gland	Affymetrix	u1332plus_ivt_thyroid_C	Affymetrix	GPL570	HG-U133_Plus_2
uterine_cervix	GEO	GSM80615	GSE3526	GPL570	HG-U133_Plus_2
uterine_cervix	GEO	GSM80633	GSE3526	GPL570	HG-U133_Plus_2
uterine_cervix	GEO	GSM80634	GSE3526	GPL570	HG-U133_Plus_2
uterine_cervix	GEO	GSM80635	GSE3526	GPL570	HG-U133_Plus_2
vagina	GEO	GSM80874	GSE3526	GPL570	HG-U133_Plus_2
vagina	GEO	GSM80902	GSE3526	GPL570	HG-U133_Plus_2
vagina	GEO	GSM80903	GSE3526	GPL570	HG-U133_Plus_2
vagina	GEO	GSM80904	GSE3526	GPL570	HG-U133_Plus_2
vulva	GEO	GSM80897	GSE3526	GPL570	HG-U133_Plus_2
vulva	GEO	GSM80898	GSE3526	GPL570	HG-U133_Plus_2
vulva	GEO	GSM80899	GSE3526	GPL570	HG-U133_Plus_2
vulva	GEO	GSM80900	GSE3526	GPL570	HG-U133_Plus_2

## Sheet: Mouse samples
Samples	Database	Sample Ids	Serie Ids	Platforms Ids	Arrays
sertoli_cells	ArrayExpress	E-TABM-130-raw-cel-1216240840.cel	E-TABM-130	A-AFFY-45	Mouse430_2
sertoli_cells	ArrayExpress	E-TABM-130-raw-cel-1216240899.cel	E-TABM-130	A-AFFY-45	Mouse430_2
spermatogonia	ArrayExpress	E-TABM-130-raw-cel-1216239520.cel	E-TABM-130	A-AFFY-45	Mouse430_2
spermatogonia	ArrayExpress	E-TABM-130-raw-cel-1216240675.cel	E-TABM-130	A-AFFY-45	Mouse430_2
spermatocytes	ArrayExpress	E-TABM-130-raw-cel-1216240337.cel	E-TABM-130	A-AFFY-45	Mouse430_2
spermatocytes	ArrayExpress	E-TABM-130-raw-cel-1216241127.cel	E-TABM-130	A-AFFY-45	Mouse430_2
spermatids	ArrayExpress	E-TABM-130-raw-cel-1216240109.cel	E-TABM-130	A-AFFY-45	Mouse430_2
spermatids	ArrayExpress	E-TABM-130-raw-cel-1216240451.cel	E-TABM-130	A-AFFY-45	Mouse430_2
tubules	ArrayExpress	E-TABM-130-raw-cel-1216241184.cel	E-TABM-130	A-AFFY-45	Mouse430_2
tubules	ArrayExpress	E-TABM-130-raw-cel-1216240048.cel	E-TABM-130	A-AFFY-45	Mouse430_2
testis	ArrayExpress	E-TABM-130-raw-cel-1216239757.cel	E-TABM-130	A-AFFY-45	Mouse430_2
testis	ArrayExpress	E-TABM-130-raw-cel-1216241465.cel	E-TABM-130	A-AFFY-45	Mouse430_2
COC	GEO	GSM97170	GSE4260	GPL1261	Mouse430_2
COC	GEO	GSM97169	GSE4260	GPL1261	Mouse430_2
ovary	GEO	GSM35553	GSE1986	GPL1261	Mouse430_2
placenta	GEO	GSM35554	GSE1986	GPL1261	Mouse430_2
retina	Manuscript in preparation			GPL1261	Mouse430_2
retina	Manuscript in preparation			GPL1261	Mouse430_2
eye	GEO	GSM35547	GSE1986	GPL1261	Mouse430_2
brain	GEO	GSM35544	GSE1986	GPL1261	Mouse430_2
aorta	GEO	GSM44658	GSE2372	GPL1261	Mouse430_2
aorta	GEO	GSM44659	GSE2372	GPL1261	Mouse430_2
aorta	GEO	GSM44663	GSE2372	GPL1261	Mouse430_2
heart	GEO	GSM77693	GSE3440	GPL1261	Mouse430_2
heart	GEO	GSM77692	GSE3440	GPL1261	Mouse430_2
heart	GEO	GSM77691	GSE3440	GPL1261	Mouse430_2
heart	GEO	GSM77690	GSE3440	GPL1261	Mouse430_2
heart	GEO	GSM77689	GSE3440	GPL1261	Mouse430_2
heart	GEO	GSM77688	GSE3440	GPL1261	Mouse430_2
heart	GEO	GSM35548	GSE1986	GPL1261	Mouse430_2
lung	GEO	GSM35551	GSE1986	GPL1261	Mouse430_2
lung	GEO	GSM29708	C57BL6	GPL1261	Mouse430_2
lung	GEO	GSM29707	C57BL6	GPL1261	Mouse430_2
lung	GEO	GSM29706	C57BL6	GPL1261	Mouse430_2
kidney	GEO	GSM35549	GSE1986	GPL1261	Mouse430_2
liver	GEO	GSM35550	GSE1986	GPL1261	Mouse430_2
spleen	GEO	GSM35556	GSE1986	GPL1261	Mouse430_2
submax_gland	GEO	GSM35558	GSE1986	GPL1261	Mouse430_2
thymus	GEO	GSM35560	GSE1986	GPL1261	Mouse430_2
stomach	GEO	GSM35557	GSE1986	GPL1261	Mouse430_2
lymph_node	GEO	GSM35552	GSE1986	GPL1261	Mouse430_2
skeletal_muscle	GEO	GSM35555	GSE1986	GPL1261	Mouse430_2
CD4+_naive	GEO	GSM35545	GSE1986	GPL1261	Mouse430_2
embryo_d7	GEO	GSM35546	GSE1986	GPL1261	Mouse430_2
