# Supplementary material for: Temporally Regulated Traffic of HuR and Its Associated ARE-Containing mRNAs from the Chromatoid Body to Polysomes during Mouse Spermatogenesis
Source: PLoS One. 2009 Mar 31;4(3):e4900. doi: 10.1371/journal.pone.0004900 (PMC2659425; doi:10.1371/journal.pone.0004900)
Supplement: Table S2 — Murine and human ARE-mRNAs were extracted from the ARED Organism database (left column). Their level of expression was analyzed using a mouse and a human expression dataset as described in [19]. The mouse samples include one murine testicular somatic cell type (Sertoli cells), three male germ cell types (spermatogonia, pachytene spermatocytes and round spermatids), seminiferous tubules and whole testis, as well as 19 normal non-testicular tissue types. The human samples include two male germ cell types (pachytene spermatocytes, round spermatids), seminiferous tubules, as well as 19 healthy non-testicular tissue types [19] (Table S1). (1.14 MB XLS) [file pone.0004900.s005.xls]

## Sheet: Mouse
ORGANISM	GENE ID	ARE CLUSTER	GENE NAMES	HOMOLOGENEIDS	PROBESETIDS	TESTISCLUSTER	SE1	SE2	SG1	SG2	SC1	SC2	ST1	ST2	TU1	TU2	TT1	TT2		cumulus_oocyte_complex	ovary	placenta	retina	eye	brain	aorta	heart	lung	kidney	liver	spleen	submax_gland	thymus	stomach	lymph_node	skeletal_muscle	CD4+_naive	embryo_d7
MOUSE	54192	5	Pbsn	9699	1449320_at	NOT	3.04	2.96	3.16	3.11	3.05	3.1	3.15	3.25	3.14	3.01	3.11	3.34		4.81	4.57	4.77	4.69	4.61	4.55	4.8	4.74	4.74	4.89	4.81	4.65	5.74	4.73	4.73	4.66	4.72	4.66	4.53
MOUSE	21385	4	Tbx2	38123	1422545_at	UBI	4.55	3.79	6.1	6.46	3.79	3.79	3.68	3.64	3.74	3.66	3.62	3.53		4.75	7.54	6.53	8.22	7.5	4.82	5.01	5.74	9.5	7.91	5.09	4.92	4.53	4.63	5.83	4.81	5.14	4.55	5.62
MOUSE	22415	5	Wnt3	22527	1450763_x_at	NOT	2.63	2.87	2.76	2.98	2.91	2.81	2.83	3	2.79	2.85	2.84	2.77		3.55	3.59	3.66	3.52	3.4	4	3.45	3.66	3.44	3.61	3.74	3.62	3.51	3.35	3.44	3.53	3.9	3.48	3.41
MOUSE	235339	2	Dlat	6814	1426264_at	UBI	8.4	8.55	8.48	8.52	10.2	10.49	9.2	9.38	9.63	9.55	9.65	9.59		8.9	8.65	8.54	8.18	8.8	8.88	9.49	11.26	8.4	9.75	8.97	8.13	9.22	8.75	8.95	8.68	11.06	8.04	9.23
MOUSE	235339	2	Dlat	6814	1426265_x_at	UBI	8.47	8.65	8.58	8.67	10.31	10.39	9.25	9.36	9.66	9.57	9.73	9.8		8.96	8.79	8.86	8.5	8.88	8.95	9.52	11.37	8.44	9.76	9.12	8.25	9.15	8.66	8.86	8.47	11.09	8.22	9.29
MOUSE	235339	2	Dlat	6814	1452005_at	UBI	6.07	5.65	5.44	5.38	7.62	7.51	5.52	5.85	6.64	6.6	6.24	6.51		8.39	7.55	6.17	8.14	8.49	9.5	7.79	10.01	7.39	9.1	7.28	7.12	7.72	7.13	7.35	7.43	10.24	6.78	7.79
MOUSE	56077	5	Dgke	2705	1423000_a_at	UBI	5.65	5.97	6.27	5.77	5.76	5.39	5.6	5.59	5.65	5.75	5.29	5.62		5.91	5.9	6.67	6.53	6.1	5.76	6.36	6.43	6.15	6.24	6.22	5.9	6.51	6.1	6.79	5.87	6.4	6.88	6.21
MOUSE	56077	5	Dgke	2705	1436547_at	UBI	5.88	5.69	6.91	6.12	5.44	5.66	5.42	4.47	5.35	5.52	5.77	5.69		7.08	6.94	7.57	9.77	7.79	7.07	7.48	7.75	7.48	6.72	7.76	7.02	7.54	8.14	7.11	7.15	7.35	7.72	7.06
MOUSE	67027	5	Mkrn2	8392	1417935_at	UBI	7.61	7.44	8.61	8.23	9.9	9.84	9.14	9.22	9.3	9.26	9.36	9.47		9.15	8.81	8.71	8.53	8.66	8.91	8.67	9.48	8.64	8.32	8.49	8.2	8.64	9	8.15	8.37	10.11	8.75	8.21
MOUSE	67027	5	Mkrn2	8392	1448897_at	UBI	7.24	7.46	8.9	8.46	10.13	10.03	9.77	9.82	9.81	9.79	9.92	9.98		8.61	7.93	8.13	7.95	7.51	7.47	7.79	8.6	7.44	7.34	7.51	7.16	6.79	8.17	7.42	7.04	8.65	7.83	7.16
MOUSE	56149	2	Grasp	32442	1441894_s_at	UBI	8.65	7.91	9.85	10.32	5.49	5.39	4.82	4.91	5.59	5.59	5.59	5.31		9.69	9.55	9.08	8.19	8.32	10.74	9.78	9.47	10.32	8.55	8.06	8.25	7.99	8.79	8.54	8.68	9.48	8.39	8.77
MOUSE	56149	2	Grasp	32442	1442616_at	UBI	4.89	4.72	5.33	5.28	4.86	5.1	5.55	5.47	5.19	4.87	4.88	5.13		6.14	6.04	6.19	5.89	5.89	6.79	6.33	6.4	6.47	6.06	6.15	6.38	5.8	5.9	6.24	6.52	6.27	6.33	6.14
MOUSE	56149	2	Grasp	32442	1460206_at	UBI	6.24	5.64	6.94	7.52	5.13	5.56	5.61	5.59	5.47	5.6	5.48	5.28		8.41	7.86	7.83	7.12	6.99	8.31	8.21	7.62	8.36	6.83	6.9	7.07	6.54	7.67	7.05	6.91	7.42	7.86	7.64
MOUSE	216810	5	Tom1l2	44901	1425659_at	PREF	5.31	5.36	4.66	4.59	4.67	5	4.78	4.79	4.81	4.85	4.68	4.99		5.36	5.4	5.95	6.81	5.27	5.23	5.66	5.69	5.3	5.03	5.51	5.31	5.57	5.75	5.54	5.17	5.62	5.57	5.54
MOUSE	216810	5	Tom1l2	44901	1434385_at	UBI	9.32	9.21	8.42	8.32	7.93	8.08	7.9	7.78	8.17	8.12	8.13	8.05		9.93	9.81	10.2	10.9	10.64	11.15	10.29	10.65	10.11	10.43	9.38	9.32	9.28	9.67	10.1	9.22	10.93	8.98	9.63
MOUSE	216810	5	Tom1l2	44901	1437915_at	NOT	3.5	3.21	3.23	3.21	3.06	3.06	3.34	3.09	3.12	3.14	3.32	3.07		4.11	4.14	4.1	4.47	4.25	4.29	4.3	4.38	4.21	4.3	4.37	4.07	4.23	4.13	3.68	4.2	4.05	4.18	4.13
MOUSE	216810	5	Tom1l2	44901	1451795_at	UBI	6.35	6.16	5.43	5.37	5.64	5.55	5.56	5.51	5.54	5.64	5.76	5.46		6.23	6.65	6.7	7.78	6.39	6.73	6.88	6.65	6.69	6.45	6.76	6.51	6.29	6.92	6.9	6.73	6.49	7.13	6.76
MOUSE	20682	5	Sox9	294	1424950_at	PREF	9.09	9.46	6.87	7.31	5.05	5.49	5.5	5.41	5.31	5.92	5.69	5.58		5.26	6.08	5.94	6.21	6.31	6.13	6.15	6.01	5.64	5.76	6.06	5.64	7.46	6.36	6.46	6.57	5.77	5.37	5.74
MOUSE	20682	5	Sox9	294	1433889_at	NOT	4.4	4.15	3.87	4.17	4.08	3.69	4.02	3.99	3.98	3.97	3.9	3.8		5.14	5.21	5.68	5.03	5.01	5.01	5.28	5.17	5.02	4.82	5.12	4.83	5.53	5.22	5.25	5.29	5.35	5.42	5.12
MOUSE	20682	5	Sox9	294	1451538_at	UBI	10.33	10.72	9.04	9.22	5.71	6.23	5.69	5.75	7.1	7.35	6.82	6.84		6.21	6.88	7.02	7.1	7.36	7.46	6.3	6.65	5.95	6.15	6.47	6.06	8.5	6.65	7.87	7.12	6.95	6.39	6.25
MOUSE	15277	4	Hk2;LOC100043412;LOC100047934	37273	1422612_at	UBI	11.06	11.23	10.66	10.82	6.18	6.06	5.8	6.12	7.87	8.05	7.68	7.81		9.92	8.82	11.02	12.11	11.48	6.98	9.57	11.4	9	6.87	6.41	7.7	9.15	8.1	9.06	8.77	11.56	7.2	11.59
MOUSE	234847	3	Spg7	31133	1427166_a_at	UBI	8.61	8.43	7.97	7.81	9.58	9.43	8.85	8.97	8.9	8.94	9	9.12		8.56	8.68	8.67	9.68	9.12	8.31	8.11	9.22	8.03	9.15	8.6	8.45	7.76	8.81	8.83	8.26	9.6	9.18	8.35
MOUSE	234847	3	Spg7	31133	1441585_at	UBI	4.52	4.65	4.44	4.6	4.75	4.91	5.16	4.86	4.58	4.35	4.61	4.72		5.99	6.03	6.22	6.03	6.07	6.2	6.21	6.31	5.9	6.14	6.62	5.94	6.19	6.37	6.06	6.45	6.59	6.3	6.05
MOUSE	259279	5	Tubgcp3	4609	1426707_at	UBI	7.37	7.64	7.93	8.02	5.55	5.6	5.56	5.53	5.64	6.04	6.11	5.88		8.13	8.26	8	7.94	7.81	8.19	7.94	6.9	8.41	7.81	7.66	8.66	7.6	8.41	7.33	7.72	7.21	9.31	9.04
MOUSE	18390	5	Oprm1	37368	1425432_at	NOT	3.83	4.01	3.72	3.4	4.05	3.95	4.22	4.66	4.06	3.84	4.04	4.15		6.53	6.64	7.14	6.41	6.46	6.77	6.59	7.12	6.54	6.84	6.86	6.76	7.21	6.8	7.03	6.76	7.03	6.47	6.6
MOUSE	18390	5	Oprm1	37368	1451705_a_at	NOT	3.65	3.87	3.77	3.62	3.74	3.67	4.06	3.88	3.62	3.53	3.74	3.56		5.34	5.63	5.81	5.41	5.39	5.67	5.69	5.89	5.46	5.54	5.78	5.37	5.67	5.79	5.82	5.56	5.92	5.9	5.71
MOUSE	18390	5	Oprm1	37368	1451709_at	NOT	3.95	3.89	3.87	3.89	4.21	4.08	4.47	4.18	4.27	3.88	4.21	4.11		5.9	6.37	6.34	5.89	5.97	6.51	6.23	6.33	5.97	6.18	6.36	6.08	6.48	6.29	6.56	6.28	6.21	6.07	6.13
MOUSE	18390	5	Oprm1	37368	1459402_at	UBI	5.35	5.44	4.85	4.87	5.42	5.55	5.48	5.47	5.06	5.18	5.09	5.21		6.52	6.82	7.26	6.86	7.05	7.33	7.3	7.41	7.09	7.5	7.68	6.9	7.77	7.14	7.49	7.32	7.45	7.31	7.23
MOUSE	14265	2	Fmr1	1531	1423369_at	UBI	9.09	9.55	10.13	10	5.54	5.42	6.81	6.82	7.6	8.03	7.45	7.7		9.65	10.16	7.13	9.95	9.98	9.99	9.34	7.64	9.43	9.76	9.04	10.28	8.43	9.38	8.27	9.55	6.84	9.86	10.27
MOUSE	14265	2	Fmr1	1531	1426086_a_at	PREF	6.65	7.26	7.71	7.5	5.47	5.77	5.82	6.01	6.31	6.45	6.19	6.24		5.4	5.07	5.42	6.65	4.77	4.79	6.08	5.77	5.48	5.18	5.32	4.97	5.12	4.92	4.87	4.9	5.4	7.2	5.52
MOUSE	14265	2	Fmr1	1531	1452550_a_at	UBI	6.67	6.9	6.69	6.47	6.18	6.21	6.36	6.38	6.2	6.31	6.17	6.13		7.54	8.13	8.51	8.31	7.85	8.02	8.46	8.33	8.22	7.98	8.2	8.26	8.25	8.4	8.4	8.3	8.5	8.74	8.22
MOUSE	14025	5	Bcl11a;Ppfia3	11284	1419406_a_at	UBI	4.84	4.6	4.63	4.63	6.45	6.36	6.75	7.02	6.35	6.16	5.88	6.32		9	7.39	7.45	6.41	6.53	10.18	5.87	6.44	6.1	5.62	6.05	9.55	8.13	7.52	7.32	9.07	5.82	8.18	5.51
MOUSE	14025	5	Bcl11a;Ppfia3	11284	1426552_a_at	PREF	4.14	4.31	4.29	4.41	5.51	5.45	5.86	6.03	5.49	5.45	5.55	5.61		7.15	5.53	5.8	5.74	5.2	6.88	5.34	5.43	5.01	4.95	5.43	6.35	5.67	5.6	5.77	6.16	5.07	6.77	5.67
MOUSE	14025	5	Bcl11a;Ppfia3	11284	1447334_at	NOT	3.55	3.44	3.28	3.43	3.69	3.85	4.07	3.8	3.74	3.33	3.75	3.53		4.68	4.79	5.17	4.77	4.69	5.04	4.37	5.01	4.53	4.79	5.04	5.12	5.06	5	5.12	4.98	4.95	5.28	4.58
MOUSE	14025	5	Bcl11a;Ppfia3	11284	1447335_x_at	UBI	6.3	6.2	5.94	6.17	6.67	6.62	6.55	6.67	6.37	6.15	6.26	6.27		7.87	7.88	8.37	7.89	7.76	7.87	7.77	8.02	7.73	7.94	7.77	8.13	8.11	7.93	8.12	8.06	8.23	8.19	7.84
MOUSE	14025	5	Bcl11a;Ppfia3	11284	1453814_at	NOT	3.32	3.3	3.29	3.23	3.37	3.45	3.21	3.57	3.42	3.24	3.2	3.36		4.48	4.38	5.45	4.38	4.36	4.48	4.65	4.69	4.65	4.65	4.93	4.55	4.65	4.85	4.84	4.85	4.92	5	4.53
MOUSE	14025	5	Bcl11a;Ppfia3	11284	1456632_at	NOT	2.92	3.14	3.06	3.25	4.99	5.04	3.77	3.71	3.42	3.66	4.14	3.8		7.09	5.75	4.4	4.69	4.29	6.83	4.04	4.53	4.78	4.2	4.56	7.89	5.9	4.63	4.39	7.31	4.44	5.53	4.09
MOUSE	14025	5	Bcl11a;Ppfia3	11284	1457072_at	UBI	3.02	3.09	3.1	3.27	5.2	4.9	3.45	3.49	3.44	3.63	3.56	3.57		6.21	5.7	4.06	4.11	4.17	6.92	3.64	3.93	4.45	3.58	3.64	8.29	5.54	4	4.79	7.6	3.56	6.37	3.43
MOUSE	16189	3	Il4	491	1449864_at	NOT	3.94	3.81	4.08	3.83	3.93	4.05	4.21	4.65	4.04	3.89	4.35	3.84		4.92	4.86	5.74	5.3	4.89	5.15	5.16	5.64	5.37	5.14	5.63	5.21	5.38	5.45	5.5	5.39	5.55	5.17	5.24
MOUSE	20302	5	Ccl3	2242	1419561_at	PREF	3.97	4.25	5.38	4.7	4.17	4.05	4.62	4.32	4.34	4.45	4.21	3.86		4.81	4.85	6.4	4.61	5.06	5.3	4.9	5.74	5.35	4.95	5.35	5.72	5.19	5.59	5.41	5.22	5.55	8.13	5.25
MOUSE	20615	5	Snapap	8251	1415756_a_at	UBI	9.1	8.88	8.42	8.38	9.72	9.74	8.31	8.48	8.99	9.12	9.22	9.04		10.34	9.25	8.51	9.33	9.11	8.68	9.29	9.25	9.03	7.88	7.47	7.94	8.5	7.97	7.32	7.81	9.07	8.59	8.87
MOUSE	20615	5	Snapap	8251	1426578_s_at	UBI	6.47	6.47	6.19	6.51	6.54	6.61	5.95	5.8	5.8	6.27	5.81	5.96		8.67	6.81	6.08	7.61	6.65	6.44	7.29	7.45	7.1	6.09	5.92	6.45	6.09	6.49	6	6.03	6.88	5.53	6.5
MOUSE	23885	5	Gmcl1	8021	1417113_at	UBI	7.8	7.58	8.28	8.42	11.55	11.53	7.2	7.04	10.16	10.18	10.21	10.09		9.42	9.25	8.23	9.31	8.93	9.33	8.74	7.78	8.94	9.43	8.85	9.33	8.59	9.59	8.85	9	7.8	9.47	9.28
MOUSE	23885	5	Gmcl1	8021	1417114_at	UBI	7.51	7.44	8.17	8.1	12.07	12.07	9.06	9.1	10.78	10.78	10.86	10.86		7.95	7.89	6.89	8.1	7.53	8.21	7.43	6.52	7.27	7.83	7.28	7.53	7.66	8.04	7.24	7.56	5.88	8.94	7.99
MOUSE	23885	5	Gmcl1	8021	1432598_at	NOT	3.62	3.75	3.57	3.78	4.11	3.87	3.97	4.33	3.78	3.78	4.01	4		5.1	5.51	6.03	5.53	5.91	5.65	5.71	6.1	5.69	5.8	5.97	5.34	6.49	5.55	5.9	5.81	6.17	5.59	5.66
MOUSE	23885	5	Gmcl1	8021	1438887_a_at	UBI	6.27	6.3	6.85	6.8	10.98	10.89	8.08	8.09	9.57	9.64	9.61	9.61		5.44	6.16	4.83	8.18	7.98	7.51	6.05	5.48	6.04	5.65	5.29	6.54	5.46	6.73	5.26	6.56	4.74	7.6	6.09
MOUSE	23885	5	Gmcl1	8021	1438888_at	UBI	4.18	3.97	4.42	4.18	5.95	6.46	3.39	3.9	4.82	4.25	4.01	3.91		4.89	6.23	5.2	7.88	8.1	7.58	6.28	6.09	6.48	6.35	6.17	7.79	6.31	7.52	6.2	6.71	5.54	6.25	6.41
MOUSE	23885	5	Gmcl1	8021	1454292_at	NOT	3.33	3.54	3.29	3.43	4.1	4.23	3.73	3.46	3.57	3.18	3.44	3.55		4.15	4.4	4.7	4.88	4.25	4.36	4.47	4.69	4.25	4.68	4.56	4.34	4.8	4.68	4.59	4.55	5.03	4.72	4.67
MOUSE	12314	5	Calm2	36226	1422414_a_at	UBI	11.21	11.69	11.66	11.74	12.9	12.88	9.4	9.35	12.07	12.18	11.99	12.01		9.3	10.96	8.99	11.39	10.79	12.37	11.03	9.75	10.39	9.84	9.6	9.98	10.99	10.62	10.18	9.48	10.05	11.13	10.8
MOUSE	12314	5	Calm2	36226	1423807_a_at	UBI	12.38	12.62	12.71	12.74	13.62	13.61	10.58	10.6	13	13.03	12.96	12.91		12.21	12.76	11.37	13.05	12.72	13.81	12.65	11.2	12.69	12.09	11.7	12.49	13.15	12.7	12.55	12.4	12.09	12.36	12.58
MOUSE	14405	3	Gabrg1	22570	1427227_at	NOT	3.07	3.07	3.12	2.95	3.19	3.26	3.18	3.22	2.99	2.89	2.96	3.01		3.87	3.86	4.07	4.47	4.31	5.96	3.9	4.12	3.89	3.91	4.14	3.84	4.1	3.87	4.23	4.06	4.15	4.56	3.74
MOUSE	14405	3	Gabrg1	22570	1460408_at	NOT	3	3.07	3.08	2.93	3.04	3.09	3.24	3.08	3.11	2.92	3.32	2.9		4.39	4.5	4.82	6	5.27	7.85	4.51	4.98	4.51	4.67	4.86	4.53	4.52	4.64	4.56	4.55	4.86	4.58	4.65
MOUSE	19411	4	Rarg	20263	1419415_a_at	UBI	6.05	6.09	6.39	5.82	5.8	5.78	5.99	5.75	5.37	5.49	5.41	5.56		8.69	8.92	9.58	8.31	9.03	8.35	9.45	8.72	9.81	8.66	8.54	8.79	9.22	8.95	9.47	9.11	9.04	8.78	8.92
MOUSE	19411	4	Rarg	20263	1419416_a_at	UBI	6.35	5.91	6.86	6.35	5.93	6.08	6.59	6.38	5.81	5.96	6.08	5.85		7.09	7.26	7.49	6.78	7.25	6.95	7.8	7.46	7.63	7.34	7.43	6.99	7.38	7.15	7.43	7.5	7.66	7.55	7.32
MOUSE	13642	4	Efnb2	3019	1419638_at	UBI	9.11	9.82	6.81	6.92	4.58	4.82	4.55	5.02	5.55	5.34	5.55	5.27		8.1	8.9	8.35	8.25	8.87	8.89	9.5	7.94	10.79	8.19	7.07	7.95	8.4	7.63	8.67	7.37	7.65	7.25	10.69
MOUSE	13642	4	Efnb2	3019	1419639_at	UBI	8.13	9.02	5.59	5.6	4.18	4.55	4.37	4.28	4.74	4.47	4.82	4.47		7.66	8.69	8.1	7.76	8.4	8.69	9.35	7.19	11.06	8.4	6.61	7.84	8.02	7.25	8.25	7.53	7.27	6.61	10.77
MOUSE	13642	4	Efnb2	3019	1449548_at	PREF	7.19	7.63	5.6	5.78	5.36	5.54	5.42	5.57	5.46	5.51	5.4	5.59		5.8	6.02	5.81	6.64	5.82	5.62	7.59	6.31	7.1	5.58	5.88	5.33	5.99	5.9	5.66	5.8	6.15	5.85	6.2
MOUSE	13642	4	Efnb2	3019	1449549_at	SPEC	5.79	6.61	5	5.33	5.03	5.01	5.43	5.78	5.09	5.27	5.11	5.09		5.07	5.45	5.7	5.49	5.19	5.06	5.76	5.51	5.3	5.27	5.62	5.2	5.36	5.16	5.36	5.39	5.44	6.38	5.55
MOUSE	74499	5	Sost	11542	1421245_at	PREF	3.88	4.43	4.15	4.21	4.61	4.48	5.05	5.48	4.74	4.77	4.67	4.59		4.99	4.81	5.55	4.98	4.92	5.11	8.25	5.58	4.68	5.04	5.34	5	5.1	5.5	5.88	4.84	5.83	5.6	5.02
MOUSE	74499	5	Sost	11542	1436240_at	UBI	6.63	5.87	7.31	7.77	8.44	8.57	7.06	6.75	7.56	7.29	7.16	6.86		8.46	4.27	4.61	4.39	4.26	4.54	8.7	8.51	7.71	4.48	4.26	4.22	4.29	4.65	4.44	4.17	4.45	4.35	9.08
MOUSE	74499	5	Sost	11542	1450179_at	NOT	3.49	3.87	3.42	3.62	3.63	3.89	4.49	4.75	4.2	3.82	3.95	4.09		5.67	4.84	5.49	4.86	4.8	5.04	12.31	5.64	5.15	5.02	5.21	4.94	4.87	5.32	5.11	5.33	5.17	5.09	4.87
MOUSE	16372	5	Irx2;LOC100045612	56490	1426298_at	UBI	4.77	4.27	4.97	4.59	6.92	6.79	5.61	5.73	5.95	6.06	5.84	6.03		6.33	5.92	7.32	6.23	6.33	6.78	6.77	7.32	8.98	7.67	6.16	5.03	9.49	6.21	7.45	7.89	6.31	5.96	6.25
MOUSE	15425	5	Hoxc6	19533	1427361_at	UBI	5.92	5.91	5.73	5.93	5.72	5.44	5.89	5.91	5.74	5.28	5.23	5.72		7	8.48	7.88	7.19	6.91	7.34	7.57	7.71	7.27	8.17	7.89	7.14	7.52	7.54	7.79	7.46	8.71	7.59	7.03
MOUSE	15425	5	Hoxc6	19533	1427362_x_at	UBI	6.11	5.76	5.51	6.2	5.61	5.45	5.86	5.92	5.19	5.16	5.19	5.04		7.01	8.4	7.7	6.61	6.82	6.93	7.44	7.39	7.08	7.84	7.58	6.93	7.58	7.17	7.55	7.36	8.36	7.22	6.9
MOUSE	15425	5	Hoxc6	19533	1427454_at	NOT	4.92	4.55	4.54	4.74	4.38	4.46	4.48	4.51	4.48	4.6	4.47	4.51		6.2	5.66	6.46	5.3	5.02	5.46	5.54	5.42	5.22	5.85	5.46	5.28	4.76	5.88	6.39	5.6	6.45	5.73	5.64
MOUSE	66143	5	Eef1e1	3161	1449044_at	UBI	9.07	9.9	9.68	9.52	7.83	7.84	5.35	5.2	7.95	8.02	7.73	7.82		10.26	9.59	9.47	9.96	9.54	9.87	8.67	8.6	8.43	9.36	8.78	10.17	8.72	9.36	9.23	9.24	9.43	10.18	9.95
MOUSE	108011	5	Ap4e1	22397	1440261_at	UBI	8.12	8.48	8.65	8.97	6.87	6.79	5.78	5.99	6.84	6.96	6.57	6.65		8.56	8.36	5.87	8.25	8.37	7.47	8.38	8.12	8.42	7.71	7.23	8.17	8.09	7.92	6.86	7.86	6.59	8.72	9.07
MOUSE	108011	5	Ap4e1	22397	1456948_at	UBI	6.21	6.48	6.71	7.12	6.2	6.24	5.11	5.46	5.79	5.7	6.05	5.88		8.18	7.35	6.76	7.52	7.63	7.45	7.29	7.25	7.87	7.86	7.14	7.76	7.17	7.28	7.07	7.39	7.58	7.55	8.21
MOUSE	67881	3	1810034K20Rik	5846	1420974_at	NOT	4.52	4.11	4.3	4.99	4.27	4.58	4.39	4.38	4.15	4.47	4.04	4.19		6.86	6.68	6.43	7.05	7.56	6.76	6.55	6.66	7.36	6.76	6.53	7.32	6.97	7.07	6.39	7.49	6.49	7.15	7.05
MOUSE	67881	3	1810034K20Rik	5846	1428337_at	UBI	7.81	7.53	7.05	7.69	5.43	5.6	5.94	5.64	6.38	6.13	6.28	6.54		8.43	8.63	8.38	8.73	8.41	8.67	8.29	8.51	8.62	8.61	7.72	9.05	8.42	9.03	8.04	8.77	8.04	9.46	8.19
MOUSE	67881	3	1810034K20Rik	5846	1450067_a_at	UBI	8.95	8.78	8.07	8.29	4.98	4.59	4.77	5.02	6.18	6.38	6.39	6.07		8.48	8.4	9.01	8.69	7.53	7.45	8.31	9	7.79	8.57	7.98	8.23	8.29	9.07	8.13	8.3	8.58	9.8	8.03
MOUSE	58175	5	Rgs20	2745	1421493_a_at	NOT	3.95	4.28	3.55	3.47	3.47	3.51	3.42	3.79	3.5	3.3	3.29	3.49		4.61	4.78	4.79	7.35	4.78	4.97	4.84	4.7	4.77	5.11	5.07	4.86	5.39	4.88	5.02	4.99	4.99	5.1	4.65
MOUSE	58175	5	Rgs20	2745	1443694_at	PREF	5	5.4	4.02	4.31	4.69	4.71	4.57	4.88	4.36	4.43	4.51	4.65		4.34	4.11	4.13	8.68	6.15	6.1	4.47	4.69	4.3	4.08	4.18	4.08	4.37	4.43	4.36	4.25	4.39	5.24	4.12
MOUSE	58175	5	Rgs20	2745	1446199_at	NOT	4.44	4.33	4.47	4.43	4.63	4.74	4.7	4.59	4.41	4.48	4.5	4.53		6.31	6.44	6.28	6.31	6.32	6.49	6.28	6.56	6.2	6.33	6.65	6.27	6.55	6.86	6.7	6.84	6.51	6.52	6.68
MOUSE	21844	5	Tiam1	2443	1418057_at	UBI	7.91	7.61	9.27	9.39	6.87	6.88	6.15	6.21	7.67	7.93	7.59	7.6		9.65	8.62	7.73	8.27	8.59	10.75	7.54	6.4	8.89	7.28	5.75	7.99	8.33	8.91	8.95	8.8	8.02	7.5	7.34
MOUSE	21844	5	Tiam1	2443	1444373_at	NOT	3.57	3.79	3.33	3.86	3.51	3.48	4.06	3.5	3.73	3.59	3.58	3.49		5.13	4.67	5.16	4.92	5.06	5.73	4.97	4.72	4.9	4.73	4.81	5.04	5.11	5.55	5.31	5.02	4.86	5.09	5.12
MOUSE	21844	5	Tiam1	2443	1453887_a_at	NOT	3.57	3.5	3.65	3.94	3.88	4.02	4.24	4.16	3.89	3.91	4.12	4.12		4.55	4.01	4.53	4.63	3.8	4.16	4.29	4.8	4.29	3.95	4.42	4.15	4.16	3.99	4.34	4.11	4.25	4.4	4.13
MOUSE	16822	3	Lcp2	4065	1418641_at	UBI	4.59	4.2	5.21	4.99	4.36	4.36	4.85	4.82	4.47	4.36	4.41	4.44		5.88	6.48	6.41	5.35	5.75	5.94	6	6.58	7.25	6.04	6.51	10.07	7.67	10.73	7.06	9.79	6.53	11.34	6.31
MOUSE	16822	3	Lcp2	4065	1418642_at	NOT	3.53	3.54	3.48	3.75	3.66	3.65	3.86	3.86	3.63	3.65	3.45	3.62		5.16	5.79	6.18	5.64	5.43	5.85	5.85	6.04	5.96	6.16	5.94	8.23	6.31	8.24	6.4	7.36	5.81	8.31	5.77
MOUSE	83435	3	Plekha3	10417	1420839_at	UBI	8.34	8.7	7.91	7.63	7.2	6.99	8.49	8.24	8.56	8.67	8.88	8.73		7.62	7.59	7.39	8.18	7.12	7.86	8.5	7.9	7.2	7.44	6.82	7.2	7.27	6.85	6.98	6.49	6.26	8.31	7.99
MOUSE	83435	3	Plekha3	10417	1420840_at	UBI	8.5	8.7	7.69	7.72	6.62	6.65	5.62	5.92	6.7	6.92	6.36	6.75		8.43	8.92	8.27	7.99	8.5	9.09	9.11	7.61	8.14	8.9	7.74	8.59	8.18	7.79	7.55	8.48	7.51	9.02	9.5
MOUSE	83435	3	Plekha3	10417	1447772_at	PREF	4.87	4.62	4.5	4.84	5.37	5.28	5.76	5.64	5.4	5.03	5.32	5.3		6.37	5.72	6.19	6.08	5.75	6.17	6.01	6.27	5.87	5.95	5.99	5.91	6.17	5.98	6.44	6.2	6.3	6.11	5.64
MOUSE	235040	2	Atg4d	13156	1433918_at	UBI	6.5	6.68	6.38	6.2	8.08	7.93	7.38	7.03	7.56	7.59	7.48	7.67		7.92	7.55	9.34	8.25	8.09	8	7.76	8.82	7.8	8.73	8.38	8.33	8.55	8.8	8.75	8.05	9.11	8.28	7.71
MOUSE	235040	2	Atg4d	13156	1439130_at	NOT	4.18	4.52	4.24	4.39	4.71	5.02	4.56	4.58	4.38	4.21	4.68	4.8		5.48	5.36	6.47	5.65	5.25	5.77	5.71	5.8	5.47	5.44	5.92	5.61	5.99	5.67	5.87	5.56	5.73	5.99	5.5
MOUSE	19051	3	Gsbs	4849	1449240_at	NOT	3.71	3.59	4	3.52	3.78	4.04	3.83	4.34	3.68	3.92	3.92	3.88		4.44	3.92	5.08	5.92	5.73	7.36	4.36	4.39	3.97	3.77	4.21	3.8	4.1	4.21	4.43	4.12	4.12	4.47	4.1
MOUSE	69131	5	Crkrs	84757	1425555_at	NOT	3.21	3.41	2.93	3.3	3.26	3.31	3.21	3.17	3.24	3.22	3.11	3.24		4.07	4.13	4.46	4.3	3.92	4.07	4.18	4.32	4.15	4.1	4.4	4.01	4.31	4.26	4.36	3.95	4.19	4.22	4.03
MOUSE	69131	5	Crkrs	84757	1425556_at	NOT	4.33	4.45	4.78	4.31	4.61	4.93	4.68	4.66	4.4	4.29	4.49	4.42		6.62	6.28	6.54	6.37	5.98	6.04	5.66	6.55	6.59	6.26	6.03	5.95	6.32	6.56	6.14	6.63	6.68	6.37	5.96
MOUSE	69131	5	Crkrs	84757	1438831_at	UBI	5.06	4.6	5.14	5.83	4.58	5.23	4.01	4.63	4.77	4.52	4.17	4.28		6.44	6.81	6.11	7.11	7.29	7.12	6.71	6.83	6.86	7.48	7.02	8.03	6.57	6.9	6.83	7.73	6.45	6.84	7.21
MOUSE	69131	5	Crkrs	84757	1440858_at	UBI	6.23	6.48	7.39	7.03	6.93	6.98	6.56	6.57	6.08	6.3	6.45	6.49		8.17	7.37	7.78	7.56	7.5	7.37	7.64	7.89	7.93	7.85	7.43	7.68	7.66	8.08	7.84	7.8	7.69	8.17	7.6
MOUSE	69131	5	Crkrs	84757	1443294_at	NOT	3.32	3.32	3.46	3.62	3.33	3.62	3.11	3.33	3.29	3.17	3.17	3.19		4.18	3.92	3.96	4.29	4.15	4.2	4	4.12	4.4	3.84	3.96	4.79	4.39	4	4.18	4.06	3.97	4.25	5
MOUSE	69131	5	Crkrs	84757	1455567_at	UBI	5.33	5.16	6.59	6.19	7.31	7.4	5.24	5.52	6.25	6.46	6.54	6.43		5.71	6.24	5.92	6.6	6.21	6.1	5.9	5.79	6.54	6.46	6.35	7.19	6.27	6.45	6.28	7.11	5.81	6.72	6.59
MOUSE	69131	5	Crkrs	84757	1455964_at	UBI	6.33	6.37	6.22	6.37	5.94	5.91	3.5	3.95	5.02	5.46	5.35	5.34		6.92	6.93	5.32	6.74	6.57	6.57	6.07	5.88	6.71	6.26	5.72	7.11	6.48	6.77	6.5	6.98	5.37	7.59	6.78
MOUSE	20527	3	Slc2a3	74302	1421924_at	PREF	4.98	5.24	4.83	4.99	12.26	12.27	9.77	9.84	10.82	10.92	10.98	11		4.77	5.24	5.87	6.8	4.78	5.2	5.14	5.41	5.04	5.34	5.42	4.87	5.41	5.85	5.22	5.32	5.87	6.94	5.34
MOUSE	20527	3	Slc2a3	74302	1427770_a_at	SPEC	4.2	4.4	3.68	3.82	11.4	11.5	8.94	9.06	9.94	10.03	10.09	10.07		4.33	4.46	5.05	6.25	4.56	4.92	4.53	4.79	4.52	5.03	4.89	4.53	4.74	4.99	4.85	4.76	5.24	5.71	4.71
MOUSE	20527	3	Slc2a3	74302	1437052_s_at	UBI	8.18	8	8.13	8.05	13.73	13.69	12.26	12.38	13.09	13.08	13.15	13.11		5.95	9.74	11.69	10.92	9.92	11.73	8.06	6.87	7.99	6.87	6.69	10.51	5.72	9.41	7.19	9.37	7.23	10.35	11.88
MOUSE	20527	3	Slc2a3	74302	1455898_x_at	UBI	6.77	6.87	6.68	6.53	13.29	13.31	11.26	11.35	12.22	12.16	12.28	12.28		5.63	8.53	10.83	9.69	8.74	10.3	7.17	6.4	7.29	6.28	6.32	9.06	6.59	8.28	6.79	8.49	6.35	8.71	10.71
MOUSE	19158	5	Pscd2	32116	1450103_a_at	UBI	9.75	9.7	10.19	9.98	11.11	11.1	11.03	11.13	11.02	11.09	10.99	11.01		9.78	9.54	10.21	9.98	9.93	9.78	8.42	8.85	8.69	8.9	8.47	8.93	8.54	9.96	9.01	8.75	9.23	9.83	9.07
MOUSE	13389	5	Dll3	7291	1449236_at	PREF	3.97	4.37	4.72	4.56	9.13	8.99	9.24	9.27	8.8	8.88	8.69	8.85		6.37	5.57	6.97	6.27	5.61	6.33	5.58	5.63	5.36	5.72	5.61	5.46	5.61	6.02	5.82	5.61	6.01	5.84	5.81
MOUSE	19298	5	Pex19	37696	1416425_at	UBI	9.33	9.31	9.22	9.25	8.17	8.22	7.07	6.73	7.92	8.13	7.99	8.04		9.48	9.37	10.16	9.26	8.98	8.88	9.24	10.01	8.97	9.38	9.94	7.99	9.07	8.68	9.07	8.65	10.47	8.08	8.69
MOUSE	19298	5	Pex19	37696	1448332_at	UBI	8.94	8.92	9.16	8.86	8.06	7.89	6.53	6.72	7.77	7.94	7.68	7.91		8.22	8.04	8.51	8.51	7.54	7.18	8.21	8.53	7.32	7.64	8.31	6.75	7.78	7.2	6.86	6.96	8.88	8.11	7.22
MOUSE	19298	5	Pex19	37696	1455208_at	UBI	5.82	5.98	6.14	6.16	5.57	5.37	4.87	4.96	4.98	5.07	5.09	5.43		6.95	5.98	6.44	5.81	5.88	6.07	6.64	6.44	6.54	5.92	6.53	5.47	5.91	6.17	5.89	5.58	6.38	5.68	5.75
MOUSE	15937	3	Ier3	2894	1419647_a_at	UBI	11.95	12.05	10.14	10.14	5.51	5.39	5.02	4.82	7.08	6.93	4.26	4.57		9.97	9	10.8	10.07	9.67	7.74	8.81	9.15	10.86	8.55	5.91	6.75	8.6	7.25	9.3	7.72	8.12	6.52	9.11
MOUSE	233011	5	Itpkc	11868	1440024_at	NOT	3.96	3.63	3.99	4.32	4.63	4.47	4.46	4.98	4.57	4.05	4.48	4.18		5.86	6.06	6.43	7.23	6.79	6.9	6.18	6.08	6.04	6.28	6.55	6.36	6.33	6.49	6.09	6.03	7.04	6.08	5.71
MOUSE	233011	5	Itpkc	11868	1454755_at	UBI	7.37	7.41	7.89	7.83	7.75	7.65	7.29	7.37	7.03	7.34	6.87	7.32		7.91	8.16	9.71	7.94	8.65	7.71	7.7	7.88	7.73	7.85	7.81	7.87	8.21	8.15	9.66	8.06	8.31	8.18	9.06
MOUSE	22342	5	Lin7b	22648	1418683_at	UBI	5.45	5.21	5.76	5.58	5.54	6.08	6.01	6.01	5.78	5.79	5.9	5.78		6.9	6.72	6.56	7.06	6.41	9.02	6.37	6.67	5.83	6.31	6.53	5.94	6.33	6.35	6.51	6.2	6.38	6.59	6.13
MOUSE	22342	5	Lin7b	22648	1439239_at	NOT	3.66	3.56	3.86	3.7	4.05	4.04	4.15	4.16	3.88	3.89	3.9	3.78		5.48	4.63	4.9	5.17	4.51	5.73	4.78	4.94	4.57	4.7	4.97	4.56	4.62	4.59	4.99	4.87	5.04	4.73	4.6
MOUSE	22342	5	Lin7b	22648	1439240_x_at	UBI	5.66	5.56	5.96	5.66	6.16	6.22	6.4	6.39	6.09	6	6.21	5.99		7.33	7.08	7.17	7.43	7	7.92	7.11	7.33	6.91	7.06	7.24	6.89	7.24	6.96	7.13	7.13	7.37	6.99	6.84
MOUSE	22342	5	Lin7b	22648	1449172_a_at	NOT	3.47	3.5	3.57	3.96	3.8	3.98	4.26	4.08	3.91	4.06	3.92	3.95		7.07	4.82	4.84	5.23	4.64	7.56	4.79	4.79	4.29	4.31	4.53	4.21	4.65	4.42	4.73	4.5	4.33	4.34	4.47
MOUSE	240843	5	6430517E21Rik	10905	1438706_at	NOT	3.7	4.13	3.75	3.97	3.95	4.18	4.32	4.3	4.03	4.08	3.94	3.91		5.51	5.24	5.29	6.35	5.67	6.8	5.22	5.58	5.13	5.28	5.52	5.33	5.36	5.63	5.81	5.27	5.48	5.5	5.3
MOUSE	70560	3	Wars2	5673	1429279_at	UBI	4.99	5.06	4.79	5.01	4.62	4.49	4.85	4.71	4.36	4.73	4.39	4.16		7.4	6.4	7.08	6.76	6.11	5.97	6.3	6.75	6.31	6.51	6.46	6.49	5.87	6.81	6.17	6.44	6.94	6.99	6.42
MOUSE	70560	3	Wars2	5673	1435273_at	UBI	5.2	5.33	4.74	5.26	4.61	4.54	4.8	4.73	4.4	4.58	4.48	4.42		7.66	7.24	7.2	6.89	6.87	6.39	7.13	7.45	6.93	7.6	7.12	7.17	6.59	7.35	7.4	7.36	7.72	7.12	6.88
MOUSE	13807	1	Eno2	74414	1418829_a_at	NOT	4.56	4.39	4.27	3.96	3.6	3.91	3.76	3.55	3.68	3.63	3.63	3.7		4.68	5.9	8.55	12.65	11.35	12.87	6.54	5.17	5.51	5.18	4.85	5.58	5.06	5.97	6.13	6.27	6	5.58	7.18
MOUSE	16160	3	Il12b	1648	1419530_at	NOT	3.26	3.41	3.04	3	3.3	3.33	3.64	3.38	3.31	3.3	3.43	3.29		4.91	5.05	4.88	4.81	4.96	4.8	4.9	4.98	5.06	4.97	5.13	5.36	5.02	6.06	5.24	5.3	5.08	5.32	4.86
MOUSE	16160	3	Il12b	1648	1449497_at	NOT	4.07	3.96	3.8	3.9	4.14	4.12	4.6	4.81	4.14	4.16	4.08	4.26		4.56	4.51	4.66	4.59	4.49	4.5	4.37	4.93	4.34	4.81	4.85	4.85	4.91	4.97	4.85	4.83	5.27	5.02	4.7
MOUSE	12725	5	Clcn3	20435	1416610_a_at	UBI	8.63	8.11	7.5	7.43	7.23	7.07	7.91	8.05	7.73	7.73	7.54	7.67		9.11	8.58	6.68	9.98	9.7	9.76	7.11	9.02	8.05	9.13	8.37	8.72	9.34	7.65	8.67	8.63	8.19	8.1	8.27
MOUSE	12725	5	Clcn3	20435	1433486_at	UBI	8.57	8.19	7.3	7.32	6.1	6.2	6.31	6.5	6.21	6.65	6.11	6.19		9.22	9.24	5.92	10.66	10.48	10.47	7.55	7.95	8.79	10.11	9.06	9.89	9.79	8.19	9.32	9.23	8.71	8.44	9.09
MOUSE	12725	5	Clcn3	20435	1433487_at	UBI	7.28	7.2	6.72	6.55	7.26	7.1	8.04	8.01	7.01	7.24	7.1	7.26		7.62	7.28	6.64	9.52	7.63	7.64	6.78	7.95	7.09	8.15	7.56	7.73	7.62	7.16	8.02	7.16	6.54	7.72	7.53
MOUSE	12725	5	Clcn3	20435	1438366_x_at	UBI	9.51	8.97	8.58	8.58	7.76	7.62	8.7	8.77	8.47	8.44	8.32	8.38		9.26	9.53	7.89	10.32	10.78	10.64	8.4	9.37	9.19	10.34	9.35	10.17	10.02	9.06	9.64	9.99	9.1	9.05	9.35
MOUSE	212448	5	9330159F19Rik	-	1438720_at	NOT	3.25	3.7	3.4	3.39	3.51	3.59	3.77	3.54	3.65	3.7	3.44	3.62		4.42	4.48	5.05	5.48	5.41	6.74	4.78	4.94	5.33	4.62	4.72	4.6	4.89	4.35	5.02	4.67	6.01	4.42	4.43
MOUSE	212448	5	9330159F19Rik	-	1458379_at	NOT	2.92	3	2.88	2.84	2.86	2.99	2.98	2.85	2.88	2.94	2.9	2.79		3.42	3.59	3.98	4.06	4.23	6.59	3.75	3.81	3.76	3.61	3.88	3.5	3.69	3.59	4.01	3.46	5.2	3.45	3.5
MOUSE	69993	5	Chn2	99854	1428573_at	NOT	3.84	4.31	3.58	3.63	3.54	3.6	3.42	3.68	3.45	3.3	3.5	3.53		8.43	7.93	6.11	8.55	8.16	11.33	5.82	5.57	6.59	8.14	8.95	7.34	7.63	5.88	8.38	5.8	5.88	5.94	5.77
MOUSE	69993	5	Chn2	99854	1428574_a_at	UBI	4.29	5	4.81	4.41	8.88	8.9	11.58	11.52	11.8	11.75	11.82	11.63		6.66	6.07	5.72	6.23	5.24	6.66	5.24	5.2	5.32	6.5	7.11	5.8	6.73	5.19	7.14	4.94	4.76	5.19	5.82
MOUSE	22173	4	Tyr	30969	1417717_a_at	NOT	3.42	3.4	3.19	3.12	3.41	3.5	3.75	3.63	3.33	3.15	3.38	3.27		4.59	4.82	5.41	4.9	8.56	4.83	4.75	5.18	4.78	5.19	5.26	5.04	5.42	4.96	5.19	5.07	5.17	5.18	4.77
MOUSE	22173	4	Tyr	30969	1448821_at	NOT	3.45	3.39	3.07	3.16	3.69	3.67	3.63	3.88	3.47	3.28	3.38	3.43		5.89	6.24	6.96	6.23	6.64	6.25	6.36	6.43	6.32	6.52	6.29	6.24	6.59	6.48	6.41	6.41	6.74	6.17	6.46
MOUSE	22173	4	Tyr	30969	1456095_at	NOT	2.91	2.75	2.88	2.93	3.18	3.13	2.98	2.94	2.79	2.86	3.01	2.94		3.68	3.58	3.81	3.68	6.2	3.57	3.46	3.74	3.66	3.64	3.64	3.54	3.49	3.63	3.83	3.57	3.67	3.5	3.53
MOUSE	67900	5	1700020C11Rik	32318	1424223_at	UBI	5.44	5.96	5.9	6.12	7.89	7.59	6.54	6.81	6.65	6.85	6.61	6.82		8.67	7.89	8.45	9.84	9.47	9.89	7.33	11.23	7.2	8.68	9.19	7.75	8.17	7.62	8.58	7.22	10.78	6.65	7.06
MOUSE	73940	3	Hapln2	11045	1420962_at	PREF	4.45	4.69	4.85	4.51	6.23	6.28	7.43	7.53	6.93	6.68	6.57	6.75		4.94	4.97	5.42	5.19	4.93	6.92	5.1	5.42	5.13	5.26	5.48	4.99	5.24	5.16	5.36	5.12	5.3	5.1	4.94
MOUSE	73940	3	Hapln2	11045	1420963_at	PREF	4.51	4.53	4.53	4.45	4.93	4.96	5.68	5.91	5.35	5.2	5.38	5.37		5.73	5.97	5.98	5.85	5.62	6.76	5.8	5.89	5.57	5.51	6	5.41	5.72	5.93	5.96	5.45	6.17	5.86	5.54
MOUSE	26395	5	Map2k1	2063	1416351_at	UBI	10.72	10.83	9.51	9.57	5.78	5.96	6.24	6.32	6.6	6.96	6.7	6.68		11.13	9.8	10.07	10.16	9.77	11.15	9.51	9.33	9.32	9.39	9.11	9.99	9.26	9.12	10.07	9.7	9.86	9.98	9.78
MOUSE	67736	5	Ccdc130	12183	1440100_at	UBI	5.24	5.63	5.06	5.15	5.9	6.15	6.03	6.14	5.76	5.4	5.86	5.39		6.79	6.14	6.83	6.26	5.99	6.2	6.41	6.65	6.15	6.32	6.79	6.26	6.62	6.29	6.68	6.48	6.71	6.69	6.15
MOUSE	67736	5	Ccdc130	12183	1452523_a_at	PREF	5.81	5.41	5.45	5.02	8.76	8.68	8.56	8.86	8.06	8.18	8.15	8.2		7.09	5.7	5.87	5.89	5.56	5.58	5.67	5.66	5.19	5.31	5.47	5.83	5.68	6.04	5.72	5.95	6.59	6.51	6.03
MOUSE	231999	2	Plekha8	32284	1436128_at	UBI	6.57	6.72	7.32	6.94	7.97	7.96	8.17	8.36	8.02	8.17	8.32	8.35		7.8	6.68	6.66	6.34	6.25	5.13	5.15	6.09	5.25	8.09	7.55	5.77	6.13	4.92	7.4	5.88	5.57	5.3	6.64
MOUSE	22230	5	Ufd1l	39090	1418087_at	UBI	8.09	8.28	8.02	8.15	6.89	6.74	4.08	4.29	6.66	7.07	6.87	6.87		8.42	8.65	8.06	9.04	8.74	8.98	8.65	7.84	8.25	8.34	8.14	8.49	8.29	8.31	7.9	8.25	8.77	8.86	9.01
MOUSE	22230	5	Ufd1l	39090	1432367_a_at	UBI	9	9.39	9.14	8.88	9.03	8.93	10.33	10.26	10.46	10.4	10.47	10.36		8.43	8.49	8.18	8.42	7.86	7.62	8.4	7.62	7.84	8.48	9.02	8.32	8.27	8.32	8.37	8.28	8.31	9.27	9.38
MOUSE	56046	5	Uqcc	14709	1416436_a_at	UBI	7.78	8	7.82	7.72	8.48	8.3	9.38	9.29	8.94	9	8.84	9.09		8.49	7.61	8.57	8.56	7.68	7.33	7.74	8.9	7.19	8.21	8.1	6.96	7.76	7.91	7.63	7.07	9	8.06	7.83
MOUSE	56046	5	Uqcc	14709	1448337_at	UBI	7.08	6.98	6.96	6.99	7.18	7.07	6.25	6.43	6.72	6.96	6.54	6.83		9.02	8.31	8.74	8.79	8.42	8.46	8.41	9.96	8.17	8.73	8.54	7.73	8.48	8.16	8.12	7.91	9.52	8.11	8.44
MOUSE	56046	5	Uqcc	14709	1453859_at	NOT	2.93	3	2.88	2.86	3.04	2.94	3.08	3.11	2.98	3.04	2.89	3.25		3.63	3.5	3.59	3.81	3.49	3.45	3.62	3.59	3.71	3.46	3.74	3.48	3.64	3.51	3.81	3.5	3.95	3.69	3.57
MOUSE	26972	5	Spo11	6059	1417021_a_at	UBI	4.19	3.9	4.35	4.33	10.63	10.81	9	9.23	9.86	9.94	9.63	9.85		5.26	5.98	6.35	5.88	5.79	6.32	5.62	6.21	6.02	6.15	6.37	6.52	6.34	8.69	6.3	6.64	6.18	6.83	5.94
MOUSE	18423	5	Otx1	7875	1437601_at	NOT	3.21	3.44	3.62	3.49	3.64	3.75	3.56	3.36	3.64	3.46	3.49	3.41		4.66	4.35	4.68	4.17	6.6	4.76	4.51	4.43	4.58	4.17	4.55	4.19	4.3	4.53	4.18	4.91	4.33	4.14	4.27
MOUSE	68423	3	Ankrd13d	27612	1447738_s_at	UBI	5.92	5.61	5.75	5.79	5.88	5.99	5.85	5.97	5.92	5.78	5.61	5.84		6.19	6.26	6.95	7.12	6.68	7.51	6.56	6.61	6.38	6.14	7.06	7.56	5.98	8.08	6.98	7.34	6.44	8.17	6.39
MOUSE	68423	3	Ankrd13d	27612	1452965_at	UBI	5.09	5.03	4.84	5.24	5.57	5.79	5.9	6.21	5.58	5.48	5.47	5.47		6.1	5.97	6.68	6.66	6.17	7.78	6.4	6.25	5.86	5.96	6.47	6.14	5.84	6.76	6.14	6.2	6.54	6.61	6.03
MOUSE	216705	5	Clint1	6309	1452152_at	UBI	10.55	10.74	10.1	10.38	7.69	7.6	5.36	5.39	7.89	8.15	7.79	7.87		10.83	10.75	9.51	8.85	9.97	9.91	10.02	9.51	10.06	10.57	10.32	10.98	11.33	9.88	10.67	10.47	9.67	11.34	11.55
MOUSE	216705	5	Clint1	6309	1457925_at	NOT	3.48	3.68	3.63	3.56	3.85	3.97	3.75	3.7	3.64	3.61	3.68	3.59		4.83	4.57	5.11	4.77	4.76	4.69	4.83	5.07	4.75	4.87	5.22	4.72	4.8	5.21	4.94	5	5.27	5.16	4.71
MOUSE	110935	5	Atp6v1b1	68198	1419373_at	PREF	4.73	4.25	4.69	4.78	5.49	5.15	7.42	7.24	5.99	6.42	5.88	5.98		5.33	5.66	5.56	5.16	5.35	5.24	5.08	5.57	5.87	8.33	5.9	5.11	6.77	5.53	5.19	5.26	5.83	5.42	5.01
MOUSE	21687	5	Tek	397	1418788_at	UBI	3.78	3.79	5.26	5.5	3.94	3.84	3.74	3.88	4.38	4.38	4.03	4.21		5.79	8.84	7.14	6.24	7.78	7.11	9.84	9.17	11.49	9.61	7.91	7.99	6.84	6.06	6.89	7.18	8.6	5.74	9.45
MOUSE	18011	3	Neurl;LOC100048526	32503	1422251_at	UBI	5.22	5.42	5.41	5.2	5.79	5.83	6.12	5.73	5.45	5.16	5.52	5.51		6.87	7.04	7.52	7.25	6.93	7.27	7.32	7.66	7.34	7.42	7.58	7.33	7.23	7.76	7.52	7.65	7.71	7.56	7.24
MOUSE	18011	3	Neurl;LOC100048526	32503	1451872_a_at	UBI	5.92	5.82	5.65	5.5	5.82	6.34	7.39	7.19	7.21	6.99	7.3	7.11		6.78	6.83	7.4	8.01	7.16	6.87	7.5	7.47	7.31	6.84	7.32	6.85	7.82	6.84	7.37	7.35	7.88	6.95	7.06
MOUSE	18011	3	Neurl;LOC100048526	32503	1453527_a_at	UBI	5.74	5.85	5.3	5.18	5.75	6.14	7.63	7.48	6.81	6.75	7.2	7.02		6.17	6.11	6.55	6.9	6.23	6.38	6.18	6.8	6.08	6.76	6.6	6.17	6.22	6.37	6.37	6.21	6.94	6.63	6.29
MOUSE	18011	3	Neurl;LOC100048526	32503	1456854_at	NOT	3.92	3.88	3.75	3.93	4.08	3.89	4.63	3.96	4.2	4.04	3.86	3.95		5.01	5.34	5.79	7.59	7.27	7.67	5.35	5.67	5.66	5.35	5.6	5.52	5.58	5.65	5.84	5.75	7.85	5.69	6.48
MOUSE	18011	3	Neurl;LOC100048526	32503	1458561_at	NOT	4.67	4.64	4.51	4.76	4.45	4.65	4.58	4.79	4.37	4.4	4.51	4.15		5.08	5.36	5.68	5.45	5.48	5.3	5.64	5.81	5.44	5.17	5.44	5.31	5.37	5.5	5.49	5.53	5.39	5.2	5.51
MOUSE	18011	3	Neurl;LOC100048526	32503	1460343_at	UBI	5.08	5.11	5.19	5.11	4.84	4.74	5.59	5.77	4.9	4.72	4.92	5.09		5.79	6.14	6.78	9.23	7.65	8.68	6	6.34	6.71	5.61	6.17	6.15	5.95	6.18	6.44	5.71	9.13	5.92	6.63
MOUSE	13836	5	Epha2	20929	1421151_a_at	UBI	8.76	8.7	7.15	7.47	5.41	5.37	5.74	5.98	5.45	5.38	5.54	5.35		6.69	7.33	8.61	7.17	8.59	6.53	7.34	7.8	8.93	7.64	9.23	7.66	8.12	7.53	9	7.79	7.76	7.22	8.05
MOUSE	210108	5	D130043K22Rik	8878	1443327_at	PREF	4.02	3.99	3.8	3.93	5.96	5.57	4.57	4.85	4.53	4.94	5	4.81		4.67	5.27	5.31	5.18	5.01	7.46	4.92	5.09	5.87	5.15	6.23	4.79	4.89	4.82	4.87	5.25	4.75	5.26	4.98
MOUSE	20656	5	Sod2	530	1417193_at	UBI	9.52	10.41	10.16	9.91	11.46	11.4	10.84	10.86	10.85	10.85	10.82	10.92		10.22	10.86	10.78	10.74	10.85	10.23	10.79	12.78	10.66	11.96	11.62	9.88	11.25	10.12	11.04	10.25	11.94	9.65	9.93
MOUSE	20656	5	Sod2	530	1417194_at	UBI	4.9	4.98	4.92	4.87	5.11	5.2	5.21	5.18	5.01	4.64	5.12	5.11		6.5	6.25	6.91	7.04	6.1	6.23	6.61	7.18	6.17	6.5	6.6	6.09	6.53	6.46	6.75	6.21	6.45	6.66	6.23
MOUSE	20656	5	Sod2	530	1448610_a_at	UBI	9.01	9.83	9.66	9.45	10.74	10.7	10.2	10.2	10.22	10.26	10.21	10.23		10.33	10.74	10.6	10.23	10.71	9.93	10.59	12.24	10.63	11.88	11.49	9.73	10.66	10.13	10.84	10.39	11.55	9.56	9.6
MOUSE	20656	5	Sod2	530	1454976_at	UBI	4.29	4.9	5.31	5.84	3.74	3.77	3.78	3.39	3.76	3.78	4	3.73		8.48	8.61	7.51	8.48	9.51	9.55	8.65	10.26	8.75	10.03	9.64	8.06	9.71	7.91	8.66	7.94	10.26	7.45	9.12
MOUSE	27762	3	D17H6S56E-3	11895	1450230_at	UBI	4.8	4.87	4.82	4.79	4.86	4.75	5.16	5.12	4.84	4.71	4.87	4.84		6.37	6.37	7	6.79	6.8	6.95	6.89	7.47	6.72	6.61	6.78	6.85	6.7	6.82	7.03	6.67	7.76	6.96	6.5
MOUSE	26556	3	Homer1;C330006P03Rik	3155	1421768_a_at	PREF	5.71	5.96	6.18	5.6	5.03	5.47	7.05	6.84	6.41	6.54	6.25	6.14		5.35	5.39	5.25	5.72	5.02	5.33	5.57	7.04	5.05	5.05	5.7	5.15	5.41	4.96	4.8	5.06	5.66	5.67	5.43
MOUSE	26556	3	Homer1;C330006P03Rik	3155	1425671_at	NOT	3.44	3.74	4.1	3.37	3.24	3.16	3.27	3.51	3.19	3.3	3.24	3.3		4.01	4.04	4.06	4.23	3.97	4.12	3.97	4.36	3.96	4.2	4.32	3.89	4.15	3.84	4.2	3.98	4.67	4.35	3.99
MOUSE	26556	3	Homer1;C330006P03Rik	3155	1425710_a_at	PREF	6.07	6.03	6.18	5.81	4.4	4.56	6.86	6.76	6.06	6.36	5.96	6.12		5.33	5.3	4.96	5.94	4.75	5.49	4.93	7.68	4.8	4.76	5.37	4.42	4.52	4.24	4.8	4.8	5.93	5.14	5.1
MOUSE	26556	3	Homer1;C330006P03Rik	3155	1436387_at	PREF	5.19	5.4	6.37	6.49	3.45	3.24	3.34	3.3	3.51	3.67	3.57	3.6		5.58	6.04	4.34	6.11	6.82	9.87	4.17	5.88	4.4	5.81	5.5	5.67	4.51	5.06	5.19	5.04	7.58	4.9	5.67
MOUSE	26556	3	Homer1;C330006P03Rik	3155	1437363_at	UBI	7.54	7.77	7.2	7.36	4.69	4.12	6.27	6.27	6.32	6.41	6.25	6.55		9.15	8.67	6.48	8.36	8.4	10.74	6.58	9.87	6.92	7.86	7.33	7.16	7.23	6.27	6.66	7.09	10.04	6.26	8.64
MOUSE	26556	3	Homer1;C330006P03Rik	3155	1439662_at	UBI	6.44	6.42	5.8	6.01	4.58	4.78	6.12	5.56	5.25	5.69	5.69	5.52		7.75	7.7	6.39	7.37	7.62	9.92	6.44	9.05	6.77	7.51	7.09	7.01	7.26	6.63	6.55	7.07	8.9	6.67	7.76
MOUSE	13345	3	Twist2	40594	1448925_at	UBI	5.16	5.53	6.28	5.98	3.93	4.05	4.28	4.1	4.07	3.62	3.82	3.93		7.19	7.36	8.17	6.87	7.17	7.12	8.17	7.34	7.27	7.19	7.01	6.99	7.23	7.05	7.23	7.25	7.58	7.25	7.76
MOUSE	76411	5	1700019E19Rik	12641	1432494_a_at	UBI	8.93	9.01	9.14	9.02	11.15	11.04	11.28	11.33	10.92	10.97	10.89	10.98		9.62	9.62	9.8	9.23	8.81	8.02	9.74	8.81	9.8	8.56	7.31	7.1	8.26	6.94	8.5	7.39	8.56	6.12	9.13
MOUSE	208982	5	Hmgcll1	27863	1434913_at	NOT	3.71	3.76	3.17	3.35	3.99	3.94	3.28	3.4	3.63	3.47	3.64	3.48		7.32	6.47	6.56	7.56	7	7.91	5.96	6.29	7.7	6.77	6.17	6.35	5.91	6.12	6.47	6.15	7.02	6.14	6.15
MOUSE	67260	3	Lass4	11582	1417780_at	UBI	8.79	9.07	7.01	7.07	4.73	4.37	4.99	4.63	4.71	4.72	4.49	4.82		7.03	7.34	8.02	10.7	9.76	7.74	8.03	8.14	8.07	7.16	6.36	7.8	6.72	6.86	7.62	7.9	6.98	8.12	8.11
MOUSE	67260	3	Lass4	11582	1417781_at	UBI	7.27	8.26	6.43	6.4	4.76	4.95	5.14	5.18	4.58	4.15	4.68	4.49		7.02	7.56	7.63	10.2	9.76	8.15	8.19	8.4	8.21	7.46	7.08	8.15	7.18	7.13	7.62	8	6.81	7.86	7.87
MOUSE	67260	3	Lass4	11582	1417782_at	NOT	4.41	4.37	3.9	4.34	3.63	3.58	3.5	3.71	3.63	3.7	3.54	3.67		5.96	4.94	5.23	7.73	7.35	5.74	6.08	5.73	6.03	4.71	4.92	5.35	4.72	4.51	4.8	5.14	5.07	5.97	5.11
MOUSE	74616	5	Scrn3	11601	1426916_at	UBI	7.53	7.61	7.2	7.38	6.72	6.98	7.01	6.81	6.87	7.16	6.96	7.09		9.4	9.66	9.15	10.03	10.1	9.9	9.91	10.28	10.02	9.99	10.45	9.79	10.04	9.28	9.12	9.71	10.18	9	9.69
MOUSE	74616	5	Scrn3	11601	1426917_s_at	NOT	4.67	4.74	4.19	4.82	3.09	3.05	3.27	3.13	3.53	3.48	3.55	3.42		6.99	7.04	4.37	7.67	7.66	7.93	6.06	7.09	7.32	8.01	9.32	7.6	5.49	4.25	4.81	5.37	8.52	5.57	6.94
MOUSE	74616	5	Scrn3	11601	1436573_at	UBI	5.26	6.28	5.69	5.52	4.54	4.42	4.63	4.51	4.72	4.41	4.62	4.69		7.58	6.92	6.2	5.87	6.07	5.81	6.2	6.04	6.55	7.28	6.92	6.54	5.79	5.75	5.63	5.86	5.86	6	6.98
MOUSE	64297	5	Gprc5b	9435	1424613_at	UBI	8.24	8.83	7.56	7.63	5.32	4.83	4.66	4.72	6.74	6.73	6.36	6.56		8.36	7.8	7.55	8.65	8.94	9.69	7.69	7.42	7.52	7.28	5.62	6.45	8.33	6.83	6.54	7.34	7.92	5.93	8.75
MOUSE	64297	5	Gprc5b	9435	1451411_at	UBI	7.97	8.51	7.18	7.39	4.38	4.63	4.33	4.31	5.99	6.3	6.28	6.13		6.9	6.12	6.33	7.85	7.16	7.07	6.59	5.79	6.23	6.17	5.13	5.12	7.19	5.55	5.62	5.73	6.1	4.86	6.93
MOUSE	242607	2	Slc1a7	21327	1456971_at	UBI	5.62	5.41	5.3	5.29	5.67	6.04	6.4	6.72	5.92	5.62	5.79	5.9		6.51	6.3	6.82	9.37	8.4	6.39	6.5	6.85	6.3	6.71	7.12	6.04	6.75	6.51	6.63	6.64	6.87	6.35	6.25
MOUSE	665815	5	-	-	-	-	-	-	-	-	-	-	-	-	-	-	-	-		-	-	-	-	-	-	-	-	-	-	-	-	-	-	-	-	-	-	-
MOUSE	69605	5	Lnp	12319	1429120_at	NOT	3.65	3.59	3.42	3.69	3.9	3.82	3.75	3.89	3.69	3.41	3.51	3.75		5.29	5.09	5.49	6.46	5.21	5.38	5.16	5.44	5.09	5.21	5.37	5.26	4.89	5.54	5.32	5.53	5.22	5.75	5.08
MOUSE	69605	5	Lnp	12319	1453035_at	UBI	7.27	7.66	7.05	7.14	7.66	7.48	4.33	4.52	6.65	7.22	6.8	6.55		7.13	6.24	4.99	7.29	8.32	7.51	6.02	6.41	6.39	5.82	4.82	6.92	6.16	6.31	6.03	6.25	6.87	7.47	7.02
MOUSE	69605	5	Lnp	12319	1456859_at	NOT	4.12	4.33	3.74	4.04	4.67	4.49	3.75	3.91	4.14	3.82	4.15	4.15		6.5	6.31	6.1	7.6	8.16	8.2	6.89	6.71	6.87	6.27	6.39	7.01	6.16	6.46	6.1	6.74	7.37	6.81	6.53
MOUSE	18301	3	Fxyd5	7458	1418296_at	UBI	9.78	10	7.66	7.5	7.48	7.45	7.61	7.51	7.66	7.5	7.53	7.58		6.16	7.7	10.09	6.41	6.74	7.57	9.01	8.33	9.21	7.83	7.55	10.28	8.25	10.24	8.3	10.84	8.43	12.06	9.86
MOUSE	74137	5	Nuak2	12539	1429049_at	UBI	9.41	9.19	8.53	8.47	5.29	5.27	5.46	5.38	6.45	6.6	6.44	6.42		5.77	7.46	8.39	8.03	8.06	6.89	7.05	8.14	7.99	10.25	8.09	9.17	7.58	7.7	7.44	8.63	7.1	8.04	7.93
MOUSE	20479	3	Vps4b	37976	1417007_a_at	UBI	9.97	10.21	9.79	10.19	9.12	8.95	7.09	7.24	8.42	8.68	8.17	8.56		10.95	11.04	8.17	9.15	10.12	9.79	10.17	8.86	10.77	10.59	10.54	11.05	10.93	10.31	10.37	11.02	8.53	10.41	11.26
MOUSE	20479	3	Vps4b	37976	1457067_at	NOT	3.74	3.66	3.38	3.36	3.57	3.47	3.6	3.38	3.38	3.27	3.24	3.04		5.39	5.84	5.16	6.02	5.75	6.17	6.05	5.66	6.18	6.34	6.26	6.43	6.29	5.26	5.68	6.25	5.83	5.46	6.21
MOUSE	20479	3	Vps4b	37976	1460104_at	NOT	3.82	3.9	3.65	3.65	3.84	3.74	3.86	3.44	3.57	3.45	3.47	3.45		5.46	5.55	5.96	5.64	5.34	5.38	5.67	5.69	5.47	5.34	5.56	5.74	5.99	5.64	5.77	5.67	5.38	5.67	5.48
MOUSE	53334	3	Gosr1	37977	1416215_at	UBI	7.5	7.57	7.04	6.97	7.49	7.41	5.57	5.36	6.53	6.44	6.58	6.78		8.44	8.22	7.39	7.92	7.98	8.41	8.25	7.93	8.39	8.56	8.43	8.44	8.48	7.88	7.86	7.8	7.73	8.22	8.06
MOUSE	53334	3	Gosr1	37977	1448256_at	UBI	7.17	7.63	7.36	7.06	8.26	8.22	8.56	8.6	8.03	8.2	8.07	8.23		7.87	6.6	7.77	6.87	5.96	6.36	6.99	7.12	6.63	6.89	7.36	7.08	6.81	7.34	7.6	7.26	7.36	8.6	6.91
MOUSE	79202	5	Tnfrsf22	87020	1422038_a_at	NOT	4.68	4.36	3.78	3.84	3.32	3.24	3.52	3.59	3.59	3.26	3.29	3.41		5.6	5.62	6.46	5.3	5.51	5.38	5.66	5.5	5.42	5.27	5.25	5.42	5.2	5.42	5.73	5.52	5.88	6.65	5.87
MOUSE	79202	5	Tnfrsf22	87020	1422039_at	UBI	5.58	5.06	3.9	3.73	3.76	3.9	4.24	3.91	3.77	3.38	3.73	3.66		5.94	6.28	7.34	6.55	6.37	6.52	6.88	7.13	6.66	6.6	6.91	6.47	6.88	6.33	6.59	6.75	6.82	7	7.15
MOUSE	79202	5	Tnfrsf22	87020	1426095_a_at	UBI	7.38	6.83	4.27	4.65	4.76	4.56	4.95	4.7	4.51	4.19	4.43	4.63		6.67	6.87	7.93	6.72	6.78	7.28	7.07	7.37	6.99	7.05	7.36	6.8	7.61	7.41	7.31	7.36	7.83	7.81	7.62
MOUSE	74068	5	Asz1	11374	1422402_a_at	UBI	5.25	5.01	8.64	8.11	8.18	7.98	7.25	7.16	7.95	8.12	7.85	7.95		7.09	6.11	6.88	5.99	6.32	6.27	6.27	6.57	5.9	6.29	6.35	6.3	6.25	6.67	6.33	6.44	6.45	6.69	6.42
MOUSE	74068	5	Asz1	11374	1424939_at	PREF	4.08	3.76	8.81	8.29	8.39	8.22	7.7	7.8	8.2	8.38	8.09	8.12		8.27	5.18	5.33	4.8	4.6	4.8	5.45	5.3	4.67	4.69	5.29	4.74	4.83	5.07	5.34	4.82	4.88	5.06	4.7
MOUSE	68279	5	Mcoln2	12258	1431705_a_at	NOT	4.42	4.41	4.42	4.51	4.55	4.43	4.54	4.52	4.58	4.65	4.55	4.54		5.57	5.84	6.81	5.53	5.22	5.32	5.66	5.9	5.61	5.85	5.86	6.95	6.82	6.9	6.01	8.18	5.68	7.2	5.63
MOUSE	74094	5	Tjap1	12534	1426691_at	UBI	8.87	8.72	8.35	8.33	8.81	8.81	8.29	8.41	7.94	8.17	8.18	8.15		8.55	7.75	9.18	8.24	7.87	7.85	7.54	8.05	7.54	7.58	7.15	7.88	7.02	8.38	7.77	7.58	8.61	8.34	9.36
MOUSE	634428	3	-	-	-	-	-	-	-	-	-	-	-	-	-	-	-	-		-	-	-	-	-	-	-	-	-	-	-	-	-	-	-	-	-	-	-
MOUSE	633057	5	-	-	-	-	-	-	-	-	-	-	-	-	-	-	-	-		-	-	-	-	-	-	-	-	-	-	-	-	-	-	-	-	-	-	-
MOUSE	68240	5	Rpa3	68285	1448938_at	UBI	7.93	8.83	8.75	9.03	5.83	5.74	4.67	4.98	6.51	6.87	6.09	6.49		9.7	9.29	9.5	7.94	8.44	7.97	8.16	8.09	8.36	8.47	8.18	9.86	8.49	10.46	8.2	8.82	8.23	9.09	9.33
MOUSE	18935	4	Phox2b	68371	1422232_at	UBI	5.29	5.1	5.13	5.35	5.6	5.64	5.94	6.01	5.63	5.62	5.62	5.63		6.23	6.69	6.92	6.51	6.41	6.72	6.69	6.93	6.42	6.58	7.21	6.48	6.38	6.63	6.57	6.52	7.18	6.59	6.44
MOUSE	18935	4	Phox2b	68371	1455907_x_at	NOT	2.8	2.85	2.9	3.01	2.89	3.01	3.2	3.21	2.77	3.13	3.2	3.05		3.43	3.3	3.7	3.3	3.39	3.8	3.24	3.46	3.37	3.39	3.45	3.53	3.38	3.45	4.16	3.29	3.54	3.45	3.31
MOUSE	20442	5	St3gal1	7540	1418946_at	UBI	5.46	5.2	4.79	5	4.44	4.41	5.09	4.92	4.39	4.26	4.41	4.45		6.27	6.24	8.11	6.22	5.73	5.45	7.14	6.96	6.98	5.86	7.25	7.05	8.95	6.53	6.77	8.1	6.34	7.5	7.42
MOUSE	20442	5	St3gal1	7540	1441216_at	NOT	4.61	4.44	4.31	4.83	4.45	4.66	4.74	4.81	4.57	4.55	4.33	4.57		5.6	5.68	5.66	6	5.89	5.6	5.76	6.15	6.16	5.59	5.75	6.01	6.99	5.94	5.85	6.57	5.6	5.72	5.91
MOUSE	67510	5	Fam18b	41104	1452953_at	UBI	10.07	9.91	8.35	8.86	8.3	8.31	7.82	7.96	8.26	8.43	7.73	8.1		9.65	10.39	8.08	9.48	9.46	9.02	9.59	8.32	9.56	10.01	9.35	9.42	10.91	7.96	9.41	9.59	6.8	9.22	10.12
MOUSE	237615	5	Ankrd52	18227	1442832_at	NOT	3.31	3.04	3.14	3.26	3.05	3.13	3.42	3.31	3.23	3.02	3.1	3.04		4.87	4.88	5.11	5	5.17	4.81	5.12	5.02	4.89	4.8	5.24	4.98	4.98	5.35	4.95	5.03	5.24	5.14	4.82
MOUSE	67863	5	Slc25a11	2637	1426586_at	UBI	9.28	9.38	9.24	9.19	8.5	8.42	7.46	7.44	8	7.85	8.03	7.97		9.77	9.73	10.13	10.33	9.98	9.82	9.21	11.96	8.99	10.32	10.03	9.27	10	9.68	9.48	9.42	11.26	9.6	9.29
MOUSE	21374	5	Tbp	2404	1426469_a_at	UBI	6.87	7.24	7.85	7.68	10.44	10.43	10.06	10.01	9.73	9.8	9.63	9.78		8.58	8.1	8.36	8.35	7.96	7.99	7.99	7.41	7.82	8.07	7.86	8.41	7.83	8.67	7.91	8.17	7.61	9.07	8.07
MOUSE	21374	5	Tbp	2404	1426470_at	NOT	3.75	3.74	3.73	3.58	4.02	4.05	3.75	3.98	3.75	3.76	3.91	3.96		4.81	4.78	4.81	5	4.73	4.71	4.68	5.08	4.77	5.06	5.11	4.82	4.83	4.73	5.1	4.95	5.22	4.85	4.86
MOUSE	74356	5	4931428F04Rik	47588	1429756_at	SPEC	4.8	4.58	5.7	5.48	7.65	7.48	9.65	9.67	9.83	9.81	10.18	9.81		6.4	6.01	6.29	6.03	5.92	6.17	5.64	6.01	5.39	5.93	6.16	5.68	5.89	6.5	5.53	6.39	6.38	5.9	5.69
MOUSE	74356	5	4931428F04Rik	47588	1435024_at	UBI	5.25	5.15	5.09	5.15	5.15	5.04	5.96	6.3	5.08	5.11	4.95	5.25		6.51	6.38	6.52	7.05	7.02	6.94	6.1	6.2	6.25	6.11	6.32	6.17	6.24	6.75	6.29	6.07	5.91	6.24	5.9
MOUSE	74356	5	4931428F04Rik	47588	1440743_at	UBI	5.92	5.95	5.84	5.83	6.57	6.81	7.79	8	7.45	7.28	8.06	7.28		6.69	6.4	6.95	6.5	6.53	6.44	6.76	7.06	6.51	6.68	6.74	6.51	6.48	6.6	6.58	6.45	6.72	6.78	6.59
MOUSE	20931	5	Surf2	8430	1433609_s_at	UBI	5.65	5.95	5.14	5.36	5.15	5.09	4.64	4.53	4.74	5.19	4.75	4.86		6.92	6.68	6.74	6.33	6.78	6.75	6.65	6.74	5.92	6.74	6.61	7.14	6.15	6.49	6.28	6.83	6.92	7.72	6.73
MOUSE	20931	5	Surf2	8430	1453117_at	UBI	5.4	5.43	5.29	5.16	5.58	5.66	5.89	5.75	5.16	5.4	5.23	5.35		7.28	6.93	7.43	7.28	7.25	7.36	7.4	7.69	7.24	7.77	7.74	7.3	7.22	7.51	7.81	7.38	7.72	7.82	7.28
MOUSE	22612	5	Yes1	55900	1418470_at	UBI	6.46	6.95	6.15	5.91	6.79	6.67	4.28	4.48	6.01	6.11	5.53	5.73		6.73	6.45	6.36	6.71	6.07	5.92	6.67	6.86	6.57	6.33	6.11	5.91	6.09	6.02	6.05	6.05	6.31	5.81	6.13
MOUSE	22612	5	Yes1	55900	1449090_a_at	UBI	7.4	7.66	6.78	7.29	6.71	6.94	5.05	4.53	5.91	6.22	5.64	5.63		8.4	8.68	4.84	6.86	7.61	7.23	6.89	6.35	8.35	8.15	8.33	7.1	7.47	4.54	7.18	7.21	5.22	4.22	8.68
MOUSE	22612	5	Yes1	55900	1456843_at	NOT	4.08	4.18	4.24	4.32	4.31	4.38	4.24	4.62	4.25	4.03	4.02	4.15		5.9	5.44	5.21	6.25	5.55	5.17	5.36	5.47	5.86	5.37	5.45	5.37	5.63	5.13	5.51	5.4	5.37	5.33	5.44
MOUSE	22612	5	Yes1	55900	1458878_at	NOT	3.51	3.5	3.2	3.21	3.2	3.23	3.18	3.06	3.1	3.22	3.34	3.26		4.25	4.63	4.17	4.15	4.11	4.5	4.44	4.35	4.7	5.1	5.52	3.92	5.49	3.76	4.28	4.44	4.2	3.92	4.61
MOUSE	14461	5	Gata2	32030	1428816_a_at	UBI	5.58	5.58	6	5.87	7.05	6.62	9.12	8.92	7.97	8.11	7.96	7.75		6.07	7.28	10.81	6.37	6.26	6.56	7.11	7.16	8.19	7.65	6.03	6.99	5.82	6.59	6.34	6.41	7.27	6.74	9.7
MOUSE	14461	5	Gata2	32030	1450333_a_at	UBI	6.96	6.58	7.43	7.43	7.12	6.71	8.16	8.12	7.26	7.03	7.03	7.25		6.87	9.18	11.98	7.73	7.88	8.25	8.96	8.87	10.84	9.57	8.2	8.45	8.07	7.95	8.32	8.38	9	8.05	11.42
MOUSE	15388	5	Hnrpl	1174	1424101_at	UBI	9.68	9.76	10.55	10.34	10.25	10.27	7.43	7.51	9.41	9.56	9.57	9.43		9.3	9.31	9.66	10.16	9.06	8.55	8.19	8.97	8.95	8.48	8.31	8.87	9.53	10.27	8.44	8.85	8.21	9.7	9.72
MOUSE	15388	5	Hnrpl	1174	1445594_at	NOT	4.38	4.06	3.85	4.01	4.35	4.59	4.99	4.63	4.42	4.27	4.25	4.22		6.43	6.39	6.95	6.53	7.24	6.75	6.67	6.54	6.68	6.92	7.23	6.54	6.79	6.6	6.75	6.93	6.79	6.61	6.7
MOUSE	213819	5	Casd1;LOC100045658	11287	1427463_at	UBI	6.17	6.39	6.19	6.46	5.65	5.83	6.47	6.01	6	6.09	6.17	6.13		5.83	5.98	6.46	7.28	6.06	5.95	6.52	6.75	6.04	6.12	6.17	6.17	6.36	6.27	6.5	6.08	6.17	6.93	5.96
MOUSE	213819	5	Casd1;LOC100045658	11287	1451980_at	UBI	8.19	7.93	8.08	8.63	5.83	5.74	4.03	4.11	5.38	5.77	5.17	5.32		9.88	10.22	7.26	10.43	10.24	10.73	9.43	8.75	10.05	9.94	9.41	10.13	10.29	8.79	8.11	10.13	9.19	9.31	9.22
MOUSE	17756	5	A730034C02;Mtap2	1779	1421327_at	PREF	5.02	5.27	4.83	4.95	6.31	6.37	8.83	9.06	7.96	8.12	8.33	8.09		5.15	5.12	5.54	9.27	5.32	5.46	5.06	5.64	4.99	5.57	5.67	5.27	5.5	5.44	5.81	5.31	5.47	5.77	5.25
MOUSE	17756	5	A730034C02;Mtap2	1779	1421328_at	PREF	6.28	6.85	6.29	6.2	6.9	6.7	9.38	9.5	8.46	8.57	8.51	8.52		4.45	4.73	4.77	8.06	4.8	5.07	4.74	4.9	4.85	4.46	4.82	4.5	4.6	4.83	4.77	4.61	4.95	4.34	4.62
MOUSE	17756	5	A730034C02;Mtap2	1779	1434194_at	UBI	7.02	8.44	7.93	8.25	3.86	3.71	4.93	4.52	4.27	4.09	3.93	3.97		5.88	6.44	4.63	11.51	10.64	12.2	5.01	4.73	6.16	6.86	5.2	5.22	8.14	5.03	5.73	6.42	5.09	4.39	7.38
MOUSE	17756	5	A730034C02;Mtap2	1779	1440699_at	NOT	3.77	4.14	3.76	4.18	3.73	3.83	3.74	3.96	3.57	3.79	3.75	3.61		4.8	4.76	5.02	8.47	6.9	7.2	4.82	5.12	4.9	4.87	4.84	4.93	5.21	4.92	5.28	4.98	4.77	5.22	5.15
MOUSE	30925	5	Slamf6	49945	1420659_at	NOT	3.94	4.11	3.76	3.5	4.1	3.97	4.31	4.17	3.91	3.85	3.95	3.93		6.29	7.3	7.43	6.4	6.89	7.2	7.64	7.44	7.56	7.14	7.53	9.48	8.47	8.15	7.54	9.83	7.09	10.08	7.13
MOUSE	30925	5	Slamf6	49945	1425086_a_at	NOT	3.57	3.34	3.27	3.45	3.98	3.79	4.02	4.07	3.46	3.54	3.52	3.73		4.75	4.84	5.28	4.92	4.96	5	5.07	5.4	5.38	5.18	5.15	8	5.9	8.37	5.61	7.99	5.33	9.11	4.94
MOUSE	30925	5	Slamf6	49945	1457773_at	NOT	3.66	4.11	3.71	3.91	3.81	4.28	4.24	4.57	3.8	3.99	3.93	3.76		5.44	5.16	5.39	5.21	5.04	5.52	5.89	5.8	5.47	5.44	5.76	6.19	4.93	6.1	5.98	6.12	5.7	5.84	5.84
MOUSE	22439	5	Xk	36393	1450189_at	NOT	3.36	3.5	3.29	3.29	3.44	3.77	3.65	3.41	3.43	3.36	3.77	3.25		3.92	4.36	4.75	4.55	4.4	4.55	5.67	5.49	4.27	4.62	4.84	4.22	4.69	4.43	4.99	4.49	4.7	4.36	4.46
MOUSE	22439	5	Xk	36393	1453866_a_at	UBI	4.75	4.62	5.21	5.35	5.44	5.52	7.34	7.49	6.38	6.63	6.53	6.32		6.01	6.18	6.61	6.03	6.36	6.31	6.65	6.83	6.31	6.49	6.66	6.56	6.43	6.48	6.68	6.42	6.39	6.38	6.39
MOUSE	12522	3	Cd83	3121	1416111_at	NOT	5.01	4.56	4.07	3.86	3.5	3.86	4.11	4.25	3.9	3.56	3.97	3.66		7.08	7.16	8.63	6.43	6.24	8.28	6.04	6.92	7.47	5.95	5.73	10.67	8.17	10.29	7.01	10.82	6.8	9.2	5.04
MOUSE	15273	5	Hivep2	4900	1422018_at	UBI	6.87	6.38	6.98	7.2	3.39	3.53	3.52	3.6	3.65	3.98	4.13	3.7		5.17	7.25	5.86	7.39	7.21	9.4	8.25	7.39	8.38	6.18	5.64	7.96	7.11	8.27	6.97	7.54	7.95	10.08	8.31
MOUSE	15273	5	Hivep2	4900	1434904_at	UBI	7.23	7.04	6.55	6.6	6.77	6.76	6.91	7.04	6.64	6.44	6.66	6.79		7.59	8.04	7.63	8.29	8.28	9.54	8.57	8.69	8.39	7.94	7.84	8.82	8.14	8.76	8.27	8.59	9.11	8.92	8.38
MOUSE	14462	4	Gata3	1550	1448886_at	NOT	4.47	4.77	4.13	4.04	4.65	4.77	4.76	4.65	4.58	4.38	4.61	4.67		5.65	4.97	8.13	4.6	4.92	4.94	5.2	5.07	6.11	6.53	4.99	6.16	5.16	8.95	5.82	6.31	5.26	8.47	9.19
MOUSE	229589	4	Prune	41429	1433281_at	NOT	3.9	4.04	3.42	3.55	4.03	3.91	4.16	4.21	3.99	3.63	3.9	3.84		5.66	6.05	6.2	6.17	5.87	5.89	5.95	6.23	5.97	5.92	6.07	5.92	6.33	6.11	5.97	6.24	6.21	6.18	6.1
MOUSE	229589	4	Prune	41429	1434138_at	UBI	8.6	8.87	8.95	8.67	7.29	7.24	6.55	6.49	7.52	7.52	7.6	7.36		9.54	8.7	9.82	8.23	8.39	8.59	8.44	8.57	8.46	8.67	8.37	7.78	7.71	8.21	8.37	7.93	10.63	7.92	8.84
MOUSE	229589	4	Prune	41429	1457768_at	NOT	4.12	3.95	3.96	3.86	3.97	3.92	4.39	4.39	4.1	4.04	4.13	4.14		6.23	6.23	5.82	5.88	6.12	5.97	5.92	6.14	6.36	6.34	5.99	6.38	6.39	6.58	6.47	6.25	6.39	5.62	6.1
MOUSE	66999	5	Med28	11873	1416508_at	UBI	10.07	10.41	10.21	10.3	11.63	11.54	11.67	11.76	11.55	11.54	11.46	11.56		10.98	10.92	11.34	10.3	10.22	10.49	10.71	10.23	10.67	11.6	9.8	10.87	10.34	11.29	10.44	10.77	10.99	10.76	10.16
MOUSE	66999	5	Med28	11873	1448374_at	UBI	5.18	5.49	5.02	5.12	6.64	6.41	5.92	5.61	5.81	6.25	5.87	5.67		7.18	6.38	6.65	6.82	6.22	7.47	6.22	6.36	6.25	7.01	5.67	6.7	5.95	6.59	6.47	6.37	6.41	6.6	6.42
MOUSE	209707	5	Lcorl;LOC100046011	82325	1439272_at	NOT	3.47	3.49	3.53	3.62	3.86	3.97	3.59	3.8	3.65	3.67	3.69	3.81		6.39	6.22	4.3	7.1	6.16	6.43	4.76	4.89	5.29	5.32	6.2	5.65	5.69	5.69	4.99	5.63	4.67	5.5	5.49
MOUSE	209707	5	Lcorl;LOC100046011	82325	1455260_at	UBI	4.93	4.76	5.16	5.35	8.61	8.73	4.85	4.84	6.91	7.37	7.13	7.17		7.87	8	5.27	6.72	7.76	6.96	5.63	5.66	6.53	7.36	6.72	7.18	7.46	5.96	7.62	7.55	5.18	6.87	7.28
MOUSE	209707	5	Lcorl;LOC100046011	82325	1456712_at	SPEC	3.9	4.3	4.41	5.31	8.2	8.34	4.28	4.17	6.48	7.13	6.51	6.61		5.39	6.17	4.15	6.39	6.36	4.98	4.2	4.35	5.21	5.03	4.76	5.41	5.72	4.75	4.97	5.01	4.05	5.73	4.93
MOUSE	209707	5	Lcorl;LOC100046011	82325	1458352_at	UBI	4.49	4.32	4.19	4.38	5.27	4.84	5.35	4.94	4.84	4.46	4.73	4.77		5.87	6.3	6.62	5.77	6.88	6.13	6.44	6.96	6.37	6.31	7.05	6.24	7.1	6.37	6.74	6.64	6.29	6.27	5.93
MOUSE	11566	4	Adss	875	1460726_at	UBI	9.16	9.44	10.29	10.28	10.37	10.33	9.92	9.85	9.96	10.06	9.87	9.99		9.89	9.48	7.23	8.77	9.36	9.64	9.87	7.27	9.75	9.41	9.11	9.2	8.94	8.96	9.09	8.79	6.59	10.21	10.18
MOUSE	74365	5	Lonrf3	11712	1429863_at	UBI	7.99	9.11	10.44	10.13	5.51	5.93	6.34	6.51	7.37	7.61	7.01	7.16		7.89	6.99	8.61	6.23	6.51	6.58	6.04	6.54	6.72	7.74	7	6.24	6.41	7.2	7.47	6.07	7.31	6.17	7.85
MOUSE	74365	5	Lonrf3	11712	1436200_at	UBI	8.28	8.62	9.37	9.19	6	6.08	5.16	5.03	8.45	8.57	8.35	8.42		8.64	8.3	7.21	7.5	7.71	8.94	6.79	6.41	8.09	8.46	7.95	6.53	7.06	5.88	7.46	6.33	6.68	5.99	9.08
MOUSE	214791	5	Sertad4	10483	1454877_at	UBI	6.96	7.72	8.23	7.9	3.95	3.82	3.74	3.42	4.02	4.67	4.36	4.42		8.28	7.95	6.64	6.79	7.38	7.61	7.69	6.22	6.06	6.73	5.31	5.77	8.61	5.2	7.25	6.83	7.37	4.19	9.3
MOUSE	67050	4	2610020O08Rik	11570	1419763_at	NOT	4.57	4.75	4.95	4.42	3.29	3.52	3.35	3.36	3.49	3.83	4.03	3.62		5.19	4.35	4.21	4.56	3.54	3.84	4.27	4.24	4.11	4.14	3.84	4.87	3.77	4.35	4	4.51	3.93	6.06	4.23
MOUSE	67050	4	2610020O08Rik	11570	1435662_at	UBI	6.17	6.26	5.74	6.07	4.05	4.3	4.7	4.6	4.46	4.4	4.36	4.46		7.8	8.5	5.94	7.7	7.62	7.84	8.08	7.35	8.02	7.9	7.44	8.38	7.42	7.5	6.69	7.92	7.03	8.02	8.08
MOUSE	67050	4	2610020O08Rik	11570	1449589_x_at	NOT	3.74	4.55	4.76	4.54	3.68	3.95	3.77	3.79	3.89	3.99	4.03	4.1		5	4.29	4.29	4.69	3.58	3.85	4.12	4.2	3.94	4.12	3.82	4.38	4.16	4.15	3.87	4.13	3.71	5.3	4.35
MOUSE	677232	5	-	-	-	-	-	-	-	-	-	-	-	-	-	-	-	-		-	-	-	-	-	-	-	-	-	-	-	-	-	-	-	-	-	-	-
MOUSE	60533	5	Cd274	8560	1419714_at	UBI	4.91	4.82	6.12	5.5	4.78	5.34	4.52	4.69	4.93	4.88	4.83	4.58		5.88	6.35	6.51	5.87	8.11	6.34	7.07	7.57	7.4	7.96	6.03	8.68	7.68	8.52	6.8	8.7	7.5	8.91	6.33
MOUSE	239554	5	Foxred2	11800	1434414_at	NOT	3.54	3.9	4.33	4	3.74	3.87	3.79	3.72	3.65	3.83	3.55	3.76		6.57	5.81	6.06	6.2	6.24	6.44	4.78	4.91	5.08	5.94	4.64	5.64	5.57	5.31	5.63	6.14	5.55	4.98	7.28
MOUSE	19157	5	Pscd1	31262	1418183_a_at	UBI	7.11	6.89	7.31	7.55	7.21	7.19	6.06	6.43	6.95	6.95	6.72	6.77		8.48	8.22	9.19	9.71	9.79	9.77	8.36	9.09	8.67	8.57	9.18	10.1	9.2	10.21	9.23	10.42	9.66	11.06	8.4
MOUSE	19157	5	Pscd1	31262	1442189_at	NOT	4.04	3.98	3.85	3.72	4.52	4.2	4.49	4.62	4.01	4.09	4.03	3.88		4.18	4.31	4.95	4.38	4.15	4.35	4.51	4.74	4.37	4.4	4.65	4.61	4.67	4.74	4.76	4.77	4.84	4.92	4.45
MOUSE	19157	5	Pscd1	31262	1447786_at	NOT	3.51	3.62	3.56	3.46	4.15	4.17	4.38	4.36	3.86	4.02	4.05	3.94		4.27	3.72	4.05	3.73	3.57	3.62	3.72	3.74	3.52	3.69	3.74	3.78	3.73	3.62	3.75	4.07	4	4.18	4.16
MOUSE	19157	5	Pscd1	31262	1448997_at	PREF	5.23	5.36	5.19	4.88	6.35	6.14	7.39	7.21	7.01	7.33	7.27	7.16		5.27	5.26	5.98	7	4.96	5.23	5.99	5.9	5.63	4.92	5.2	5.01	5.41	5.64	5.46	5.31	6.04	9.75	5.23
MOUSE	50997	5	Mpp2	3920	1449173_at	UBI	6.51	6.27	5.49	5.53	6.34	6.33	6.75	6.67	5.97	6.08	6.34	6.32		7.05	7.51	8.16	8.23	7.84	8.19	7.6	7.68	7.77	7.54	7.77	7.48	7.95	7.64	7.65	7.57	7.81	7.16	7.41
MOUSE	12298	5	Cacnb4	20188	1428928_at	NOT	3.51	3.28	3.64	3.83	3.93	3.64	3.86	3.49	3.34	3.36	3.34	3.52		4.89	4.87	5.1	6.33	6.51	8.99	4.98	4.99	4.92	6.23	5.07	5.1	6.1	4.96	4.81	4.95	5.1	5.1	4.97
MOUSE	12298	5	Cacnb4	20188	1436912_at	NOT	3.04	3.33	4.78	4.84	3.35	3.25	3.01	3.09	3.04	3.12	3.26	3.18		4.28	4.67	4.25	7.92	7.89	10.63	5.39	4.55	4.4	7.24	4.33	4.27	6.99	4.21	4.17	4.25	4.16	4.06	4.09
MOUSE	12298	5	Cacnb4	20188	1452089_at	NOT	3.81	3.83	4.31	4.44	4.21	4.24	4.06	4.09	4.22	4.05	4.17	3.86		4.18	3.95	4.24	5.83	4.67	6.22	3.87	4.16	3.73	4.79	4.3	4.11	4.67	3.96	4.13	3.87	4.13	4.54	3.84
MOUSE	75869	3	Arl5b	101695	1437884_at	UBI	4.2	4.5	5.66	5.83	4.09	4.01	4.25	4.39	3.89	4.08	4.26	4.05		7.29	6.4	5.24	7.03	6.2	5.5	5.28	5.58	6.12	5.31	6.45	5.63	5.72	5.98	6.21	5.98	5.14	5.96	5.99
MOUSE	75869	3	Arl5b	101695	1453590_at	PREF	5.03	5.81	6.83	6.42	7.51	7.33	9.14	9.28	8.2	8.25	8.24	8.23		6.8	5.27	6.94	5.38	5.68	5.24	4.88	5.22	4.94	5.56	5.37	5.2	5.86	5.82	7.07	5.74	5.54	6.38	5.41
MOUSE	75869	3	Arl5b	101695	1455166_at	UBI	7.75	7.55	8.9	9.02	4.67	4.37	3.96	4.14	4.4	4.7	4.48	4.75		10.31	9.27	6.85	9.05	9.03	9.15	8.77	8.52	8.87	8.7	9.83	8.48	8.57	8.58	8.3	8.78	8.34	8.84	8.77
MOUSE	218772	5	Rarb	68100	1454906_at	NOT	3.98	3.61	3.77	3.59	3.87	3.45	3.8	3.96	3.6	3.55	3.66	3.86		4.52	5.91	6.38	6.89	7.36	7.82	7.56	8.21	7.46	7.22	6.39	5.83	6.65	5.96	6	5.55	7.5	5.61	7.12
MOUSE	632908	5	-	-	-	-	-	-	-	-	-	-	-	-	-	-	-	-		-	-	-	-	-	-	-	-	-	-	-	-	-	-	-	-	-	-	-
MOUSE	54394	5	Crlf3	9327	1460338_a_at	UBI	7.06	7.64	9.55	8.98	5.55	5.62	5.27	5.75	6.99	7.36	6.65	6.74		8.42	7.81	7.85	9.2	9.24	7.5	7.4	7.03	8.89	7.35	7.34	9.82	7.78	10.13	7.34	10.1	7.22	11.49	8.21
MOUSE	228875	4	Slc35c2	6581	1420054_s_at	UBI	6.2	5.99	6.62	6.23	6.79	6.7	6.41	6.54	6.38	6.57	6.34	6.34		7.08	6.65	7.33	6.49	6.14	6.34	5.81	5.8	5.93	6.73	6.5	6.88	7.03	6.57	6.73	7.42	7.02	6.82	6.44
MOUSE	228875	4	Slc35c2	6581	1420055_at	NOT	3.81	3.84	3.74	3.67	3.94	4.53	4.49	4.4	3.97	3.73	3.96	3.89		5.82	6.04	6.98	5.88	5.96	6.42	6.04	6.43	5.95	6.22	6.27	6.33	6.96	6.3	6.87	6.25	6.26	6.25	6.95
MOUSE	228875	4	Slc35c2	6581	1460731_at	UBI	7.5	7.21	7.47	7.35	8.03	8.04	7.95	7.85	7.67	7.68	7.93	7.83		8.48	7.97	8.69	8.54	8.12	8.3	8.02	7.93	7.74	8.06	8.56	7.98	8.68	8.36	8.38	8.73	8.53	8.26	7.94
MOUSE	140579	5	Elmo2	44338	1436011_at	UBI	6.38	6.49	5.85	6.02	6.05	6.02	5.88	6.29	6.05	5.51	5.75	5.92		6.99	7.61	7.98	7.75	7.5	8.51	7.92	7.76	7.38	7.53	7.51	7.59	7.55	7.42	7.73	7.41	7.7	7.94	7.56
MOUSE	140579	5	Elmo2	44338	1456098_a_at	UBI	7.99	7.99	8.1	7.95	7.14	6.95	6.13	6.1	6.44	6.58	6.42	6.42		8.25	7.91	8.62	9.35	8.16	8.99	8.3	7.93	8.16	7.73	7.16	8.23	7.65	8.35	7.72	7.47	7.87	8.33	7.97
MOUSE	78889	4	Wsb1	9218	1425241_a_at	UBI	8.9	8.64	9.5	9.9	6.57	6.52	6.06	6.07	6.57	6.72	5.75	6.14		9.91	9.52	7.72	8.43	9.62	9.99	8.99	7.11	9.23	9.63	9.45	10.3	9.72	9.61	7.87	9.63	7.07	10.82	10.4
MOUSE	11486	5	Ada	37249	1417976_at	UBI	6.01	6.37	5.7	5.73	4.14	4.09	5.03	4.96	4.91	5.15	5.44	5.79		8.02	8.66	13.02	4.8	5.27	5.39	6.2	5.9	6.19	6.23	6.22	8.26	8.19	10.63	12.18	8.23	6.59	7.95	11.18
MOUSE	11799	2	Birc5	37450	1424278_a_at	UBI	7.4	9.47	9.05	9.42	10.07	10.12	9.44	9.63	9.53	9.55	9.49	9.48		10.44	8.66	10.51	4.55	6.1	4.94	5.12	5.09	6.25	5.96	5.57	10.57	7.44	11.35	8.65	8.33	6.76	7.37	9.6
MOUSE	17395	5	Mmp9	3659	1416298_at	UBI	5.73	5.32	5.75	5.73	5.9	5.58	5.45	6.1	5.34	5.36	5.4	5.51		6.39	7.11	7.87	7.33	6.89	6.54	7.32	7.19	7.44	6.72	6.88	7.77	6.97	8.62	6.87	7.45	7.63	7.01	8.42
MOUSE	17395	5	Mmp9	3659	1448291_at	UBI	4.2	3.98	5.61	5.06	4.38	4.45	4.47	4.24	4.12	3.78	3.8	4.18		5.38	5.87	6.12	6.48	5.3	5.77	5.88	5.87	6.05	5.34	5.37	6.55	5.08	7.27	5.95	5.62	6.5	5.63	7.99
MOUSE	20499	3	Slc12a7	21312	1418257_at	UBI	8.22	7.67	9.71	9.04	7.31	7.38	6.53	6.56	6.76	6.66	6.88	6.83		9.82	10.3	9.82	7.25	7.49	6.53	8.38	10.3	9.55	10.04	9.51	9.02	8.22	9.36	9.8	9.37	7.72	10.33	7.48
MOUSE	20499	3	Slc12a7	21312	1449011_at	UBI	6.56	6.08	7.54	7.09	6.41	6.32	6.79	6.77	6.33	6.11	6.45	6.26		7.9	7.77	8.2	6.29	6.22	6.27	6.99	8.1	7.3	7.82	7.39	6.45	6.24	7.45	7.64	6.59	7	9.45	6.41
MOUSE	70422	5	Ints2	10801	1429461_at	UBI	7.62	7.31	7.62	7.73	5.79	5.93	4.22	4.65	6.28	6.49	5.84	6.01		8.12	8.5	6.13	8.59	8.51	7.81	7.47	7.1	7.79	8.61	6.61	8.29	7.3	7.98	7.15	7.54	6.21	7.61	8.54
MOUSE	70422	5	Ints2	10801	1436247_at	UBI	6.38	6.67	6.66	6.83	5.54	5.42	4.22	3.68	5.49	6.05	5.21	5.5		8.09	7.95	4.87	7.03	7.64	7.41	6.3	4.97	6.49	9.07	6.07	7.98	6.39	6.65	6.58	7.65	5.03	6.94	7.69
MOUSE	17135	5	Mafk	1770	1418616_at	UBI	9.16	9.29	9.64	9.4	7.63	7.56	7.89	7.8	7.84	7.62	7.86	7.74		9.29	8.27	9.45	7.76	8.06	7.85	9.63	9.39	9.34	8.58	8.22	9.01	8.66	9.16	9.34	8.63	8.96	10	8.59
MOUSE	116891	5	Derl2	9356	1435101_at	UBI	7.41	7.35	6.56	6.81	5.5	5.64	3.86	4.55	6.02	6.23	5.9	5.88		8.65	8.28	7.14	8.37	7.79	7.62	7.96	7.01	8.49	7.46	8.26	8.1	8.17	7.44	7.53	7.68	6.94	7.11	8.08
MOUSE	116891	5	Derl2	9356	1448438_at	UBI	9.88	9.95	8.59	8.66	10.19	10.23	10.12	10.18	10.08	10.11	10.01	10.13		9.54	9.34	10.4	7.62	8.07	7.56	8.76	8.5	9	9.3	10.21	9.11	9.27	9.33	9.09	9.07	8.67	9.27	9.86
MOUSE	627299	5	-	-	-	-	-	-	-	-	-	-	-	-	-	-	-	-		-	-	-	-	-	-	-	-	-	-	-	-	-	-	-	-	-	-	-
MOUSE	12921	5	Crhr1	20920	1418810_at	UBI	5.82	5.62	5.76	5.65	6.63	6.51	6.41	6.21	6.12	5.56	5.91	5.88		6.84	7.35	7.61	7.99	7.65	9.03	7.26	7.97	7.22	7.43	7.69	7.48	7.33	7.61	7.58	7.17	7.96	7.47	7.3
MOUSE	12921	5	Crhr1	20920	1427782_a_at	NOT	4.86	4.74	4.61	4.59	4.93	4.87	4.66	5	4.64	4.39	4.63	4.67		6.26	7.43	7.32	7.89	6.82	7.54	8.22	7.73	7.49	7.26	7.39	7.16	7.72	7.38	7.57	7.6	7.32	6.99	7.46
MOUSE	83431	1	Ndel1	32567	1422568_at	UBI	10.74	10.72	10.5	10.42	9.01	8.94	9.59	9.6	9.5	9.53	9.47	9.46		10.28	10.22	9.8	10.48	10.49	10.86	10.49	10.23	10.14	11.24	10.19	9.92	9.83	9.97	10.49	9.91	10.56	10.33	10.29
MOUSE	83431	1	Ndel1	32567	1424893_at	NOT	3.88	3.71	3.73	3.9	3.68	3.61	3.44	3.67	3.43	3.53	3.5	3.69		6.89	6.9	6.02	7.38	7.32	6.03	7.01	6.04	7.85	6.8	6.35	6.73	7.02	7.25	6.77	7.14	6.24	6.8	6.83
MOUSE	319740	2	Zfyve27	16939	1424550_at	UBI	7.83	7.29	7.15	6.84	7.6	7.52	7.35	7.43	7.32	7.68	7.22	7.27		8.18	7.01	8.07	8.46	7.44	7.6	6.71	6.69	6.9	7.23	6.91	7.2	6.42	7.4	6.78	6.89	6.82	7.69	7.23
MOUSE	319740	2	Zfyve27	16939	1424551_at	NOT	4.1	3.99	4.06	4.01	4.34	4.43	4.73	4.63	4.5	4.29	4.46	4.38		4.86	5.1	5.37	5.53	4.97	5.04	5.34	5.33	4.83	5.02	5.29	4.99	4.79	5.38	5.21	5.05	4.87	5.57	5.08
MOUSE	319740	2	Zfyve27	16939	1439841_at	UBI	4.92	4.58	4.4	4.51	4.72	4.69	4.42	4.51	4.92	5.05	4.89	4.99		6.07	6.63	6.34	7.92	7.24	7.67	6.72	6.53	6.56	6.59	6.29	7.08	6.4	6.96	5.9	6.52	5.98	6.41	6.33
MOUSE	319740	2	Zfyve27	16939	1460026_s_at	UBI	6.81	5.94	5.69	5.68	6.15	6.23	5.48	5.54	6.19	6.49	5.93	6.06		7.34	8.02	8.04	8.99	8.63	8.84	8.24	7.51	8.15	7.96	7.77	8.44	7.64	8.46	7.93	8.13	7.86	8.36	7.84
MOUSE	19364	1	Rad51l3	2156	1422770_at	UBI	6.16	6.48	5.97	5.96	6.91	6.8	6.31	6.54	6.32	6.32	6.45	6.31		8.05	7.48	7.6	7.02	7.1	7.34	7.11	6.98	6.85	7.2	7.34	7.48	7.63	7.7	7.33	7.15	7.21	6.99	7.02
MOUSE	19364	1	Rad51l3	2156	1425944_a_at	UBI	6.04	6.21	6.29	6.05	6.81	6.56	7.01	7.09	6.85	6.88	7.17	6.94		8.06	6.71	7.12	6.07	6	6.27	6.61	6.65	5.96	6.67	6.73	6.62	6.42	7.04	6.71	6.69	6.68	7.11	6.12
MOUSE	19364	1	Rad51l3	2156	1443891_at	UBI	5.09	5	4.86	4.85	4.88	5.41	5.53	5.07	5.1	4.99	5.33	5		6.74	7.16	7.05	7.21	7.42	6.77	7.17	7.02	7.4	7.07	7.23	7.19	7.98	7.36	7.15	7.24	7.15	7.17	6.79
MOUSE	67036	5	Mrpl45	32647	1423492_at	UBI	8.64	9.01	9.25	9.07	9.66	9.61	7.24	6.91	8.47	8.59	8.61	8.45		8.89	8.62	8.78	8.31	8.61	8.31	7.05	9.71	7.25	8.39	8.31	8.45	7.95	8.75	8.27	8.3	9.62	8.02	8.51
MOUSE	16362	3	Irf1	1658	1448436_a_at	UBI	8.38	8.62	10.89	10.97	7.16	7.47	7.1	7.43	7.52	7.46	7.26	7		10.11	9.54	9.62	8.07	9.78	8.64	9.33	10	10.35	9.99	9.28	10.68	10.11	10.71	10.09	10.77	9.72	12.14	9.05
MOUSE	12981	1	Csf2	600	1427429_at	UBI	4.44	5.11	4.06	4.06	4.78	4.61	4.6	4.95	4.43	4.31	4.35	4.56		6.44	6.98	7.39	6.41	6.7	6.92	7.36	7.15	7.39	7.17	7.7	6.93	7.73	7.22	7.32	7.29	7.49	7.09	7.03
MOUSE	20303	5	Ccl4	48153	1421578_at	UBI	6.22	5.98	5.64	5.55	6.18	5.89	6.22	6.09	6	5.75	5.73	5.88		6.61	6.85	7.84	7.01	6.93	7.49	7.34	7.93	7.09	7.24	7.46	7.48	7.64	7.48	7.6	7.47	7.66	8.33	7.02
MOUSE	68267	5	Slc25a22	69383	1452653_at	UBI	6.63	6.86	6.35	6.47	6.35	6.23	6.35	6.55	6.14	5.88	6.06	6.19		8.91	9.24	9.71	11.38	9.88	10.46	9.44	9.74	9.23	9.42	11.08	9.28	9.29	9.35	9.43	9.44	9.36	9.29	9.03
MOUSE	74315	4	Rnf145	14427	1452769_at	UBI	10.68	10.04	10.16	10.17	7.45	7.53	5.47	5.29	7.7	8.05	7.62	7.68		10.5	9.88	10.26	10.91	10.92	10.34	9.38	7.97	10.76	10.2	8.92	11.02	10.02	11.58	8.87	10.84	8.89	11.26	10.33
MOUSE	19183	5	Psmc3ip	5940	1425271_at	UBI	6.3	7.17	7.8	7.59	11.54	11.47	10.84	10.91	11.1	11.08	11.08	11.1		8.95	7.68	7.75	7.07	7.02	6.65	7.01	7.46	7.19	7.04	7.42	7.64	7.37	7.86	7.13	7.29	7.48	7.44	7.33
MOUSE	19183	5	Psmc3ip	5940	1442058_s_at	UBI	5.85	6.58	7.37	7.55	10.98	10.94	10.37	10.41	10.5	10.58	10.53	10.4		9.29	6.58	6.03	5.89	5.5	4.7	6.38	5.61	5.86	5.37	4.25	6.63	5.2	7.25	5.2	4.95	5.61	6.38	6.29
MOUSE	20358	4	Sema6a	32426	1421414_a_at	UBI	6.77	6.71	6.64	6.86	6.99	7.17	7.66	7.49	7.09	7.12	7.07	7.2		7.72	7.01	7.25	7.48	7.17	7	7.5	7.62	7.02	7.04	7.36	7.04	7.55	7.38	6.99	7.2	7.3	7.42	7.42
MOUSE	20358	4	Sema6a	32426	1425903_at	NOT	3.84	4.16	4.14	4.24	4	4.17	4.23	4.78	4.21	4.29	4.04	4.19		5.56	4.96	5.78	5.78	4.98	4.9	5.57	5.73	5.6	5.43	5.58	5.01	5.9	5.12	5.38	5.1	5.48	5.43	5.22
MOUSE	20358	4	Sema6a	32426	1436458_at	NOT	3.85	3.78	4.06	4.43	3.76	3.98	3.91	4	3.72	4.01	4.06	3.88		5.74	7.12	7.17	8.24	7.57	7.98	6.4	7.17	7.75	7.38	6.94	7	6.87	6.37	6.67	6.84	7	6.3	6.96
MOUSE	13982	5	Esr1	47906	1421244_at	UBI	4.57	4.66	4.59	4.91	4.7	4.75	4.99	5.11	4.69	4.69	4.87	4.67		6.58	6.39	6.37	6.03	6.22	6.15	6.58	6.34	6.09	6.17	6.27	6.13	6.73	6.6	6.67	6.51	6.38	6.1	6.31
MOUSE	13982	5	Esr1	47906	1435663_at	NOT	3.51	3.45	4.45	4.64	3.13	3.23	3.3	3.5	3.44	3.43	3.65	3.34		6.76	8.04	5.12	3.96	3.61	3.55	4.94	3.92	3.91	4.06	5.44	3.74	3.45	3.73	3.75	3.67	5.12	4.06	8.13
MOUSE	13982	5	Esr1	47906	1460591_at	UBI	6.81	5.9	9.12	9.36	4.07	4.38	4.53	4.39	5	4.71	6.24	6.39		9.41	11.29	8.16	6.11	6.49	6.79	9.28	6.33	6.5	8.57	9.46	7.17	6.6	6.87	6.92	6.97	9.88	6.04	11.14
MOUSE	53599	5	Cd164	38129	1416440_at	UBI	12.03	11.88	11.98	12.17	10.97	11.02	10.25	10.36	10.68	10.85	10.56	10.75		11.26	11.83	10.71	10.16	11.47	10.25	11.37	10.51	11.46	12.2	11.9	11.69	12.82	11.74	11.68	12.07	11.1	12	11.58
MOUSE	53599	5	Cd164	38129	1431527_at	NOT	3.73	4.1	3.76	3.89	4.23	3.86	3.86	4.05	3.86	3.9	3.87	3.81		4.84	4.68	5.57	5.01	4.96	5.09	4.87	5.08	4.93	4.68	5.06	4.98	5.07	5.23	5.04	5.14	5.37	5.44	5
MOUSE	170728	5	Rtn4ip1	13105	1417668_at	UBI	4.76	4.72	4.73	4.67	5.35	5.17	4.33	4.53	4.77	4.97	4.41	4.88		7.3	7.18	7.45	6.3	7.28	6.83	6.29	8.19	6.4	7.82	7.8	7.15	7.11	6.82	7.07	6.58	8	7.08	7.17
MOUSE	170728	5	Rtn4ip1	13105	1447579_at	NOT	3.15	3.12	2.98	3.22	3.23	3.18	3.62	3.5	3.27	2.99	3.21	3.33		3.87	4.03	4.45	4.15	4.11	4.13	4.3	4.36	4.07	3.98	4.25	3.98	4.55	4.14	4.08	4	4.32	4.37	4.09
MOUSE	170728	5	Rtn4ip1	13105	1448800_at	UBI	5.64	5.8	6.04	5.81	6.18	6.27	5.71	5.85	6.17	6.03	5.82	6.1		7.15	6.83	6.96	6.94	6.71	6.91	7.18	8.42	6.57	7.24	7.36	6.82	7.21	6.82	6.84	6.75	7.63	7.67	6.54
MOUSE	18768	5	Pkib	7474	1421137_a_at	PREF	3.75	3.8	4.08	3.56	5.1	4.85	7.78	7.98	5.47	5.91	5.08	5.77		4.56	4.54	4.76	4.9	4.98	8.02	4.39	4.52	5.58	4.55	4.56	8.34	5.49	4.63	4.92	6.76	4.53	5.95	5.26
MOUSE	18768	5	Pkib	7474	1421138_a_at	SPEC	3.61	3.56	3.96	4.04	8.17	8.22	11.09	11.1	11.25	11.23	11.18	11.05		4.32	4.3	4.47	4.46	4.4	5.43	4.41	5.3	4.56	4.39	4.4	5.79	4.97	4.54	4.66	5.43	4.13	5.19	4.76
MOUSE	15500	5	9630030I15Rik;Hsf2	37931	1444436_at	NOT	3.79	3.73	3.91	3.85	3.74	3.76	4.03	4.15	3.71	3.51	3.98	3.74		5.22	4.97	5.23	4.77	5.3	4.73	5.23	5.42	5.36	5.19	5.68	4.98	5.14	5.02	5.23	5.06	5.15	4.95	5.01
MOUSE	15500	5	9630030I15Rik;Hsf2	37931	1449306_at	NOT	3.33	3.16	3.54	3.4	3.18	3.11	4.1	4	3.31	3.48	3.22	3.48		4.19	3.83	3.72	3.72	3.58	3.65	3.54	4.21	3.65	3.85	4.02	3.58	3.86	3.63	3.78	3.53	3.96	3.53	3.69
MOUSE	67569	3	Mgat4c	8297	1421178_at	NOT	3.4	3.24	3.34	3.35	3.45	3.24	3.4	3.51	3.35	3.32	3.27	3.31		5.46	6.92	5.95	5.72	5.6	6.08	5.41	5.81	5.39	5.51	5.54	5.45	4.98	5.34	6.01	5.72	5.78	5.35	7.16
MOUSE	103098	5	Slc6a15	18163	1426712_at	NOT	3.08	3.18	3.27	3.54	3.37	3.32	3.39	3.39	3.32	3.45	3.29	3.4		9.27	7.21	3.7	7.9	7.16	8.22	3.85	4.04	6.13	6.97	4.33	4.04	3.86	3.89	3.79	3.88	4.17	3.97	3.96
MOUSE	20464	4	Sim1	3715	1420736_at	NOT	3.83	3.81	3.34	3.64	4.12	3.97	4.1	4.37	3.91	3.58	3.55	3.9		5.97	6.13	6.76	5.98	6.05	6.27	5.97	6.46	5.99	6.54	6.56	6.29	6.18	6.25	6.71	6.16	6.48	6.13	6.04
MOUSE	20464	4	Sim1	3715	1449967_at	NOT	3.37	3.49	3.23	3.2	3.68	3.5	3.71	3.47	3.49	3.47	3.18	3.5		4.29	4.64	5.04	4.16	4.43	4.55	4.56	4.44	4.39	6.9	4.35	4.4	4.45	4.4	4.47	4.51	4.78	4.56	4.9
MOUSE	216227	5	-	-	-	-	-	-	-	-	-	-	-	-	-	-	-	-		-	-	-	-	-	-	-	-	-	-	-	-	-	-	-	-	-	-	-
MOUSE	67972	3	Atp2b1	55597	1428936_at	UBI	9.56	9.23	8.07	8.33	3.7	3.59	4	3.57	4.65	4.65	4.55	4.35		8.31	9.31	7.13	9.91	10.52	11.05	7.36	6.23	10.48	8.72	8.19	9.21	7.68	8.41	8.82	10.02	7.99	7.86	10.8
MOUSE	67972	3	Atp2b1	55597	1428937_at	UBI	10.49	10.1	9.19	9.55	4.69	5.14	4.98	5.22	5.84	6.21	5.84	5.94		8.91	8.78	6.67	10.8	10.07	10.58	8.7	9.02	10.39	8.56	8.54	8.52	8.09	7.79	8.33	8.89	7.97	8.79	10.56
MOUSE	67972	3	Atp2b1	55597	1452969_at	UBI	8.3	7.96	7.8	7.93	4.9	4.54	5.18	4.6	5.27	5.36	5.29	5.18		7.49	8.11	7.03	10.73	9.01	10.15	8.18	8.3	9.04	7.87	7.48	7.87	7.62	7.46	7.69	7.95	7.55	8.53	9.36
MOUSE	17997	4	Nedd1	7439	1423196_at	UBI	6.93	7.5	7.29	7.31	8.71	8.77	8.61	8.75	8.26	8.4	8.38	8.31		7.86	6.68	6.09	6.13	5.54	5.86	6.42	7.93	6.12	6.09	6.08	6.47	6.15	6.49	6.53	6.15	6.01	7.35	6.43
MOUSE	17997	4	Nedd1	7439	1450899_at	UBI	7.59	7.97	6.91	7.5	7.22	7.18	5.29	5.78	6.63	6.42	6.73	6.46		8.95	8.23	6.85	7.32	7.43	6.74	7.82	8.79	7.97	8	8.2	8.24	7.59	7.42	7.94	7.88	7.79	8.06	8.45
MOUSE	53331	4	Stx7	37823	1418436_at	UBI	10.19	10.41	9.3	9.36	6.19	5.91	5.53	5.51	7.35	7.46	7.06	7.24		9.16	9.87	9.56	10.07	9.7	10.36	10.14	9.57	10.49	11	8.96	10.6	11.47	9.7	10.79	10.3	9.33	9.59	9.61
MOUSE	237313	5	Il20ra	8685	1446498_at	PREF	4.66	4.99	5.01	4.25	4.97	5.11	5.96	5.29	5.03	5.16	4.95	5.16		5.96	5.83	6.3	6.23	5.94	6.32	6.08	6.3	6	6.15	6.81	6.2	6.45	6.16	6.22	6.22	6.4	6.18	5.97
MOUSE	237459	5	Pctk2	55666	1434082_at	UBI	8.85	9.26	8.13	7.99	8.07	7.83	5.33	5.57	7.44	7.55	7.4	7.19		9.09	9.03	7.95	9.06	8.68	11.13	9.26	8.68	9.62	8.09	8.71	10.12	8.61	10.2	8.3	9.48	7.96	10.14	9.13
MOUSE	237459	5	Pctk2	55666	1446272_at	NOT	3.3	3.24	3.08	3.12	3.19	3.41	3.33	3.32	3.27	3.15	3.18	3.12		4.29	4.39	3.96	4.69	4.36	4.83	4.26	4.26	5.35	4.39	4.22	5.27	4.44	5.64	4.87	4.85	4.24	4.77	4.77
MOUSE	216225	5	Slc5a8	64832	1425606_at	NOT	3.53	3.62	3.26	3.42	3.4	3.4	3.5	3.66	3.43	3.41	3.19	3.4		4.76	4.79	5.27	4.83	7.18	5.15	4.74	5.01	5.24	10.12	5.33	4.76	9.37	4.9	5.32	7.91	4.86	5.04	4.99
MOUSE	66687	4	Tbc1d15	11249	1416060_at	UBI	8.89	9.18	9.17	9.37	8.07	8.38	5.88	5.85	7.73	7.82	7.42	7.53		10.82	9.5	6.25	8.19	8.67	8.96	8.85	7.75	9.17	8.86	9.64	9.48	9.38	8.08	8.49	9.4	8.15	9.66	9.55
MOUSE	66687	4	Tbc1d15	11249	1416061_at	UBI	8.93	9.24	9.87	9.53	10.67	10.61	10.72	10.86	10.48	10.52	10.49	10.59		10.19	9.07	7.16	8.79	8.24	8.42	8.98	8.81	8.77	8.72	9.31	9.05	9.09	8.54	8.91	8.93	8.02	9.87	9.29
MOUSE	66687	4	Tbc1d15	11249	1416062_at	UBI	7.4	7.87	7.96	7.82	9.17	9.07	9.31	9.58	8.97	9.11	9.02	9.11		7.32	6.25	6.35	7.08	5.74	5.57	6.55	6.88	6.08	5.98	6.07	6	6.25	6.28	6.16	5.83	5.26	8.25	6.44
MOUSE	19324	5	Rab1	36154	1416082_at	UBI	11.92	12.09	11.64	11.59	9.88	9.8	9.11	9.14	9.84	9.89	9.77	9.85		11.8	12.06	10.24	12.52	11.9	12.41	12.32	11.73	11.75	12.49	11.93	11.52	12.22	10.94	11.95	11.67	10.5	11.43	12.57
MOUSE	19324	5	Rab1	36154	1448210_at	UBI	9.65	9.87	8.45	9.03	4.45	4.45	3.94	3.85	5.42	5.98	5.22	5.64		9.28	10.32	7.4	9.77	10.08	9.9	10.09	9.26	9.66	10.75	10.58	9.3	11.04	8.4	10.23	9.94	9.17	8.71	10.64
MOUSE	19324	5	Rab1	36154	1457537_at	NOT	3.73	3.33	3.61	3.95	3.4	3.66	3.54	3.59	3.57	3.54	3.56	3.43		5.4	5.07	5.11	5.14	5.2	5.24	5.12	5.22	5.3	5.22	5.72	5.65	5.27	5.47	5.19	6.5	4.84	5.46	5.46
MOUSE	72068	5	Cnot2	40953	1436980_x_at	UBI	8.17	8.6	9.29	9.47	9.38	9.1	8.01	8.2	8.38	8.4	8.32	8.24		10.27	10.03	7.42	9.67	9.8	10.07	8.99	9.14	9.34	9.54	9.33	10.4	9.4	10.56	8.6	10.33	8.91	10.33	9.11
MOUSE	72068	5	Cnot2	40953	1445017_at	NOT	3.13	3.03	2.7	2.93	3.24	3.13	3.37	3.57	3.3	3.38	3.13	3.16		4.2	4.33	4.4	4.12	4.46	4	4.51	4.5	4.25	4.56	4.32	4.08	4.4	4.24	4.35	4.28	4.58	4.07	4.36
MOUSE	72068	5	Cnot2	40953	1447212_at	NOT	3.38	3.37	3.27	3.61	3.59	3.74	3.74	4.03	3.6	3.5	3.75	3.51		4.57	4.26	4.41	4.52	4.1	4.41	4.72	4.75	4.35	4.44	4.2	4.55	4.23	4.27	4.57	4.17	4.73	3.97	4.4
MOUSE	72068	5	Cnot2	40953	1454602_s_at	UBI	7.81	8.23	9.16	9.01	8.77	8.74	7.59	7.73	7.99	8.04	8.03	8.02		10.1	9.05	7.03	9.48	9.01	8.71	8.59	8.65	8.78	8.55	8.28	9.58	8.22	9.75	8.03	9.22	7.8	9.48	8.68
MOUSE	72068	5	Cnot2	40953	1454603_a_at	UBI	8.47	8.85	9.63	9.36	9.82	9.86	8.9	9.03	9.1	9.08	9.27	9.14		9.62	9.04	7.64	9.08	8.62	8.65	8.69	8.61	8.49	8.18	8.58	9.02	8.18	9.67	8.36	8.61	7.19	10.13	8.81
MOUSE	72068	5	Cnot2	40953	1456576_x_at	UBI	7	7.14	8.27	8.42	8.61	8.54	7.42	7.57	7.55	7.76	7.55	7.7		9.66	9.51	6.36	8.63	9.63	9.48	8.19	7.71	8.55	9.02	8.75	9.88	9.38	9.93	8.24	9.92	7.86	9.85	8.93
MOUSE	17246	4	Mdm2	1793	1423605_a_at	UBI	9.22	9.6	9.43	9.19	10.43	10.47	9.56	9.57	9.5	9.56	9.6	9.66		9.47	10.01	8.55	10.19	10.19	10.06	9.61	10.1	10.27	9.74	9.32	10.07	8.96	9.99	9.07	9.74	9.59	10.37	11.32
MOUSE	17246	4	Mdm2	1793	1427718_a_at	UBI	8.77	9.34	8.92	8.75	10.57	10.52	10.86	10.9	10.53	10.59	10.61	10.52		7.96	7.52	6.74	8.7	7.21	6.75	7.88	8.49	7.81	6.64	6.6	7.13	7.04	7.56	7.23	6.95	6.85	9.45	8.57
MOUSE	17246	4	Mdm2	1793	1457929_at	NOT	3.76	3.88	3.74	3.54	3.73	3.8	4.21	4.08	3.7	3.78	3.67	3.82		3.89	4.3	4.98	4.5	4.53	4.83	4.64	4.83	4.47	4.57	4.69	4.4	4.69	4.55	4.63	4.33	4.72	4.46	4.55
MOUSE	237542	5	Osbpl8	68813	1437069_at	UBI	7.19	7.4	6.9	7.15	6.63	6.57	4.6	4.18	6.32	6.53	6.44	6.38		8.36	8.78	5.46	9.14	9.75	9.48	8.04	9	8.58	9.63	8.3	9.79	8.5	8.69	6.26	8.95	7.06	8.87	8.43
MOUSE	80294	5	Pofut2	12724	1416573_at	UBI	8.48	8.09	7.87	7.92	7.44	7.3	7.81	8.03	7.32	7.56	7.43	7.44		8.56	7.42	7.29	7.02	6.23	5.85	8.35	7.25	6.37	5.95	5.83	5.73	6.46	5.92	6.31	5.5	5.9	7.39	7
MOUSE	80294	5	Pofut2	12724	1435056_x_at	UBI	9.61	9.24	8.92	9.27	8.35	8.41	8.71	8.8	8.39	8.53	8.41	8.48		9.75	9.33	10.37	8.24	7.91	7.5	10.04	8.55	8.68	8.17	7.81	8.16	7.5	8.48	8.61	8.18	9.01	8.45	9.11
MOUSE	80294	5	Pofut2	12724	1437845_x_at	UBI	10.71	10.42	10.01	10.31	9.07	9.12	9.36	9.55	9.21	9.24	8.86	9.12		10.42	10.62	11.43	8.89	9.13	8.23	10.94	8.74	9.7	9.29	8.86	9.04	8.96	9.53	9.55	9.53	10.14	9.13	10.25
MOUSE	80294	5	Pofut2	12724	1448384_at	UBI	9.05	8.67	8.49	8.61	8.02	7.96	8.45	8.59	8.04	8.13	8.09	8.1		9.24	8.89	9.36	7.49	7.18	7.27	9.09	8.24	7.46	7.49	7.38	7.25	7.5	7.65	7.34	7.49	7.9	7.38	8.52
MOUSE	17168	3	Mare	8091	1433548_at	UBI	7.77	7.53	7.04	7.13	9.55	9.5	7.61	7.89	8.65	8.61	8.91	8.79		9.11	8.91	9.05	8.92	8.76	8.74	8.32	8.61	8.34	8.81	8.63	8.87	8.63	8.86	8.54	8.62	9.15	9.21	8.38
MOUSE	103573	5	Xpo1	2554	1418442_at	UBI	9.37	9.91	10.5	10.59	8.23	8.27	6.63	5.42	8.29	8.41	8.24	8.26		11.03	10.44	7.39	10.56	10.41	10.26	9.96	9	9.93	9.51	8.45	10.66	8.8	9.57	8.68	9.65	8.19	10	10.33
MOUSE	103573	5	Xpo1	2554	1418443_at	UBI	9.73	10.34	11.27	11.03	9.75	9.67	7.99	8	9.14	9.35	8.99	9.2		10.12	9.91	7.11	9.74	9.62	8.97	9.17	8.28	8.98	8.93	8.11	10.25	8.76	9.3	8.42	9.67	7.13	10.47	9.92
MOUSE	103573	5	Xpo1	2554	1448070_at	NOT	3.58	3.57	3.36	3.55	3.61	3.61	3.34	3.76	3.43	3.19	3.27	3.37		5.35	5.16	5.1	5.47	5.25	5.05	5.18	5.18	4.98	5	5.01	4.97	4.87	5.23	4.91	4.8	4.96	5.39	4.86
MOUSE	67592	5	4930524B15Rik	12161	1421576_at	SPEC	4.56	4.32	4.22	4.13	8.05	7.82	6.09	6.11	7.18	7.54	7.16	7.17		5.14	5.12	5.74	5.35	5.09	5.31	5.53	5.38	5.35	5.67	6.22	5.54	5.68	5.78	5.23	5.62	5.39	5.65	5.15
MOUSE	83554	5	Fstl3	4280	1422803_at	UBI	9.77	9.25	7.77	7.88	6.41	6.42	6.72	6.76	7.46	7.56	7.48	7.12		6.89	7.36	11	7.05	7.02	6.92	9.8	7.8	7.87	7.34	7.13	6.97	6.79	7.07	7.76	6.9	7.34	6.43	8.55
MOUSE	76884	5	Cyfip2	7936	1428347_at	NOT	3.47	3.56	3.63	4.14	3.13	3.39	3.65	3.47	3.61	3.27	3.8	3.57		8.84	9.62	7.52	10.32	9.76	11.4	6.43	9.35	8.15	10.21	6.41	10.28	8.12	10.26	7.17	9.55	7.16	10.45	9.01
MOUSE	76884	5	Cyfip2	7936	1442167_at	NOT	3.93	3.73	3.77	3.33	3.93	3.95	4.6	3.76	4.16	3.99	3.63	3.85		6.4	6.05	6.44	5.44	6.12	5.99	5.95	6.26	5.83	6.66	5.68	6.41	6.44	7.07	5.83	6.65	5.89	6.44	6.16
MOUSE	76884	5	Cyfip2	7936	1449273_at	UBI	4.64	4.76	6.32	5.84	5.62	5.5	6.85	6.59	6.39	6.09	6.2	6.18		8.8	8.82	7.77	9.39	8.32	10.03	6.04	9.11	7.5	9.16	6.69	8.87	7.61	10.12	7.54	8.43	7.12	9.87	8.78
MOUSE	26420	4	Mapk9	55685	1421876_at	UBI	9.05	9.25	8.13	8.12	8.54	8.51	8.36	8.48	8.16	8.26	8.4	8.45		7.61	7.92	7.46	8.25	7.37	7.28	7.76	7.89	7.43	7.7	7.84	7.76	8.36	7.79	7.32	7.8	7.4	8.04	8.19
MOUSE	26420	4	Mapk9	55685	1421877_at	UBI	9.61	9.84	8.6	8.74	8.74	8.76	8.41	8.6	8.41	8.55	8.47	8.61		9.32	8.76	7.94	9.11	8.12	8.09	8.59	8.32	8.65	8.7	8.56	8.91	9.4	8.77	8.36	8.93	7.82	8.65	8.89
MOUSE	26420	4	Mapk9	55685	1421878_at	UBI	7.76	7.95	7.37	7.68	7.91	7.92	6.24	6.34	7.37	7.39	7.51	7.46		8.27	7.71	6.54	8.3	7.77	9.23	7.74	7.56	7.09	7.38	7.68	7.62	8.41	7.03	6.63	7.5	7.73	7.17	7.25
MOUSE	52626	3	D11Ertd497e	12684	1440715_s_at	UBI	6.81	7.82	8.26	8.46	7.43	7.45	5.82	5.84	6.6	6.87	6.85	6.72		10.01	9.03	9.46	8.54	8.7	9.09	7.75	7.48	8.78	8.1	7.78	9.64	8.78	10.97	8.71	9.6	9.42	10.22	8.03
MOUSE	52626	3	D11Ertd497e	12684	1452200_at	UBI	7.43	7.96	8.24	8.39	7.71	7.69	6.42	6.39	7.22	7.3	7.29	7.27		10.1	8.77	9.17	8.7	8.46	8.83	8.24	8.01	8.37	8.21	8.28	9.05	8.56	10.6	8.68	9.25	9.41	10.17	8.18
MOUSE	14399	3	Gabra6	20220	1417121_at	NOT	3.59	3.55	3.47	3.47	3.85	3.47	3.47	3.62	3.47	3.52	3.38	3.5		4.45	4.58	5.22	4.3	4.37	10.95	4.75	4.89	4.43	4.8	5	4.78	4.77	4.91	5.31	5.2	5.16	4.73	4.69
MOUSE	14399	3	Gabra6	20220	1451706_a_at	NOT	3.61	3.59	3.47	3.45	3.61	3.79	3.68	3.88	3.47	3.58	3.59	3.66		5.16	5.69	6.5	5.53	5.75	9.44	5.88	5.88	5.81	6.21	6.62	5.62	6.01	5.81	6.11	6.42	6.3	5.9	5.95
MOUSE	432530	5	Adcy1	41419	1445359_at	NOT	4.21	4.35	3.46	3.76	3.94	3.76	3.94	3.81	3.86	3.57	3.79	3.81		5.24	5.12	5.57	8.02	6.34	6.79	5.15	5.58	5.02	5.76	5.55	4.91	5.18	5.18	5.27	5.34	5.24	5.34	5.17
MOUSE	432530	5	Adcy1	41419	1456487_at	NOT	4.27	3.8	3.31	3.54	3.45	3.73	3.67	3.5	3.42	3.28	3.27	3.18		4.95	5.4	5.63	11.54	10.21	11.95	5.77	6.51	5.76	7.45	5.38	6.96	5.91	5.86	6.16	5.51	5.97	5.19	5.44
MOUSE	432530	5	Adcy1	41419	1457329_at	PREF	4.85	4.55	4.41	4.66	4.96	5.07	5.63	5.5	4.89	4.87	5.29	4.93		5.46	5.49	5.89	5.71	5.35	5.78	5.64	6.23	5.56	5.99	5.67	5.61	5.44	5.88	5.77	5.31	6.05	6.13	5.67
MOUSE	18293	3	Ogdh	55662	1445632_at	UBI	5.62	5.95	5.96	5.77	5.13	5.13	5.52	5.39	5.03	5.41	5.18	5.21		6.59	6.03	6.5	7.04	6.54	6.56	6.65	8.47	6.51	6.45	6.05	6.66	5.83	6.74	7.25	6.87	7.1	7.06	6.68
MOUSE	18293	3	Ogdh	55662	1451274_at	UBI	9.62	9.35	9.28	9.25	8.86	8.83	8.26	8.31	8.65	8.61	8.74	8.62		9.4	9.82	10.18	9.76	10.29	10.04	10.25	12.58	9.92	10.85	9.92	9.6	10.06	9.95	10.76	9.72	11.62	9.34	9.66
MOUSE	641190	5	-	-	-	-	-	-	-	-	-	-	-	-	-	-	-	-		-	-	-	-	-	-	-	-	-	-	-	-	-	-	-	-	-	-	-
MOUSE	66140	2	1110001A07Rik	11926	1423440_at	UBI	7.37	7.91	7.89	8.03	6.93	6.89	6.36	6.29	6.95	7.07	6.58	6.68		9.42	8.19	7.94	9.06	8.29	7.7	8.4	7.88	8.09	7.96	7.46	8.66	8.22	8.63	7.83	8.32	7.65	8.02	8.41
MOUSE	66140	2	1110001A07Rik	11926	1437480_at	UBI	5.72	6.62	5.87	5.99	5.32	5.52	4.8	4.27	5.42	5.48	4.97	4.77		8.61	7.17	5.87	7.39	7.79	7.08	6.96	6.76	7.16	6.75	5.27	7.14	6.34	7.56	5.7	6.91	6.09	6.14	7.18
MOUSE	69125	5	Cnot8	48304	1421135_a_at	UBI	8.66	8.94	8.72	8.82	7.67	7.79	5.66	5.64	7.52	7.75	7.45	7.46		9.27	8.76	8.94	9.1	8.29	7.79	8.56	8.28	8.08	8.25	9.15	8.58	8.35	9.75	7.73	8.26	8.59	9.75	8.64
MOUSE	69125	5	Cnot8	48304	1451102_at	UBI	8.26	8.21	8.44	8.55	7.33	7.33	6.35	5.76	7.53	7.52	7.38	7.2		9.89	9.54	8.84	9.71	9.1	9.28	9.27	9.12	9.22	8.66	8.77	9.3	8.48	10.48	8.04	9.33	9.05	9.8	8.7
MOUSE	68775	3	Atp6v1c2	15866	1430306_a_at	UBI	4.9	4.95	4.72	4.81	5.25	5.37	5.59	5.36	5.09	4.89	5.18	5.31		6.18	6.32	6.53	6.13	6.18	6.46	6.11	6.47	8.82	7.68	6.6	6.43	7.17	6.26	7.24	6.58	6.58	6.63	6.25
MOUSE	76820	5	D12Ertd553e	12657	1431045_at	UBI	5.47	5.51	5.26	5.09	5.53	5.46	5.68	5.69	5.31	5.39	5.5	5.48		6.89	6.48	6.79	6.99	6.55	6.72	6.66	6.95	6.84	6.76	6.76	6.55	6.97	6.54	6.77	6.74	6.83	7.38	6.5
MOUSE	76820	5	D12Ertd553e	12657	1454806_at	UBI	4.95	5.12	4.44	4.08	3.17	3.09	3.16	3.27	3.22	3.21	3.38	3.16		4.9	6.43	4.4	6.66	6.5	9.23	5.27	5.68	8.11	5.35	5.04	8.59	5.38	5.86	4.93	8.28	4.79	7.97	5.2
MOUSE	217463	5	Snx13	41011	1435251_at	UBI	8.51	8.26	7.02	7.44	6.72	6.52	5.09	5.49	6.54	6.45	6.51	6.71		9.1	9.51	6.27	8.89	9.36	10.54	9.33	8.02	9.69	10.01	9.21	9.26	9.53	7.34	8.15	9.04	8.68	6.66	8.91
MOUSE	217463	5	Snx13	41011	1444141_at	PREF	6.29	6.65	5.16	5.2	6.69	6.63	7.67	7.71	6.71	6.95	7.01	7.09		5.17	5.1	5.33	6.2	4.97	5.18	5.52	6.84	5.5	5.14	5.5	5.02	5.6	5.23	4.68	5.22	5.08	6.2	4.88
MOUSE	217463	5	Snx13	41011	1454938_at	UBI	8.86	8.88	7.8	7.95	8.72	8.57	8.86	8.97	8.46	8.55	8.31	8.57		9.23	8.96	5.94	8.55	8.68	8.43	8.36	9.62	9.12	9.3	8.94	8.97	8.93	7.67	8.63	8.96	7.99	8.84	9.07
MOUSE	14245	3	Lpin1	9266	1418288_at	UBI	7.55	7.57	6.89	6.22	9.22	9.21	9.78	9.83	8.68	8.85	8.78	8.96		8.4	7.77	6.36	8.72	8.58	8.39	9.23	10.68	8.44	8.75	9.89	8.46	9.31	8.27	7.15	8.14	10.67	7.74	6.31
MOUSE	14245	3	Lpin1	9266	1426516_a_at	UBI	7.97	8.12	7.63	6.98	9.28	9.2	10.18	10.19	9.3	9.55	9.45	9.56		8.79	7.59	6.82	8.12	8.2	7.19	9.36	11	8.65	7.82	8.79	7.54	9.66	8.16	7.2	7.47	9.53	7.19	6.56
MOUSE	26399	5	Map2k6	55686	1426850_a_at	UBI	3.98	4.21	6.22	6.51	4.03	4.17	3.79	4.21	4.27	4.27	4.44	4.24		7.29	7.73	7.04	7.59	7.29	7.08	6.8	7.12	6.52	7.76	8.01	7.47	6.37	7.92	6.66	6.65	9.32	8.16	7.51
MOUSE	208439	5	Klhl29	66272	1434639_at	UBI	4.53	4.75	5.34	4.86	3.39	3.48	2.91	3.31	3.28	3.53	3.35	3.18		4.56	5.83	6.88	8.3	7.86	8.34	5.97	4.92	5.48	4.81	4.96	6.26	4.9	5.64	5.53	5.29	6.61	4.5	6.52
MOUSE	20403	5	Itsn2	22627	1423184_at	UBI	4.86	5.27	4.75	4.69	3.94	3.61	3.69	4.04	4.21	4.6	3.94	4.11		5.33	5.21	5.17	6.84	5.53	4.66	5.26	5.09	6.07	5.13	4.86	5.27	5.01	5.72	4.87	5.36	4.79	7.19	5.87
MOUSE	20403	5	Itsn2	22627	1431772_a_at	UBI	6.95	7.18	6.92	7.02	7.26	7.02	9.46	9.46	9.48	9.51	9.46	9.43		8.87	7.97	6.68	8.34	8.57	7.48	8.1	7.57	8	8.2	7.52	9.22	7.75	7.96	7.58	8.73	7.35	9.23	8.17
MOUSE	20403	5	Itsn2	22627	1435023_at	UBI	7.13	7.4	6.14	6.16	4.74	4.72	4.91	5.07	5.28	5.31	5.09	5.38		7.42	7.81	5.58	7.02	8.55	8.03	7.78	7.25	8.29	8.7	7.95	9.86	7.51	7.76	7.01	9.4	6.54	9.72	8.14
MOUSE	20403	5	Itsn2	22627	1445375_at	UBI	5.4	4.69	4.88	4.71	5.02	5.1	5.27	4.58	4.76	4.79	4.86	4.8		6.86	7.24	6.91	8.34	8.69	7.49	7.39	7.9	7.63	7.66	7.45	9.55	7.69	7.84	7.59	8.35	7.81	7.41	7.79
MOUSE	20403	5	Itsn2	22627	1446595_at	NOT	3.83	3.63	3.56	3.43	3.59	3.23	3.62	4.06	3.5	3.56	3.51	3.4		5.31	5.32	5.77	5.55	6.01	5.41	6.12	6.53	6.07	5.61	5.83	6.45	5.8	5.62	5.4	6.46	5.64	5.99	5.76
MOUSE	20403	5	Itsn2	22627	1446735_at	NOT	4.95	5	4.39	4.52	4.3	4.29	4.61	4.65	4.36	4.02	4.44	4.32		5.6	6.09	6	7.28	7.28	6.33	6.68	6.43	6.77	6.59	6.2	8.1	6.64	6.83	6.27	8.12	5.95	7.21	6.22
MOUSE	15902	5	Id2	1632	1422537_a_at	UBI	7.68	7.56	9.72	9.19	5.7	5.85	5.76	6.03	6.48	6.55	5.92	5.91		9.06	9.89	8.97	7.92	8.85	9.29	10.43	7.95	8.85	10.5	9.87	9.16	10.02	8.91	9.01	9.03	7.36	9.98	9.78
MOUSE	15902	5	Id2	1632	1435176_a_at	UBI	7.22	7.6	9.1	9.22	3.72	3.63	3.76	3.6	5.55	5.94	4.83	4.99		9.78	11.01	10.21	6.94	9.63	10.73	10.81	6.8	9.82	11.63	10.38	11	11.16	10.15	10.16	10.37	7.62	10.62	10.97
MOUSE	15902	5	Id2	1632	1453596_at	NOT	3.7	4.06	4.32	4.5	3.34	3.47	3.6	3.46	3.45	3.45	3.52	3.22		5.48	5.1	5.22	4.63	4.72	4.8	6.32	4.94	5.82	5.3	5.27	5.17	5.12	5.29	4.95	5	4.84	5.42	5.3
MOUSE	194655	5	Klf11	2668	1437241_at	UBI	6.45	6.53	9.25	8.73	5.95	5.6	5.78	5.86	5.94	5.79	5.75	6.01		9.52	8.18	8.19	6.97	7.15	7.07	8.58	8.2	8.48	7.85	7.54	7.77	7.79	7.13	7.73	7.29	7.58	8.3	8.29
MOUSE	217378	1	Rbj	9558	1434946_at	UBI	5.09	5.42	5.72	5.46	9.82	9.86	9.46	9.57	8.86	8.94	9.02	9.02		5.89	6.07	6.32	8.48	6.66	6.82	6.42	6.46	5.92	6.06	6.59	5.87	6.23	6.34	6.16	5.83	6.78	6.21	5.81
MOUSE	217378	1	Rbj	9558	1435117_a_at	UBI	6.03	5.9	7.11	6.88	11.14	11.03	10.61	10.71	10.29	10.26	10.38	10.52		7.41	7.37	7.47	9.5	8.91	10.1	7.68	7.98	7.33	7.07	7.03	7.37	7.8	7.43	7.43	7.33	9.42	7.25	7.12
MOUSE	16570	5	Kif3c	55640	1434947_at	NOT	4.42	4.48	4.16	4.17	3.9	4.23	4.56	4.39	4.15	4.19	4.26	3.88		5.99	6.27	6.76	9.1	8.08	10.43	6.49	6.67	6.34	6.32	5.9	6.2	6.27	6.29	6.48	6.05	7.63	6.2	6.03
MOUSE	16570	5	Kif3c	55640	1448946_at	UBI	7.67	7.52	7.31	7.31	6.81	6.87	7.15	6.86	6.38	6.4	6.55	6.78		8.69	9.13	9.26	9.7	9.1	10.07	9.48	8.88	9.02	8.83	8.69	8.75	8.71	9.35	8.65	8.94	9.54	8.88	8.49
MOUSE	69675	3	Pxdn	33907	1428259_at	UBI	9.94	9.56	10.03	10.23	4.31	4.43	4.5	4.1	4.65	4.74	4.49	4.47		10.67	10.33	9.95	7.21	8.44	8.52	9.63	9.02	10.15	8.14	7.54	7.4	7.97	7.71	7.7	7.74	9.03	5.84	10.8
MOUSE	18015	5	Nf1	226	1438067_at	UBI	6.59	6.3	6.21	6.43	7.01	7.23	7.33	7.49	6.33	6.41	6.21	6.65		7.19	7.43	7.03	7.82	7.65	7.67	7.32	7.6	7.25	7.26	7.17	7.15	7.17	7.07	7.2	7.25	7.33	7.1	7.03
MOUSE	18015	5	Nf1	226	1441523_at	NOT	4.22	3.98	3.75	3.78	4.52	4.38	3.98	4.11	3.9	4.6	4.01	4.14		6.23	6.1	6.57	6.4	6.32	6.28	6.63	6.55	6.5	6.24	6.63	6.14	5.92	6.22	6.36	6.4	6.56	6.53	6.14
MOUSE	18015	5	Nf1	226	1452525_a_at	NOT	3.78	3.93	3.91	3.75	4.11	4.55	4.72	4.62	4.03	4.01	3.96	4.05		4.78	5.06	5.76	5.55	5.05	5.03	5.24	5.39	5.14	5.07	5.57	5.02	4.98	4.92	5.29	5.05	5.42	5.29	5.18
MOUSE	18126	5	Nos2	55473	1420393_at	UBI	5.2	4.84	4.91	4.73	5.39	5.51	6.01	6.03	5.2	4.99	5.46	5.39		6.71	6.38	6.59	6.36	5.98	6.11	6.13	6.63	5.91	6.13	6.67	6.23	5.69	6.59	6.51	6.39	6.52	6.81	5.96
MOUSE	74479	5	Snx11	12568	1424031_at	UBI	7.27	7.31	7.04	6.87	7.92	8.01	7.15	7.22	7.38	7.39	7.56	7.32		7.79	7.27	7.86	7.97	7.41	7.48	7.44	7.8	7.86	7.22	7.16	7.94	7.6	7.72	7.81	7.56	7.82	7.88	7.49
MOUSE	237823	3	Pfas	5970	1455496_at	UBI	6.2	6.52	7.32	7.53	6.92	6.89	4.37	4.32	5.91	6.01	5.75	6.17		9.49	8.25	8.56	7.72	7.86	7.85	6.79	6.24	7.36	7.54	7.02	8.35	7.15	8.51	7.32	7.66	7.57	7.66	7.9
MOUSE	55943	5	Stx8	37973	1418088_a_at	UBI	7.47	7.54	6.86	7.14	8.7	8.74	9.03	8.95	8.96	8.93	8.9	8.88		7.78	7.87	8.44	7.64	7.48	7.97	7.58	8.27	7.88	7.98	8.13	8.07	8.18	8.04	8.22	7.79	8.64	7.97	7.86
MOUSE	55943	5	Stx8	37973	1418089_at	UBI	8.72	8.58	8.02	8.11	9.99	9.95	9.95	9.98	10.14	10.09	10.12	10.13		9.08	9.07	9.3	8.39	8.56	8.96	8.5	8.7	8.99	9.1	8.89	8.72	9.15	9.15	8.69	9.01	9.67	8.65	8.82
MOUSE	55943	5	Stx8	37973	1453631_at	NOT	3.31	3.85	3.61	3.71	3.73	3.77	3.48	3.59	3.61	3.83	3.8	3.74		4.68	4.61	4.98	4.41	4.22	4.55	4.46	4.71	4.4	4.34	4.32	5.32	4.34	4.84	4.52	4.35	4.52	4.94	4.63
MOUSE	104112	5	Acly	854	1425326_at	UBI	10.53	10.67	10.5	10.35	7.59	7.63	6.78	6.31	7.88	7.84	7.77	8.1		8.78	9.93	8.23	10.33	8.7	8.37	10.2	7.86	8.49	8.03	8.19	7.87	8.72	8.73	8.23	8.38	8.14	9.74	8.28
MOUSE	104112	5	Acly	854	1438389_x_at	NOT	2.77	3.29	3.21	2.98	2.8	2.66	2.55	2.71	2.89	2.78	2.87	2.87		3.53	3.44	3.57	3.5	3.62	3.56	3.29	3.31	3.43	3.33	3.37	3.52	3.4	3.48	3.5	3.63	3.47	3.36	3.31
MOUSE	104112	5	Acly	854	1439445_x_at	NOT	3.06	2.92	3	2.99	2.89	2.9	2.97	3.06	3	2.85	2.89	3.04		3.5	3.51	3.79	3.39	3.77	3.59	3.44	3.48	3.52	3.53	3.76	3.41	3.88	3.51	3.74	3.59	3.97	3.56	3.36
MOUSE	104112	5	Acly	854	1439459_x_at	UBI	11.2	11.23	11.07	11.19	7.44	7.37	5.66	5.54	7.78	7.93	7.87	7.98		10.83	11.88	10.68	11.16	11.09	10.63	11.46	8.55	11.02	10.64	10.55	10.18	10.98	11.55	10.61	11.52	10.39	10.94	10.44
MOUSE	104112	5	Acly	854	1446315_at	NOT	3.89	3.92	3.79	3.86	3.96	3.9	4.07	4.01	4	3.78	3.76	3.92		5.41	5.2	5.53	5.19	5.42	5.45	5.6	5.55	5.36	5.67	5.81	5.32	5.56	5.48	5.75	5.21	5.96	5.33	5.24
MOUSE	104112	5	Acly	854	1451666_at	UBI	11.78	11.8	11.75	11.61	8.35	8.36	6.9	7.05	8.85	8.77	8.9	9.11		10.56	12.04	10.77	11.41	11.18	10.98	11.64	9.45	10.57	10.63	10.2	10.71	11.05	11.44	10.44	11.4	10.57	10.85	10.27
MOUSE	15228	5	Foxg1	3843	1418357_at	NOT	3.06	3.04	3.17	3.1	3.34	3.18	3.53	3.39	3.04	3.28	3.3	3.15		4.07	3.8	4.48	4.3	4.06	9.91	3.76	3.98	4.01	3.82	3.82	3.76	4.12	5.78	3.95	3.87	4.07	4.14	3.73
MOUSE	76983	3	Scfd1	5650	1428006_at	NOT	3.38	3.34	3.04	3.37	3.52	3.63	3.85	3.47	3.61	3.48	3.56	3.66		5.51	5.67	5.62	5.29	5.24	5.64	5.28	5.78	5.32	5.78	5.87	5.5	5.71	5.54	6.06	5.56	6.03	5.72	5.51
MOUSE	76983	3	Scfd1	5650	1428335_a_at	UBI	9.44	9.57	9.48	9.45	9.25	9.38	7.6	7.68	8.87	8.9	8.77	8.8		8.93	9.5	5.66	8.27	8.81	8.49	8.86	8.13	8.45	9.21	9.26	8.92	9.46	7.43	7.84	8.92	7.49	9.39	9.72
MOUSE	76983	3	Scfd1	5650	1444845_at	NOT	3.18	3.15	3.47	3.06	3.38	3.26	2.99	3.13	3.03	3.21	2.99	3.25		5.77	6.42	5.33	5.74	6.58	6.51	6.08	5.63	6.96	5.65	6.58	6.93	7.29	6.12	6.39	6.71	6.07	6.78	6.65
MOUSE	71091	5	Cdkl1	55805	1429664_at	PREF	4.47	4.44	4.13	4.16	7.31	7.31	7.31	7.3	6.55	6.64	6.82	6.58		5.83	6.77	6.39	5.9	5.71	6.24	5.81	6.33	6.14	6.91	6.24	5.99	5.91	6.32	6.33	6.33	6.17	6.55	5.93
MOUSE	71091	5	Cdkl1	55805	1453231_at	PREF	4.16	4.22	4.65	4.37	7.17	7.35	7.24	7.2	6.62	6.69	6.57	6.73		4.09	5.44	3.93	4.1	3.87	4.78	4.1	4.34	4.34	6.96	3.96	4.26	4.27	4.36	4.37	4.26	4.39	4.15	4.17
MOUSE	18035	5	Nfkbia	7863	1420088_at	UBI	11.03	11.52	11.58	11.76	7.57	7.77	7.78	7.37	9.38	9.29	8.82	8.78		11.53	11.88	11.46	11.2	11.43	11.36	12.25	12.08	13.24	11.34	11.55	12.62	11.78	12.76	12.1	12.58	10.98	13.04	12.07
MOUSE	18035	5	Nfkbia	7863	1420089_at	UBI	6.6	6.61	6.63	7.07	5.6	5.84	5.75	5.86	5.79	5.9	5.89	5.74		7.26	7	7.84	6.66	7.11	6.91	7.52	8.48	7.67	7.12	8	7.92	8.05	8.36	8.4	8.25	7.74	8.48	7.99
MOUSE	18035	5	Nfkbia	7863	1438157_s_at	UBI	10.51	11.07	11.34	11.6	6.97	7.03	6.59	6.33	8.78	8.99	8.18	8.07		10.6	11.02	10.87	8.47	10.38	9.66	10.54	10.79	11.89	9.71	10.62	11.96	11.47	12.34	11.71	12.05	10.42	12.92	11.49
MOUSE	18035	5	Nfkbia	7863	1448306_at	UBI	9.88	10.29	10.97	11.08	6.89	6.88	6.54	6.46	8.59	8.54	8.04	8		9.51	9.72	9.48	8.33	8.88	8.53	9.16	10.57	10.85	8.82	9.39	10.79	9.67	11.45	10.11	10.83	9.23	12.16	10.11
MOUSE	18035	5	Nfkbia	7863	1449731_s_at	UBI	9.07	10	9.91	10.28	6.27	6.18	5.32	5.25	8.23	8.31	7.47	7.63		9.82	9.95	9.73	8.07	9.06	8.86	9.91	10.23	11.35	9.32	9.91	11.2	10.18	11.67	10.32	11.51	9.3	12.45	10.44
MOUSE	18134	4	-	-	-	-	-	-	-	-	-	-	-	-	-	-	-	-		-	-	-	-	-	-	-	-	-	-	-	-	-	-	-	-	-	-	-
MOUSE	20476	3	Six6	7220	1419408_at	NOT	3.27	3.45	3.34	3.14	3.28	3.17	3.51	3.31	3.26	3.3	3.18	3.41		4.2	4	4.83	8.1	6.81	3.92	4.33	4.3	4.18	4.28	4.49	4.29	4.37	4.39	4.26	4.19	4.62	4.72	3.99
MOUSE	15251	3	Hif1a	1171	1416035_at	UBI	7.75	7.87	7.24	7.38	4.29	4.35	4.14	4.39	4.73	4.86	4.92	4.83		10.42	9.28	6.9	10.24	10.5	8.91	9.27	7.86	8.3	8.84	8.1	8.82	8.24	8.11	8.28	8.68	7.02	7.77	9.44
MOUSE	15251	3	Hif1a	1171	1427418_a_at	UBI	11.19	11.42	10.93	11.29	5.6	5.57	5.27	5.14	7.71	7.96	7.43	7.7		11.44	11.75	8.91	13.03	12.26	10.57	11.26	10.29	10.45	10.69	10.09	11.38	11.08	10.71	10.96	11.09	9.02	11.42	11.75
MOUSE	15251	3	Hif1a	1171	1431981_at	NOT	3.58	3.77	3.2	3.32	3.8	3.84	4.18	4.22	3.79	3.63	4.03	3.91		5.75	6.26	6.65	6.97	6.17	6.27	6.54	6.61	6.32	6.28	6.46	6.19	7.07	6.3	6.48	6.02	6.66	6.09	6.43
MOUSE	15251	3	Hif1a	1171	1448183_a_at	UBI	8.74	8.96	8.18	8.16	4.21	4.33	4.68	4.82	5.36	6.13	5.41	5.23		7.89	5.24	5.27	10.12	5.78	5.09	7.17	7.03	5.43	5.22	5.61	4.89	5.18	5.85	5.26	5.62	4.73	7.46	5.34
MOUSE	12192	4	Zfp36l1	31276	1422528_a_at	UBI	7.51	7.53	8.86	9.27	4.37	3.93	6.35	6.29	5.39	5.06	5.5	5.4		6.26	9.39	7.99	6.73	7.85	6.71	9.01	7.51	9.09	7.97	8.43	8.75	8.42	8.54	8.92	8.56	7.1	10.02	8.17
MOUSE	12192	4	Zfp36l1	31276	1450644_at	UBI	10.27	10.55	10.8	11.31	4.83	4.14	6.93	7.26	6.62	6.66	6.22	6.49		9.82	11.11	10.14	8.21	10.01	9.01	10.88	9.58	11.28	10.81	10.6	11.3	10.55	10.68	11.01	11.19	9.5	11.83	10.09
MOUSE	54604	3	Pcnx	40997	1419047_at	UBI	8.37	7.45	7.69	7.75	8.73	8.92	7.73	7.64	7.84	8.05	8	7.91		9.34	8.92	8.51	8.94	8.75	8.53	9.32	8.79	8.92	8.15	7.91	8.23	8.12	8.74	8.39	7.73	9.03	7.79	9.14
MOUSE	54604	3	Pcnx	40997	1419048_at	UBI	8.19	7.13	8.09	7.94	9.78	9.9	9.13	9.18	8.99	8.86	9.14	9.15		9.21	8.5	8.69	8.58	7.95	7.35	8.35	8.69	8.48	7.98	7.43	7.59	7.36	9.29	7.86	7.9	8.61	7.97	8.88
MOUSE	54604	3	Pcnx	40997	1419049_at	PREF	4.68	4.18	4.39	3.95	6.72	6.74	4.81	4.84	5.14	5.06	5.43	5.23		4.8	5.21	5.12	7.33	4.92	5.04	6.72	5.97	5.74	5.16	5.09	4.98	5.37	5.42	5.4	5.48	5.37	4.6	5.22
MOUSE	54604	3	Pcnx	40997	1460580_at	UBI	7.4	6.54	6.4	6.66	8.75	8.91	7.09	7.15	7.81	7.93	8.21	8.12		8.89	8.61	7.93	9.61	9.29	9.53	8.91	8.62	9.08	7.97	7.82	7.57	7.76	7.65	8.13	7.51	8.95	7.45	8.35
MOUSE	217893	5	LOC100048879;Pacs2	15016	1426963_at	UBI	9.06	9.22	8.78	8.98	7.07	6.93	8.22	8.32	7.72	7.77	7.67	8.03		7.72	9.23	10.41	8.9	9.9	10.51	8.05	8.29	8.73	9.09	8.68	9.15	8.62	9.15	8.48	9.14	9.27	9.45	11.32
MOUSE	217893	5	LOC100048879;Pacs2	15016	1434255_at	UBI	6.4	7.02	7.02	6.35	7.67	7.12	10.02	9.97	9.29	9.39	9.37	9.27		6.04	5.84	7.75	6.4	5.54	5.43	6.07	6.64	6.22	6.58	5.94	6.27	5.85	6.4	6.38	6.2	7.62	6.93	8.09
MOUSE	207615	5	Wdr37	40914	1432614_at	NOT	4.67	4.5	4.38	4.24	4.69	4.8	4.66	4.54	4.74	4.54	4.55	4.47		5.32	5.24	5.36	5.41	5.13	5.33	5.35	5.69	5.29	5.3	5.48	5.28	5.41	5.31	5.53	5.23	5.54	5.56	5.32
MOUSE	207615	5	Wdr37	40914	1432615_at	UBI	6.12	5.89	5.69	5.57	6.06	6.06	6.06	6.42	5.89	5.66	5.61	5.86		6.5	6.86	7.11	6.95	6.73	6.72	7.19	7.44	6.98	6.96	7.16	6.85	6.84	6.98	7.15	6.89	7.43	7.08	6.95
MOUSE	207615	5	Wdr37	40914	1434076_at	UBI	7.8	8.1	8.41	8.13	7.77	7.87	7.02	7.4	7.57	7.71	7.54	7.66		8.63	7.95	6.19	8.39	8.33	8.41	7.42	7.84	8.18	7.52	6.61	8.47	7.21	8.3	6.93	7.99	7.08	8.96	7.98
MOUSE	207615	5	Wdr37	40914	1434077_at	UBI	6.29	6.58	6.58	6.36	7.24	7.21	7.19	7.29	6.84	7.18	6.85	7.1		6.99	6.42	6.47	8.01	6.35	8.15	6.31	7.18	6.95	5.83	6.14	6.71	5.93	7.06	6.08	6.44	5.91	7.85	6.76
MOUSE	207615	5	Wdr37	40914	1453024_at	UBI	4.55	4.89	5.28	4.94	4.62	4.25	3.88	3.64	4.28	4.29	4.29	4.02		6.2	5.49	5.21	5.86	5.71	6.05	5.45	5.03	5.48	5.68	5.19	5.68	4.81	5.34	5.79	5.41	5.14	7.07	6.22
MOUSE	207615	5	Wdr37	40914	1454823_at	UBI	6.31	6.45	6.87	6.4	6.93	6.92	5.84	6.24	6.42	6.67	6.53	6.71		7	7.16	6.44	8.4	7.08	6.99	6.2	7.41	7.9	6.48	7.01	6.68	6.77	6.69	5.73	7.05	6.81	7.64	6.93
MOUSE	207615	5	Wdr37	40914	1455278_at	NOT	4.4	4.49	3.73	4.32	3.63	3.7	3.7	3.59	3.48	3.56	3.56	3.59		5.44	5.54	5.21	6.84	6.19	7.79	5.31	4.94	5.54	5.95	5.54	5.59	5.34	5.17	5.08	5.37	4.61	5.68	6.24
MOUSE	66505	4	Zmynd11	4828	1426531_at	UBI	9.16	9.33	9.68	10.03	6.93	7.02	6.98	7.11	7.71	7.66	7.63	7.57		9.54	10.17	6.72	11.06	10.49	10.76	9.88	10.17	10.75	9.78	9.24	9.93	9.59	9.57	9.01	9.88	9.32	9.88	9.51
MOUSE	66505	4	Zmynd11	4828	1426532_at	UBI	7.97	8.29	8.07	8.27	5.92	5.8	5.21	5.62	6.17	6.26	5.83	6.08		6.76	7.46	6.62	9.21	7.2	6.69	8.35	8.37	7.96	6.94	6.44	6.63	6.41	6.45	6.52	6.35	6.49	8.44	7.06
MOUSE	66505	4	Zmynd11	4828	1436153_a_at	UBI	9.19	9.43	9.13	9.55	7.61	7.54	8.31	8.07	8.5	7.92	7.61	7.28		10.14	10.49	6.85	10.55	10.99	11.03	10.14	9.53	10.67	10.19	9.6	10.55	10.17	9.81	9.53	10.35	9.86	10.54	9.62
MOUSE	66505	4	Zmynd11	4828	1444461_at	NOT	4.51	4.94	4.52	4.51	4.37	4.51	4.58	4.84	4.67	4.51	4.55	4.45		6.36	6.57	6.39	6.36	6.21	6.86	6.4	6.46	6.2	6.41	6.17	6.18	5.97	6.3	6.15	6.86	6.52	6.1	6.21
MOUSE	217705	3	-	-	-	-	-	-	-	-	-	-	-	-	-	-	-	-		-	-	-	-	-	-	-	-	-	-	-	-	-	-	-	-	-	-	-
MOUSE	14281	3	Fos	3844	1423100_at	UBI	11.38	11.67	13.15	13.19	7.43	7.57	7.64	7.09	10.21	10.16	4.37	4.45		12.71	8.78	10.76	9.64	9.63	10.57	10.8	8.27	10.35	7.24	6.73	8.58	7.62	7.81	11.51	7.96	9.03	12.81	10.8
MOUSE	70373	4	1700020O03Rik	9942	1436052_at	UBI	6.65	6.75	7.03	7.21	8.72	8.53	6.68	6.82	7.42	7.63	7.76	7.39		8.31	7.9	7.12	8.32	8.11	8.2	7.25	7.31	7.64	7.74	7.51	8.17	7.07	8.42	7.36	7.94	7.49	7.65	7.53
MOUSE	70373	4	1700020O03Rik	9942	1453489_at	UBI	4.92	5.15	5.53	5.32	6.74	6.75	7.6	7.6	6.86	6.94	7.02	6.88		6.24	6.35	6.99	6.46	6.4	6.52	6.21	6.92	6.55	6.87	7.21	6.46	6.8	6.72	6.89	7.02	6.96	6.69	6.52
MOUSE	14137	5	Fdft1;LOC627717	3281	1438322_x_at	UBI	11.29	11.48	10.21	9.97	11.53	11.36	12.12	12.12	11.65	11.7	11.54	11.75		11.22	10.26	10.29	8.81	9.85	9.62	8.03	7.45	8.53	7.9	10.21	7.96	8.51	8.69	10.32	8.4	11.08	8.16	8.19
MOUSE	14137	5	Fdft1;LOC627717	3281	1438918_at	UBI	5.45	5.27	5.48	5.34	5.67	5.88	5.78	5.84	5.55	5.08	5.5	5.38		6.22	6.12	6.85	6.27	6.21	6.03	6.28	6.63	5.93	6.47	6.58	6.54	6.58	6.61	6.71	6.71	6.65	7.57	6.24
MOUSE	14137	5	Fdft1;LOC627717	3281	1438919_x_at	UBI	5.57	5.38	5.36	5.38	5.54	5.91	5.75	5.64	5.5	5.31	5.52	5.62		6.57	6.39	6.6	6.38	6.04	6.21	6.34	6.73	6.16	6.36	6.8	6.44	6.67	6.59	6.81	6.66	6.84	7.5	6.33
MOUSE	14137	5	Fdft1;LOC627717	3281	1448130_at	UBI	11.52	11.62	10.48	10.06	11.87	11.79	12.39	12.46	11.99	11.97	12.01	12.05		10.78	10.07	9.96	9.57	9.78	9.59	8.71	9	8.88	8.54	10.21	8.1	8.81	8.63	10.16	8.48	10.77	8.6	8.25
MOUSE	104859	5	4930573I19Rik	8897	1439502_at	UBI	6.14	6.28	6.11	6.19	7.34	7.26	6.14	6.43	6.62	6.72	6.63	6.62		7.19	7.69	7.32	8.51	8.34	8.89	6.86	7.55	7.04	7.29	7.31	7.43	7.47	7.48	7.14	7.46	7.64	6.77	7.22
MOUSE	14593	4	Ggps1;LOC100045315;EG434616	31267	1419505_a_at	UBI	6.93	7.35	7.17	6.87	6.41	6.44	5.48	5.77	6.05	6.25	6.08	5.61		7.43	6.37	6.38	7.5	6.29	6.78	7.03	6.97	6.56	6.55	6.26	7.05	6.12	6.69	6.13	6.59	6.21	8.52	6.83
MOUSE	14593	4	Ggps1;LOC100045315;EG434616	31267	1419506_at	UBI	7.29	7.49	6.93	7.06	4.1	3.88	3.58	3.27	4.56	4.47	4.14	3.98		7.95	7.26	4.61	8.36	7.54	7.57	8.11	7.28	8.09	6.67	5.53	7.71	6.53	7.25	6.12	7.41	5.77	7.91	7.93
MOUSE	14593	4	Ggps1;LOC100045315;EG434616	31267	1419805_s_at	UBI	8.15	8.17	8.34	8.16	7.32	7.42	6.65	6.78	7.32	7.42	7.13	7.04		7.82	6.49	6.73	7.66	6.45	6.73	7.72	7.04	6.96	6.75	6.46	7.42	6.42	7.21	6.28	7.29	6.64	8.68	7.11
MOUSE	14593	4	Ggps1;LOC100045315;EG434616	31267	1429356_s_at	UBI	6.06	6.19	5.53	5.4	4.07	4.27	3.79	3.8	4.13	4.14	4.07	4.14		6.84	7.37	6.29	8.79	8.12	8.19	7.83	7.26	7.62	7.23	6.81	7.37	7.3	7.11	7.11	7.55	6.4	7.02	7.55
MOUSE	21418	3	Tcfap2a;Hrc	2421;1622	1421995_at	UBI	5.21	5.1	4.85	4.8	5.13	5.41	5.18	5.42	4.73	4.92	4.93	5.15		6.18	5.92	6.99	6.75	6.14	6.13	6.46	6.53	5.99	6.76	6.48	5.92	6.66	6.53	6.63	6.46	6.64	6.22	6.08
MOUSE	21418	3	Tcfap2a;Hrc	2421;1622	1421996_at	NOT	4.72	4.57	4.64	4.66	4.61	4.79	4.97	4.93	4.65	4.51	4.73	4.48		6.43	7	7.38	9.42	9.32	6.94	7.15	6.84	7.03	6.81	6.84	6.83	8.81	7.27	7.84	7.61	6.78	6.98	7.11
MOUSE	21418	3	Tcfap2a;Hrc	2421;1622	1426048_s_at	NOT	4.07	3.55	3.69	3.72	3.68	3.82	3.89	4.13	3.51	3.58	3.4	3.58		5.64	5.94	7.63	8.88	8.25	6.16	5.88	6.08	6.15	6.55	5.96	5.94	8.66	6.42	6.86	6.97	5.83	5.6	6.22
MOUSE	14538	4	Gcnt2	41535	1421415_s_at	PREF	5.15	5.74	4.04	3.74	3.51	3.41	4.14	3.46	3.54	3.52	3.69	3.58		5.25	5.35	5.82	5.53	4.9	5.44	7.07	5.78	6.1	6.13	5.88	5.46	5.24	5.55	5.27	5.31	5.42	5.42	5.7
MOUSE	14538	4	Gcnt2	41535	1425503_at	UBI	6.95	7.46	4.7	5.01	3.86	3.39	3.3	3.55	3.66	3.84	3.77	3.56		5.1	7.62	7.58	5.3	6.29	7.82	8.66	6.59	9.16	9.03	8.17	7.74	7.05	5.42	8.2	6.34	6.39	4.34	7.32
MOUSE	14538	4	Gcnt2	41535	1430826_s_at	NOT	4.28	4.23	3.45	3.36	3.51	3.44	3.62	3.56	3.44	3.43	3.68	3.32		4.33	4.65	4.93	4.34	4.42	4.68	4.72	4.77	5.73	4.74	5.24	4.8	4.98	4.47	4.58	4.44	4.88	4.35	4.8
MOUSE	14538	4	Gcnt2	41535	1437607_at	NOT	3.14	3.27	3.32	2.9	3.12	3.41	3.42	3.48	2.97	3.07	3.15	3.2		4.18	4.12	5.8	4.62	4.46	4.55	5.65	5.07	5.67	4.76	5.08	5.09	6.17	4.44	5.24	5.26	4.98	4.56	4.72
MOUSE	14538	4	Gcnt2	41535	1438660_at	UBI	5.63	5.71	5.63	5.32	5.48	6.02	6.18	5.94	5.89	5.71	5.8	5.73		6.27	6.42	6.24	6.18	6.21	6.29	7.04	6.61	7.65	6.59	6.74	6.41	6.64	6.12	6.34	6.22	6.34	6.17	6.16
MOUSE	14538	4	Gcnt2	41535	1450238_at	NOT	3.99	3.82	3.86	3.79	3.7	3.92	4.22	4.21	4.09	4.06	3.88	3.85		4.55	4.25	4.53	4.5	4.12	4.31	5.01	4.49	4.3	4.49	4.45	4.17	4.27	4.28	4.47	3.85	4.81	4.49	4.38
MOUSE	14538	4	Gcnt2	41535	1451733_at	PREF	5.43	5.48	4.06	3.99	4.1	3.84	3.93	4	3.89	4.3	4.12	3.95		4.37	4.99	4.83	4.73	4.68	4.5	6.25	4.9	5.28	5.02	4.94	4.43	4.46	4.59	4.56	4.24	4.68	4.4	4.64
MOUSE	14538	4	Gcnt2	41535	1453674_at	NOT	3.44	3.49	3.42	3.31	3.58	3.34	3.6	3.51	3.49	3.53	3.22	3.29		4.34	4.39	4.67	4.37	3.87	4.36	4.88	4.61	4.82	4.47	4.46	4.54	4.28	4.31	4.56	4.26	4.67	4.5	4.3
MOUSE	13039	5	Ctsl	76699	1451310_a_at	UBI	13.91	13.63	12.89	12.96	9.28	9.22	7.8	7.66	12.07	12.19	11.78	11.81		12.68	12.88	12.76	11.47	12.45	10.67	12.07	11.23	11.37	12.24	13.08	10.85	11.28	13.15	11.32	11.71	11.45	9.36	13.16
MOUSE	13039	5	Ctsl	76699	1457724_at	PREF	7.19	5.8	4.88	4.88	4.32	4.27	4.48	4.53	4.36	4.32	4.31	4.38		7.73	4.87	5.61	5.28	4.82	4.94	6.09	6.4	5.46	5.05	5.17	5.35	4.98	5.45	5.24	4.89	5.45	5.59	5.03
MOUSE	13488	1	Drd1a	30992	1455629_at	NOT	3.57	3.57	3.57	3.7	3.88	3.82	4.03	3.77	3.9	3.5	3.7	3.77		5.58	5.69	5.78	9.11	7.52	8.8	5.65	5.82	5.61	5.7	5.79	5.49	5.48	5.56	5.91	5.82	5.83	5.74	5.41
MOUSE	13488	1	Drd1a	30992	1456051_at	NOT	3.21	3.09	2.97	3.1	3.27	3.25	3.54	3.45	3.11	3.27	3.24	3.31		4.08	3.9	4.51	8.03	6.7	6.95	4.38	4.31	3.98	4.15	4.08	4.21	3.94	4.14	4.8	4.21	4.36	4.1	4.26
MOUSE	114304	5	Slc28a3	32533	1419570_at	NOT	3.97	3.98	4.24	3.88	4.77	4.36	4.4	4.82	4.41	4.41	4.36	4.5		5.3	5.9	6.9	5.03	6.52	5.38	5.71	5.53	5.39	5.72	6.05	5.34	5.65	5.83	6.84	5.78	5.85	5.8	5.92
MOUSE	114304	5	Slc28a3	32533	1419571_at	NOT	4.45	4.25	4.24	4.12	4.65	4.87	5.03	4.73	4.63	4.49	4.54	4.45		5.92	7.12	6.92	6.03	7.28	6.12	6.28	6.58	6.48	5.99	6.66	5.82	7.22	6.2	7.19	6.45	6.6	6.2	6.16
MOUSE	114304	5	Slc28a3	32533	1445528_at	NOT	3.04	3.03	2.98	2.81	3.02	2.95	3.3	3.08	3.05	3.18	3.05	3.02		3.54	3.4	3.66	3.44	3.65	3.53	3.52	3.71	3.6	3.68	3.73	3.41	3.7	3.5	3.63	3.66	3.85	3.61	3.56
MOUSE	105377	4	Ankrd32	13000	1423577_at	UBI	5.66	6.47	6.4	6.51	8.2	7.96	7.37	7.52	7.51	7.78	7.6	7.67		8.24	6.76	4.21	6.52	6.8	7.04	5.78	7.46	6.88	6.24	4.84	7.4	5.02	5.97	4.47	6.26	5.48	6.94	7.41
MOUSE	69085	4	Zcchc9	12999	1424557_at	UBI	7.95	8.39	7.66	7.93	5.85	5.77	4.82	4.77	5.3	5.31	5.41	5.18		8.56	8.58	7.26	7.72	7.97	7.73	8.31	7.82	8.06	8.2	7.84	8.25	8.18	8.04	7.94	8.36	7.24	8.99	8.02
MOUSE	19356	5	Rad17	32117	1448762_at	UBI	8.62	8.64	9.32	8.87	9.27	9.24	9.94	9.94	9.45	9.58	9.37	9.49		8.89	8.86	5.85	8.73	8.69	8.49	8.51	8.33	8.41	8.58	8.18	9.09	8.39	7.85	7.59	8.67	7.8	9.24	8.9
MOUSE	27015	5	Polk	32140	1419501_at	UBI	5.91	6.55	6.03	6.17	7.44	7.32	9.11	9.05	8.45	8.39	8.59	8.5		5.66	6.27	6.38	6.77	5.88	6.24	6.67	6.67	6.42	6.24	6.21	5.68	6.51	6.2	6.47	6.04	6.69	6.46	6.32
MOUSE	27015	5	Polk	32140	1449483_at	UBI	7.07	7.91	7.05	7.14	7.2	7.41	5.97	6.12	6.84	6.89	6.83	6.76		8.27	8.12	6.64	7.88	7.82	7.58	7.7	7.24	7.73	7.54	7.36	8.08	7.31	7.21	7.85	7.41	7.32	7.41	7.68
MOUSE	66254	5	Dimt1	7047	1426290_at	UBI	6.88	7.74	7.81	7.92	7.39	7.34	7.34	7.44	7.13	7.2	7.2	7.19		8.19	7.58	7.25	7.26	7.26	7.43	7.04	6.72	6.53	6.66	6.05	7.9	6.94	6.95	6.63	7.21	7	8.64	7.93
MOUSE	66254	5	Dimt1	7047	1426291_at	UBI	4.79	5.1	5.56	5.51	5.35	5.34	4.62	4.73	5.13	5.2	5.23	4.88		7.08	6.44	5.6	6.96	7.44	6.92	6.56	6.09	6.31	6.04	5.99	6.63	5.8	5.78	6.11	5.98	5.74	6.24	6.12
MOUSE	71816	3	Rnf180	18677	1438306_at	UBI	5.61	6.61	6.11	5.78	4.88	4.9	3.86	3.67	4.51	4.55	4.19	4.37		7.09	8.39	5.14	6.38	9.59	8.49	4.97	5.17	5.63	5.48	5.23	6.26	5.28	6.13	5.7	5.59	5.16	4.32	5
MOUSE	71816	3	Rnf180	18677	1453857_at	UBI	4.69	4.64	4.7	4.67	5.27	5.12	5.11	5.31	4.96	4.67	5.05	4.88		5.87	6.04	6.49	5.97	6.25	6.28	6.18	6.69	6.28	6.42	6.72	6.11	6.71	6.31	6.47	6.58	6.66	6.55	6.33
MOUSE	15550	3	Htr1a	20148	1438710_at	UBI	4.94	4.74	4.7	4.52	4.82	4.85	5.36	5	4.57	4.78	4.75	4.77		6.13	6.22	6.84	6.39	6.42	7.23	6.41	6.9	6.43	6.64	6.53	6.54	6.83	6.45	6.92	6.54	6.86	6.57	6.27
MOUSE	15550	3	Htr1a	20148	1450219_at	NOT	4.3	4.28	3.84	3.82	4.38	4.18	4.06	4.51	3.85	3.96	3.89	4.05		5.13	5.8	5.64	5.5	5.59	5.75	5.55	5.84	5.53	5.4	6.1	5.53	5.38	5.92	6.26	5.6	5.99	5.9	5.53
MOUSE	14165	3	Fgf10	3284	1420690_at	SPEC	5.02	5.05	4.86	4.95	5.29	5.05	5.88	5.96	5.21	5.18	5.29	5.3		5.47	5.5	5.74	5.47	5.55	5.36	5.91	5.94	5.55	5.64	5.49	5.3	5.64	5.77	5.68	5.63	5.98	5.46	5.54
MOUSE	71393	5	Kctd6	12392	1428186_at	UBI	7.34	7.56	8.3	8.2	3.93	4.57	4.26	4.54	5.23	5.51	5.35	5.51		8.7	8.23	8.5	8.13	8.62	9.44	7.67	7.71	8.28	8.68	7.69	7.98	8.06	7.77	7.45	7.73	8.04	7.56	7.9
MOUSE	26401	5	Map3k1	8056	1424850_at	UBI	7.17	6.97	7.53	7.72	3.87	3.93	4.02	3.77	4.34	4.32	4.26	4.21		7.06	7.94	6.84	8.06	8.2	6.74	7.5	7.24	8.11	8.39	7.17	8.46	9.06	8.51	8.5	8.95	6.59	9.09	7.29
MOUSE	26401	5	Map3k1	8056	1443540_at	NOT	4	4.1	4.03	4.04	3.6	3.74	3.69	3.44	3.67	3.5	3.44	3.4		4.71	4.9	4.71	4.86	4.73	4.68	5.24	5.4	5	5.05	4.97	5.57	5.74	4.97	4.56	5.32	5.11	4.82	4.85
MOUSE	71147	4	Oxsm	5820	1419973_at	NOT	3.68	3.53	3.3	3.51	3.72	3.88	3.97	4.1	3.83	3.6	4.13	3.69		4.55	4.15	4.64	4.2	4.19	4.24	4.42	4.62	4.48	4.84	4.77	4.51	4.41	4.4	4.96	4.48	4.89	4.41	4.51
MOUSE	71147	4	Oxsm	5820	1429699_at	PREF	4.96	5.66	4.83	5.02	7.26	7.11	8.25	8.44	7.7	7.7	7.82	7.8		6.11	5.33	6.51	5.73	5.13	5.44	5.8	6.06	5.55	5.94	6.53	5.52	6.04	6.06	5.8	5.68	6.3	5.98	5.68
MOUSE	71147	4	Oxsm	5820	1449684_at	NOT	2.82	3.07	3.05	3.06	3.25	3.29	3.37	3.13	3.02	3	3.1	3.05		4.05	4	4.46	4.24	4.11	4.14	4.12	4.18	4.01	3.87	4.27	4.14	4.38	4.58	4.64	4.14	4.04	4.33	4.08
MOUSE	71147	4	Oxsm	5820	1449685_s_at	SPEC	4.86	5.58	5.1	4.83	7	7.05	8.2	8.14	7.43	7.43	7.26	7.53		5.7	4.86	5.73	4.94	4.56	5.01	5.2	5.65	5.2	5.33	6	5.11	4.76	4.88	5.17	5.25	5.59	5.46	5.12
MOUSE	71147	4	Oxsm	5820	1455395_at	UBI	5.17	5.33	3.85	4.24	6.87	6.6	4.22	4.49	5.36	6.19	5.64	5.82		5.72	6.6	4.7	4.71	5.71	6.2	6.43	6.7	6.55	7.4	8.64	6.48	6.74	4.94	4.98	6.18	6.71	5.74	6.77
MOUSE	11750	3	Anxa7	36149	1416137_at	UBI	8.84	8.48	6.91	6.89	6.26	6.51	5.67	5.74	6.15	5.94	5.27	6.25		7.5	8.31	8.67	7.56	8.52	8.36	9.03	8.55	8.36	9.03	9.34	8.27	8.76	8.1	9.08	8.54	9.17	7.54	8.41
MOUSE	11750	3	Anxa7	36149	1416138_at	UBI	11.1	10.95	10.03	9.68	7.97	8.09	7.02	6.97	7.57	7.69	7.78	7.6		10.65	10.12	10.9	8.95	10.15	9.26	10.37	9.57	10.43	10.51	10.65	9.97	10.15	9.92	11.26	9.93	10.02	9.7	9.83
MOUSE	11750	3	Anxa7	36149	1438764_at	UBI	5.83	5.14	5.23	5.14	5.65	5.9	4.94	5.25	5.2	4.96	4.39	4.84		7.21	6.89	6.63	7.28	7.4	7.16	7.04	7.18	7.43	7.12	6.9	7.51	7.21	7.09	7.36	7.5	6.85	6.96	7.07
MOUSE	70561	5	5730420B22Rik	18197	1427050_at	UBI	7.5	7.2	8.66	8.25	8.61	8.56	8.11	8.2	8.05	8.16	8.21	8.16		7.98	8.07	6.24	8.79	8.51	8.75	8	7.25	7.69	7.63	6.66	8.86	8.1	7.7	6.61	8.21	7.44	8.05	6.9
MOUSE	50527	5	Ero1l;EG665562;EG667682;EG668850;LOC100042740;LOC100047426;LOC638193;LOC638399;LOC665533;LOC673582;LOC675018;Rpl31	49392;100538;101010;82941;100103	1419029_at	UBI	9.18	9.6	9.1	8.71	6.63	6.52	6.97	6.67	7.41	7.55	7.19	7.21		8.5	7.02	8.84	7.31	6.07	6.73	7.42	7.18	6.78	7.21	6.45	7.36	7.93	7.31	9.61	7.11	5.43	8.06	9.38
MOUSE	50527	5	Ero1l;EG665562;EG667682;EG668850;LOC100042740;LOC100047426;LOC638193;LOC638399;LOC665533;LOC673582;LOC675018;Rpl31	49392;100538;101010;82941;100103	1419030_at	UBI	8.99	9.36	8.35	8.02	6.4	6.55	5.36	5.16	6.39	6.56	6.47	6.56		7.85	7.01	6.86	8.59	7.07	7.26	8.78	7.48	7.3	7.18	6.91	6.86	7.12	6.59	8.15	6.32	5.72	8.07	8.61
MOUSE	50527	5	Ero1l;EG665562;EG667682;EG668850;LOC100042740;LOC100047426;LOC638193;LOC638399;LOC665533;LOC673582;LOC675018;Rpl31	49392;100538;101010;82941;100103	1436924_x_at	UBI	13.11	13.21	13.23	13.29	12.87	12.82	12.23	12.25	12.58	12.6	12.44	12.46		12.6	13.76	13.46	12.91	13.64	13.61	13.48	12.89	13.51	13.42	13.06	13.76	13.48	13.77	13.53	13.67	13.31	13.73	13.68
MOUSE	50527	5	Ero1l;EG665562;EG667682;EG668850;LOC100042740;LOC100047426;LOC638193;LOC638399;LOC665533;LOC673582;LOC675018;Rpl31	49392;100538;101010;82941;100103	1449324_at	UBI	9.12	9.41	8.6	8.37	6.57	6.61	4.76	5.17	6.58	6.72	6.73	6.56		9.52	8.75	8.83	9.22	9.19	9.2	9.59	8.5	9.39	9.06	8.69	9.1	9.47	8.44	10.69	9.04	7.88	8.25	10.23
MOUSE	50527	5	Ero1l;EG665562;EG667682;EG668850;LOC100042740;LOC100047426;LOC638193;LOC638399;LOC665533;LOC673582;LOC675018;Rpl31	49392;100538;101010;82941;100103	1460008_x_at	UBI	13.08	13.14	13.14	13.21	12.91	12.75	12.22	12.26	12.55	12.54	12.45	12.49		12.59	13.65	13.36	12.93	13.57	13.6	13.47	12.9	13.46	13.35	13.01	13.69	13.41	13.68	13.43	13.6	13.27	13.63	13.56
MOUSE	74427	5	Eaf1	12561	1431065_at	UBI	6.34	6.46	6.31	6.12	5.69	5.55	5.63	5.33	5.79	5.71	5.78	5.9		6.38	6.45	6.93	6.77	6.44	6.41	6.69	6.56	6.63	6.64	6.62	6.28	6.53	6.79	6.78	6.4	6.45	7.07	6.55
MOUSE	74427	5	Eaf1	12561	1433555_at	UBI	7.71	7.68	7.3	7.1	5.75	5.66	4.06	4.14	5.73	5.93	5.65	5.72		7.72	7.93	8.4	6.8	7.96	7.08	6.91	6.29	7.65	7.92	8.1	8.46	7.87	9.32	8.29	8.15	7.38	8.02	9.17
MOUSE	64652	5	Nisch	5201	1430151_at	NOT	4.45	4.47	4.22	4.27	4.2	4.33	4.32	4.5	4.26	4.08	4.11	4.39		6.52	6.51	5.99	6.85	7.21	6.15	5.99	5.47	7.47	6.23	6.26	6.97	6.31	7.47	6.01	6.67	6.39	5.98	7.52
MOUSE	64652	5	Nisch	5201	1433757_a_at	UBI	8.98	8.11	7.67	8.8	4.45	4.39	4.4	4.14	5.15	5.14	4.65	4.79		8.67	9.44	8.69	8.8	9.51	8.8	8.48	7.77	10.21	9.03	8.93	10.05	8.64	9.81	8.58	10.19	8.4	8.67	9.67
MOUSE	64652	5	Nisch	5201	1433758_at	UBI	9.11	8.17	8.09	8.57	5.96	5.96	6.09	5.97	6.37	5.86	6.31	6.03		9.03	9.22	8.82	9.61	9.53	9.32	8.88	9.01	9.89	9.11	9.4	9.52	9.06	9.62	9.16	9.72	9.02	8.94	9.44
MOUSE	64652	5	Nisch	5201	1451338_at	UBI	6.48	6.56	5.64	5.91	4.28	4.43	4.38	4.61	4.45	4.5	4.47	4.39		7.13	7.47	7.86	7.51	7.4	7.55	6.97	6.61	7.73	8.13	8.55	7.58	7.86	7.65	7.3	7.69	6.95	8.26	8.23
MOUSE	64652	5	Nisch	5201	1452156_a_at	UBI	11.51	10.79	11.45	11.44	7.66	7.78	8	7.91	8.57	8.55	8.35	8.57		11.55	11.5	11.48	11.7	11.36	11.93	11.28	10.86	11.66	11.13	10.06	11.02	10.62	10.91	10.19	10.85	10.42	10.59	11.28
MOUSE	76007	5	Zmym2	12631	1428941_at	UBI	4.83	4.93	5.31	5.68	4.78	4.55	3.77	3.28	4.67	4.77	4.34	4.53		6.33	6.07	4.33	7.38	6.28	6.93	6.36	5.62	5.66	5.21	5.44	5.8	5.34	4.97	4.55	5.13	4.32	6.35	5.57
MOUSE	76007	5	Zmym2	12631	1452970_at	UBI	8.94	8.89	9.94	9.87	10.04	10.11	8.65	8.85	9.4	9.42	9.38	9.41		9.37	9.22	5.98	9.9	9.53	9.3	9.06	8.55	8.76	8.71	8.31	9.6	8.24	8.94	7.74	9	7.76	9.98	8.69
MOUSE	50523	5	Lats2;Xpo4	56678;10733	1419678_at	UBI	8.42	8.61	8.52	8.37	8.38	8.34	10.31	10.34	9.98	9.89	10.13	10.06		6.67	7.22	7.52	8.04	7.13	7.1	8.39	7.96	7.33	7.33	7.5	6.95	7.18	7.45	7.42	6.97	7.51	8.09	7.21
MOUSE	50523	5	Lats2;Xpo4	56678;10733	1419679_at	SPEC	5.37	5.65	5.08	4.78	5.66	5.34	7.86	7.88	6.61	7.07	6.99	6.97		5.22	4.85	5.15	5.49	4.64	4.73	4.9	5.38	4.84	4.98	4.92	4.88	5.08	4.7	4.98	4.83	5.46	6.26	4.77
MOUSE	50523	5	Lats2;Xpo4	56678;10733	1421055_at	UBI	5.97	6.49	5.44	5.97	6.12	5.89	5.73	5.97	5.79	5.58	5.95	5.72		8.01	7.38	7.24	7.87	7.17	7	7.58	7.63	8.33	7.24	7.38	7.38	7.26	7.48	7.33	7.55	7.67	7.37	7.26
MOUSE	50523	5	Lats2;Xpo4	56678;10733	1425420_s_at	UBI	5.53	5.63	5.26	4.98	4.52	4.78	5.59	5.25	4.46	4.84	5.12	5.09		6.05	5.46	6.15	5.15	5.46	5.11	5.51	5.48	5.59	5.86	5.66	5.75	5.34	5.54	5.42	6.22	6.44	6.85	5.27
MOUSE	50523	5	Lats2;Xpo4	56678;10733	1426156_at	NOT	4.7	4.7	4.47	4.59	4.74	5.01	4.9	4.7	4.7	4.71	4.53	4.83		5.74	5.53	6.01	5.36	5.59	5.41	5.55	5.74	5.59	5.61	5.84	5.62	5.62	5.67	5.74	5.61	5.64	6.06	5.52
MOUSE	50523	5	Lats2;Xpo4	56678;10733	1437101_at	UBI	8.22	8.23	7.79	7.88	5.5	5.18	6.81	6.58	5.74	5.83	5.82	5.96		6.29	7.71	7.12	7.42	7.43	6.7	8.49	7.37	7.88	6.99	6.57	7.67	5.54	5.87	6.48	6.44	7	7.74	8.07
MOUSE	50523	5	Lats2;Xpo4	56678;10733	1439441_x_at	UBI	8.31	8.37	7.68	7.85	4.67	4.53	5.84	5.98	4.87	5.18	5.02	5.14		7.95	9.03	8.33	7.82	8.55	7.76	9.24	7.29	9.85	8.4	7.9	8.64	6.87	6.84	8.02	8.28	8.17	8.78	9.12
MOUSE	20220	5	Sap18;LOC100041953;LOC100047209	4289	1419443_at	UBI	8.34	8.32	8.09	8.1	7.75	7.63	6.52	5.4	7.5	7.66	7.56	7.49		9.07	8.99	8.55	9.09	8.98	9.29	9.49	8.71	8.89	9.04	9.29	8.6	8.92	8.55	8.87	8.51	9.28	8.75	8.91
MOUSE	20220	5	Sap18;LOC100041953;LOC100047209	4289	1419444_at	UBI	10.93	11.31	11.77	11.55	10.79	10.74	9.8	9.86	10.61	10.66	10.62	10.64		11.06	10.16	10.68	9.67	9.2	9.23	9.78	9.75	9.39	9.93	10.02	9.73	9.97	10.48	9.98	9.77	9.84	10.52	9.94
MOUSE	20220	5	Sap18;LOC100041953;LOC100047209	4289	1419445_s_at	UBI	10.8	11.31	11.52	11.31	10.78	10.77	10.33	10.35	10.76	10.82	10.7	10.62		10.89	10.35	11	9.35	9.68	9.41	9.98	10.49	9.35	10.12	10.15	9.86	10.12	10.61	10.16	9.82	10.6	10.83	10.05
MOUSE	20220	5	Sap18;LOC100041953;LOC100047209	4289	1434646_s_at	UBI	10.88	11.34	11.61	11.49	11.25	11.25	11	11.12	11.28	11.26	11.18	11.23		11.32	11.06	11.59	9.75	10.23	10.09	10.12	10.69	10.16	10.63	10.63	10.56	10.38	11.18	10.87	10.5	10.98	10.97	10.65
MOUSE	20220	5	Sap18;LOC100041953;LOC100047209	4289	1449480_at	UBI	5.17	5.4	5.73	5.98	4.16	4.15	3.99	3.97	4.05	4.37	3.9	4		6.5	7.07	6.49	7.1	7.18	7.09	7.37	6.44	7.09	7.32	7.09	7.27	6.62	7	6.65	6.77	6.98	6.69	7.09
MOUSE	219150	4	Hmbox1	11589	1436341_at	UBI	6.91	6.94	7.05	6.85	6.41	6.71	5.56	5.14	6.28	6.24	6.28	6.3		6.31	7.67	7.04	8.1	7.78	8.36	7.75	7.92	8.11	7.6	7.31	7.85	6.94	7.61	6.79	7.6	7.27	7.19	7.75
MOUSE	219150	4	Hmbox1	11589	1443020_at	NOT	4.02	3.4	3.55	3.53	3.35	3.44	3.58	3.87	3.51	3.49	3.13	3.43		6.14	6.3	5.93	7.08	6.16	6.75	6.64	6.67	6.39	6.24	6.43	6.7	6.55	6.75	6.81	6.77	5.84	6.33	6.45
MOUSE	219150	4	Hmbox1	11589	1452449_at	UBI	6.33	6.11	6.05	6.33	5.99	6.18	5.08	5.04	5.26	5.44	5.2	5.19		6.33	7.43	6.96	7.8	7.34	7.11	7.45	6.94	7.56	7.52	7.16	7.23	7.28	6.66	6.91	7.05	6.44	7.44	7.49
MOUSE	14180	3	Fgf9	1523	1420795_at	UBI	5.56	5.61	5.49	5.69	5.66	5.71	6.32	6.45	5.76	5.73	5.72	5.67		6.72	6.67	7.24	8.06	6.96	6.99	6.59	7.34	6.26	7.28	6.91	6.69	6.86	6.86	6.86	6.35	6.7	6.87	6.45
MOUSE	14180	3	Fgf9	1523	1438718_at	NOT	4.03	3.84	3.77	3.64	3.6	3.71	3.88	4.08	3.76	3.93	3.71	3.65		5.99	5.2	4.48	7.25	6.79	7.28	4.8	6.33	4.56	7.4	4.33	4.56	6.63	4.98	5.24	4.33	5.68	4.54	4.51
MOUSE	22418	5	Wnt5a	20720	1436791_at	UBI	7.29	7.05	7.64	7.77	3.27	3.2	3.23	3.33	3.07	3.25	3.21	3.61		4.42	8.5	6.36	4.56	5.81	5.82	8.08	6.54	7.11	6.24	5	5.23	4.67	4.57	6.49	4.62	6.49	4.65	9.06
MOUSE	22418	5	Wnt5a	20720	1448818_at	UBI	5.96	5.59	6.14	6.62	3.43	3.84	3.83	3.98	3.74	3.5	3.53	3.44		5	8.4	5.64	5.13	6.03	5.16	7.25	5.65	6.8	5.43	5.37	4.88	5.24	4.97	6.11	5.17	5.66	4.6	8.66
MOUSE	22418	5	Wnt5a	20720	1456976_at	NOT	4.55	4.31	4.26	4.24	4.13	4.17	4.19	4.02	3.95	3.75	4.08	3.86		5.85	6.52	7.02	6.4	6.5	6.4	6.48	6.55	6.57	6.89	6.88	6.32	6.72	6.8	6.83	6.42	6.7	6.2	7.04
MOUSE	67467	5	1200011I18Rik	10234	1449857_at	UBI	6.01	6.2	5.49	5.49	4.41	4.12	3.97	4.1	4.09	4.1	4.08	4.02		6.93	6.43	6.33	8.03	6.05	6.17	6.54	6.62	6.49	6.39	6.64	6.68	6.71	6.73	6.25	6.47	6.2	7.04	6.86
MOUSE	67467	5	1200011I18Rik	10234	1454998_at	UBI	7.74	7.71	7.14	7.61	6.01	6.32	5.61	5.67	6.26	6.08	6.27	5.99		8.8	8.83	7.95	9.14	8.79	8.71	8.26	8.18	8.55	8.74	8.65	9	8.73	8.27	8.45	8.74	8.3	8.75	8.66
MOUSE	27275	1	Nufip1	8216	1448802_at	UBI	7.1	7.58	8.39	8.07	7.48	7.44	7.37	7.42	7.33	7.33	7.38	7.1		9.42	8.02	7.75	7.56	7.57	7.57	6.78	7.4	7.37	7.93	7.53	7.9	7.67	8.13	7.68	8.1	7.66	8.76	7.92
MOUSE	21933	5	Tnfrsf10b	48245	1421296_at	NOT	4.02	4.52	3.9	3.81	4	4.05	4.43	4.42	3.94	3.75	4.01	4.29		5.69	5.52	6.28	4.99	5.58	5.38	5.33	5.67	5.35	5.81	6.12	5.39	5.74	5.64	5.98	5.7	5.76	5.54	5.44
MOUSE	21933	5	Tnfrsf10b	48245	1422344_s_at	SPEC	5.03	5.27	4.59	4.35	5.13	5.17	6.15	5.79	6.07	5.74	6.46	5.68		5.26	4.82	5.47	4.88	4.96	4.81	5.38	5.38	4.94	5.1	5.2	4.79	5.4	5.21	5.37	5.04	5.04	5.41	4.96
MOUSE	20916	5	Sucla2	2856	1430402_at	NOT	3.86	3.85	3.97	4	4.07	4.45	4.09	4.6	4.22	3.9	4.34	4.22		4.46	4.12	4.46	4.07	4.11	4.25	4.35	4.38	4.05	4.14	4.19	4.09	4.28	4.23	4.31	4.32	4.81	4.48	4.17
MOUSE	20916	5	Sucla2	2856	1447056_at	NOT	3.92	4.05	3.95	3.73	3.8	3.92	3.84	3.96	3.81	3.58	3.83	3.81		5.15	5.89	6.2	6.09	6.22	6.16	5.77	5.8	6.11	6.52	5.73	5.77	6.27	6.14	5.73	5.65	5.72	5.74	5.79
MOUSE	20916	5	Sucla2	2856	1452206_at	UBI	10.44	10.83	10.37	10.23	12.79	12.73	12.86	12.93	12.56	12.61	12.54	12.58		10.89	10.76	8.08	10.78	11.39	11.33	11.37	12.37	10.33	11.7	11.79	10.25	10.84	9.82	9.32	10.82	11.72	10.11	11.44
MOUSE	16365	5	Irg1	35405	1427381_at	PREF	4.56	6.34	3.54	4.14	4.38	4.48	4.69	4.65	4.33	4.26	4.37	4.32		5.7	6.26	6.94	5.8	6.09	6.29	6.04	6.51	6.49	6.31	6.79	6.28	6.43	6.33	6.2	6.23	6.31	6.4	6.28
MOUSE	105559	3	Mbnl2	76766	1433754_at	UBI	10.35	10.68	9.55	9.91	3.91	4.01	4.24	4.34	6.22	6.3	6.42	6.33		10.1	11.05	6.68	11.13	11.09	11.37	11.21	11.2	10.89	10.46	9.27	9.94	10.97	8.38	9.79	10.17	10.35	8.58	11.32
MOUSE	105559	3	Mbnl2	76766	1436858_at	UBI	10.37	10.51	9.38	9.19	6.24	6.07	7.2	7.08	6.96	7.17	7.19	7.28		8.96	8.87	6.91	10.38	8.63	8.54	9.92	10.36	8.67	7.16	7.04	7.46	8.07	7.4	7.55	7.38	7.88	8.08	8.68
MOUSE	105559	3	Mbnl2	76766	1455827_at	UBI	10.56	10.71	9.74	10.04	4.03	4.12	4.19	4.29	6.15	6.42	6.38	6.35		9.72	10.78	7.1	10.97	10.94	10.63	10.98	11.42	10.98	8.83	8.65	9.31	10.56	8.59	9.4	9.24	9.64	7.83	10.71
MOUSE	105559	3	Mbnl2	76766	1457237_at	UBI	5.85	6.18	5.71	5.81	6.32	6.43	6.46	6.7	6.11	6.01	5.65	6.15		6.76	7.21	7.73	7.54	7.26	7.45	7.62	8.1	7.47	7.46	7.49	7.12	7.36	7.44	7.95	7.38	7.86	7.34	7.34
MOUSE	170762	5	Nup155	43155	1418727_at	UBI	7	7.2	8.46	8.19	8.44	8.47	7.56	7.62	7.81	7.96	7.95	8		8.76	7.41	7.01	6.99	7.21	6.03	6.41	6.06	6.63	6.85	7.16	7.96	6.94	8.22	7.14	7.72	6.68	6.94	7.6
MOUSE	170762	5	Nup155	43155	1445136_at	NOT	3.48	3.6	3.55	3.44	4.09	3.79	3.66	3.73	3.58	3.87	3.9	3.61		4.7	4.62	5.09	4.53	4.53	4.49	4.58	4.84	4.69	4.6	5.38	4.9	4.56	5.24	4.81	4.85	4.77	5.03	4.92
MOUSE	170762	5	Nup155	43155	1449200_at	UBI	7.64	7.71	8.32	8.45	7.17	7.3	4.66	4.89	6.68	6.99	6.83	6.65		8.8	8.92	7.68	8.58	8.66	8.44	8.27	8.04	8.4	8.07	8.18	8.86	8.27	8.57	7.97	8.7	8.12	8.12	8.46
MOUSE	76338	5	Rab2b	23789	1428115_a_at	UBI	6.62	6.71	6.46	6.45	6.98	6.52	6.18	6.3	5.78	6.53	5.75	6.5		6.98	6.21	5.02	7.25	6.62	6.87	6.85	5.1	5.5	5.35	4.92	5.9	5.3	5.29	5.03	5.65	5.08	6.35	5.81
MOUSE	76338	5	Rab2b	23789	1436923_at	UBI	6.8	7.01	6.7	6.84	7.21	6.92	6.84	6.92	6.46	6.85	6.6	6.78		7.01	6.31	6.97	8.56	6.34	6.64	7.26	6.78	6.74	6.65	6.96	6.35	6.56	6.46	6.52	6.44	6.61	7.38	6.34
MOUSE	76338	5	Rab2b	23789	1452667_at	UBI	6.53	6.65	6.21	6.52	6.39	6.38	6.1	6.2	5.76	5.95	6.06	6.01		7.8	7.54	6.95	8.25	7.72	8.02	7.69	6.53	7.35	7.23	6.42	7.13	6.29	7.26	6.22	7.33	6.21	7.28	7.07
MOUSE	76338	5	Rab2b	23789	1452668_x_at	UBI	6.68	6.83	6.48	6.62	6.95	6.74	6.51	6.36	6.21	6.55	6.43	6.48		7.13	6.77	6.04	8.08	7.27	7.38	7.56	5.87	6.79	6.62	6.12	6.6	5.21	6.16	5.98	6.72	5.48	6.66	6.54
MOUSE	76338	5	Rab2b	23789	1455857_a_at	UBI	6.18	5.93	5.74	5.77	6.27	6.02	6.23	6.27	5.91	6.17	5.88	6.08		6.35	6.02	6.3	7.62	5.84	5.88	6.94	6.46	6.21	6.03	6.25	5.87	6.83	6.07	6.29	6.42	6.45	6.59	6.09
MOUSE	433634	5	-	-	-	-	-	-	-	-	-	-	-	-	-	-	-	-		-	-	-	-	-	-	-	-	-	-	-	-	-	-	-	-	-	-	-
MOUSE	77877	3	6030458C11Rik	10149	1428013_at	UBI	5.15	5.14	5.08	4.77	4.74	4.76	4.63	4.54	4.56	4.76	4.77	4.59		5.96	7.16	6.56	7.37	6.93	6.48	6.75	6.3	6.43	6.2	6.54	7.23	6.83	7.28	6.62	7	6.48	6.8	6.25
MOUSE	77877	3	6030458C11Rik	10149	1433860_at	UBI	6.51	6.55	7.25	7.33	5.24	5.35	5.7	5.61	5.76	6.05	5.95	6.01		8.66	8.28	7.34	9.01	8.88	8.82	7.74	7.81	8.18	8.02	7.93	8.8	7.97	7.97	7.78	8.77	8.2	8.62	8.15
MOUSE	77877	3	6030458C11Rik	10149	1457987_at	NOT	3.16	3.17	3.04	2.87	3.14	3.04	3.22	3.01	3.08	3.07	3.05	2.9		3.88	4.64	3.69	4.43	4.15	3.93	3.78	3.84	4.1	3.86	4.13	4.18	4.01	4.55	3.95	4.21	3.86	3.89	4.12
MOUSE	192113	5	Atp12a	68197	1449475_at	NOT	3.49	3.59	3.93	3.8	3.91	3.73	3.8	3.8	3.53	3.56	3.45	3.61		4.8	5.41	5.28	5	5.16	4.91	4.98	5.18	4.95	5.65	5.14	4.83	5.3	5.18	5.45	5.44	5.5	5.11	5.26
MOUSE	68646	5	1110020G09Rik	14638	1437285_at	NOT	3.18	3.11	3.73	3.52	3.23	3.11	3	2.98	3.04	3.08	3.13	2.87		4.95	5.05	3.58	5.41	6.69	4.4	3.51	3.81	4.12	5.65	7.91	5.72	3.67	3.67	3.75	3.45	4.08	3.93	4.16
MOUSE	68646	5	1110020G09Rik	14638	1437286_x_at	NOT	2.84	3.01	3.47	3.92	2.96	2.96	2.88	2.97	2.93	2.87	2.89	2.87		5.21	4.7	3.23	5.46	6.79	4.67	3.99	4.29	4.33	6.08	8.06	5.04	3.89	3.79	3.59	3.95	4.04	3.79	4.35
MOUSE	68646	5	1110020G09Rik	14638	1437287_at	UBI	6.18	6.49	8.04	8.44	7.12	6.9	6.36	6.23	6.69	6.94	6.84	6.81		8.67	8.86	6.41	11.32	10.79	9.2	8.3	9.84	8.39	9.75	11.16	9.17	7.89	7.48	7.16	7.33	8.73	7.67	7.99
MOUSE	68646	5	1110020G09Rik	14638	1453422_a_at	UBI	4.49	4.6	7.08	7.16	7.37	7.36	8.31	8.4	7.62	7.65	7.18	7.61		6.17	6.13	5.98	9.36	8.54	5.96	6	7.73	5.68	6.89	8.18	7.01	5.23	6.35	5.57	5.8	6.1	6.77	5.93
MOUSE	67154	5	Mtdh	12089	1421110_at	NOT	3.47	3.65	3.56	3.51	3.71	3.71	4.09	3.85	3.71	3.64	3.56	3.52		4.64	4.69	4.91	5.27	4.68	4.55	4.51	4.73	4.55	4.63	4.93	4.57	4.91	4.41	4.59	4.46	4.87	4.49	4.54
MOUSE	67154	5	Mtdh	12089	1434882_at	UBI	9.31	9.59	8.49	8.54	9.09	9.06	10.63	10.74	9.89	10.14	9.93	9.82		7.44	8.2	6.09	7.4	7.8	6.49	8.41	6.95	7.74	8.16	8.07	8.67	8.08	6.87	7.79	8.18	7.6	9.28	8.73
MOUSE	67154	5	Mtdh	12089	1434883_at	UBI	9.1	9.25	7.9	8.23	5.88	5.87	5.67	5.59	6.22	6.48	6.07	6.46		9.45	8.99	6.49	8.65	8.73	8.28	8.84	7.9	8.4	8.36	8.17	9.04	7.83	7.37	7.45	8.35	7.86	8.58	8.89
MOUSE	67154	5	Mtdh	12089	1434884_at	UBI	8.11	7.78	7.11	7.36	6.19	6.24	5.48	4.92	5.76	6.17	5.88	5.76		7.87	8.74	6.47	8.62	8.77	8.78	9.05	8.2	8.42	8.51	8.72	9.13	8.53	7.48	7.49	8.87	8.97	8.59	9.11
MOUSE	67154	5	Mtdh	12089	1455129_at	UBI	9.78	9.81	9.13	9.26	8.82	8.74	10.12	10.2	9.81	9.94	9.93	9.76		9.62	10.05	7.54	9.56	9.83	9.16	8.88	8.95	9.81	9.2	9.69	10.35	9.54	8.85	8.83	10.43	9.7	9.51	10.01
MOUSE	67154	5	Mtdh	12089	1455932_at	UBI	6.51	6.29	6.02	5.93	6.74	6.68	6.85	6.86	6.5	6.18	6.62	6.72		7.2	7.06	7.62	7.4	6.92	7.25	7.33	7.79	7.13	7.35	7.6	6.99	7.59	7.34	7.72	7.33	7.76	7.69	7.29
MOUSE	67154	5	Mtdh	12089	1456548_at	NOT	3.62	3.57	3.48	3.54	3.67	3.49	3.37	3.34	3.36	3.54	3.46	3.32		4.86	5.1	4.84	5.66	5.52	4.71	5.01	4.93	5.69	4.6	5.05	5.76	5.04	5.26	4.77	5.36	4.59	4.88	5.28
MOUSE	67154	5	Mtdh	12089	1458638_at	UBI	6.47	6.25	5.99	6.03	6.74	6.9	7.29	7.19	6.56	6.4	6.68	6.7		7.76	7.58	8.2	7.64	7.82	7.67	7.94	8.31	7.48	7.93	8.28	7.53	8.33	7.85	8.02	7.91	8.32	8.16	7.41
MOUSE	66270	4	1810015C04Rik	10368	1424683_at	UBI	7.83	7.14	6.72	6.39	3.98	4.06	4.59	4.35	5.72	6.19	5.92	6.03		6.54	9.22	7.99	8.51	10.21	10.33	7.39	11.64	10.81	11.84	11.38	10.47	10.46	8.89	11.08	10.98	11.56	11.6	11.03
MOUSE	66270	4	1810015C04Rik	10368	1450505_a_at	UBI	6.44	5.85	5.93	5.54	7.04	6.93	9.73	9.67	9.94	9.96	9.8	10.16		6.57	6.51	6.87	6.66	7.3	7.43	6.43	9.98	7.61	8.5	9.17	7.43	7.9	6.52	7.94	8.18	8.53	8.92	8.1
MOUSE	382985	4	Rrm2b	56723	1433773_at	UBI	6.6	6.58	6.1	6.01	4.86	4.83	5.01	4.64	5.23	5.16	5.18	5.05		9.1	8.9	6.41	8.44	8.63	9.01	8.99	8.45	8.53	9.03	7.09	9.13	8.2	7.43	7.48	8.54	7.79	9.17	8.11
MOUSE	382985	4	Rrm2b	56723	1437221_at	NOT	3.34	3.29	3.04	3.3	2.97	3.07	2.9	2.97	2.92	3.29	2.93	3.14		5.75	4.44	3.33	3.89	4.53	3.55	3.73	3.73	4.47	3.72	3.52	3.84	3.59	3.71	3.5	3.98	3.64	4.74	3.43
MOUSE	382985	4	Rrm2b	56723	1437222_x_at	NOT	3.31	3.17	3.25	2.98	2.89	2.87	3.02	3.01	3.07	2.91	3.2	2.91		5.67	4.56	3.49	3.94	3.74	3.89	3.95	3.85	4.39	4.03	3.95	3.9	3.91	4	3.77	4.31	4.04	5.35	4.06
MOUSE	382985	4	Rrm2b	56723	1437476_at	UBI	5.22	5.73	3.83	4.27	3.22	3.08	3.5	3.26	3.6	3.53	3.45	3.3		6.28	6.01	4.75	6.48	6.11	6.17	7.8	7.04	6.33	6.06	4.73	6.07	5.86	4.94	5.2	5.83	5.78	7.13	6.02
MOUSE	22762	5	Zfpm2	8008	1419012_at	UBI	6.94	7.36	6.72	6.98	7.1	7.3	7.18	7.23	6.65	6.24	6.61	6.81		8.16	8.53	8.13	8.11	7.81	8.22	8.55	9.01	7.71	8.05	8.12	7.65	7.98	7.76	8.34	7.81	8.08	8.07	8
MOUSE	22762	5	Zfpm2	8008	1449314_at	UBI	7.77	8.74	8.08	8.45	7.66	7.52	7.32	7.54	6.71	6.7	6.28	7.12		8.55	8.79	4.39	8.04	7.16	8.82	8.43	8.58	6.53	5.17	5.13	5.61	4.61	4.36	5.71	5.79	4.58	3.88	4.07
MOUSE	320873	5	Cdh10	68530	1425092_at	NOT	4.81	4.55	3.73	3.53	4.09	3.96	3.71	3.98	3.46	3.65	3.8	3.77		6.87	5.37	5.02	6.19	6.23	8.96	5.18	5.2	5.24	5.33	5.5	5.27	5.42	5.76	5.21	5.49	5.46	5.04	5.88
MOUSE	320873	5	Cdh10	68530	1433302_at	NOT	4.53	4.38	4.3	4.09	4.24	4.25	4.64	4.73	4.15	4.25	4.24	4.22		5.73	6.1	6.4	5.76	6.05	6.2	6.15	6.38	6.44	6.45	6.42	5.81	7.22	6.12	6.64	6.46	6.75	6	5.95
MOUSE	320873	5	Cdh10	68530	1446399_at	NOT	3.14	3.08	3.34	2.88	3.17	3.36	3.6	3.22	3.14	3.15	3.32	3.21		4.26	3.63	3.79	4.09	3.81	4.74	3.95	4.29	3.8	3.61	3.96	3.73	3.72	3.73	3.91	3.97	4.55	4.29	3.71
MOUSE	320873	5	Cdh10	68530	1460538_at	NOT	3.41	3.62	3.64	3.24	3.78	3.65	3.58	3.52	3.59	3.46	3.57	3.29		5.33	5.22	6.01	6.12	5.82	7.5	5.44	5.86	5.36	5.58	5.76	5.47	5.75	5.66	5.63	5.65	5.91	6.06	5.34
MOUSE	319613	5	5730410E15Rik	9838	1438667_at	NOT	3.96	3.81	4.66	4.56	4.25	3.87	4.04	4.15	4.03	3.69	3.98	4.05		7.43	7.72	6.61	10.1	9.16	10.88	6.35	7.87	7	6.49	6.89	6.57	7.71	6.27	7.71	6.12	6.58	6.21	6.84
MOUSE	210463	5	BC026439	18166	1425207_at	NOT	3.57	3.63	3.68	3.42	3.98	3.86	4.67	4.66	4.34	4.34	4.65	4.21		4.78	5.13	5.68	4.98	5.32	5.4	5.34	5.77	5.51	10.57	5.31	5.08	5.47	5.36	5.53	5.21	5.86	5.34	5.19
MOUSE	223601	5	0910001A06Rik	9599	1423829_at	UBI	10.21	10.43	10.28	10.24	8.37	8.27	7.34	7.44	8.62	8.82	8.21	8.48		10.96	9.9	9.06	9.35	9.83	10.8	8.68	8.45	9.67	8.76	7.85	11.48	10.14	10.77	9.43	11.22	8.71	11.67	9.77
MOUSE	223601	5	0910001A06Rik	9599	1436088_at	UBI	6.51	6.69	5.2	5.22	5.9	5.79	4.77	4.33	5.16	5.75	5.21	5.75		7.75	6.25	5.23	8.46	7.86	9.45	5.25	7.31	5.74	4.8	4.83	6.84	5.32	5.39	5.31	6.44	8.04	6.12	5.78
MOUSE	22422	5	Wnt7b	22531	1420891_at	NOT	4.67	4.14	4.1	4.28	4.2	4.31	4.35	4.39	4.27	3.78	3.88	3.85		6.02	6.44	6.44	6.15	6.52	6.28	6.47	6.4	6.32	6.59	6.75	6.39	6.69	6.57	7.13	6.54	6.71	6.72	6.61
MOUSE	22422	5	Wnt7b	22531	1420892_at	UBI	7.23	6.4	6.08	6.09	6.89	6.86	7.2	7.16	6.91	6.64	6.91	6.86		7.34	7.94	9.08	8.25	9.19	8.45	8.22	8.3	8.17	8.22	8.29	7.8	8.25	8.4	8.76	7.88	8.57	8.17	7.98
MOUSE	239555	1	Smcr7l	10374	1434712_at	UBI	7.82	7.75	7.34	7.41	9.16	9.08	8.21	8.2	8.39	8.23	8.13	8.35		8.12	7.95	8.43	7.97	7.5	7.95	7.77	7.58	7.57	8.17	8.21	7.93	7.22	8.47	7.87	7.7	8.27	8.07	8.18
MOUSE	239555	1	Smcr7l	10374	1434713_at	UBI	7.19	7.25	6.54	6.64	8.57	8.52	7.92	7.87	7.76	7.6	7.41	7.67		8.21	8	8.64	7.98	7.56	7.75	7.9	7.95	7.39	7.91	7.83	8.1	7.53	8.36	8.14	7.61	8.2	7.98	8.15
MOUSE	13404	5	Dmc1	5135	1420335_at	SPEC	5.25	4.92	5.54	5.52	5.66	5.28	5.95	5.67	6.49	6.72	6.47	6.57		5.91	5.68	6.06	5.72	5.47	5.77	6.02	6.15	5.62	5.98	5.81	5.55	5.43	5.58	6.15	5.57	5.6	6.28	5.45
MOUSE	13404	5	Dmc1	5135	1449819_at	SPEC	3.77	3.82	6.69	6.12	4.61	5.08	5.73	5.76	6.9	7.19	6.98	6.74		5.11	5.03	5.12	4.97	5.06	5	5.04	5.33	4.89	4.77	5.03	4.72	5.25	5.09	4.91	5.11	5.43	4.87	5.06
MOUSE	27373	5	Csnk1e	37548	1417175_at	UBI	7.9	7.83	8.4	8.11	4.7	4.76	4.7	4.69	4.81	4.97	4.67	4.96		9.25	8.43	8.63	9.12	8.51	9.08	8.71	8.73	9.32	7.45	7.23	7.76	8.05	8.49	7.49	7.53	8.46	7.89	8.19
MOUSE	27373	5	Csnk1e	37548	1417176_at	UBI	7.12	7.29	7.42	7.33	4.68	4.67	4.99	5.11	5.2	5.01	5.04	4.88		9.8	9.13	9.29	9.44	8.99	9.73	7.78	8.01	9.14	7.58	7.37	8.03	8.2	9.3	8.09	7.66	9.18	8.4	8.88
MOUSE	27373	5	Csnk1e	37548	1435373_at	UBI	4.71	4.56	5.05	4.72	4.46	4.4	4.81	4.69	4.69	4.47	4.58	4.7		5.93	5.72	7.03	6.17	5.98	5.73	5.58	5.88	5.73	5.5	5.68	5.53	5.72	5.8	5.72	5.71	5.73	5.97	5.54
MOUSE	12824	4	Col2a1	55607	1450567_a_at	UBI	6.56	6.09	5.96	5.96	8.56	8.71	9.38	9.41	8.17	8.37	8.47	8.54		6.57	6.92	8.27	8.38	7.93	6.66	7.32	7.1	6.69	6.3	7.38	6.65	7.08	7.16	6.92	6.96	8.19	6.7	7.27
MOUSE	12737	5	Cldn1	9620	1437932_a_at	UBI	4.21	3.9	6.96	7.1	3.44	3.23	3.33	3.43	3.27	3.48	3.59	3.53		4.91	7.37	8.29	5	7.16	5.82	5.29	5.02	6.56	7.83	8.79	5.64	7.96	6	6.62	6.07	5.76	4.7	10
MOUSE	12737	5	Cldn1	9620	1438850_at	NOT	2.92	2.85	3.13	2.76	2.83	2.95	2.94	2.96	2.85	2.89	3.03	3.03		3.56	3.81	3.81	3.5	3.85	3.73	3.61	3.9	3.62	3.73	3.81	3.68	4.08	3.76	3.73	3.97	3.82	3.73	3.63
MOUSE	12737	5	Cldn1	9620	1438851_x_at	NOT	3.05	3.18	3.16	3.08	2.79	3	2.8	2.73	2.65	2.97	2.71	2.88		3.69	4.14	5.87	3.76	3.96	4.16	3.79	3.91	3.86	4.1	4.48	4	4.22	4.2	4.4	4.11	4.51	3.56	4.15
MOUSE	12737	5	Cldn1	9620	1450014_at	UBI	4.65	4.35	5.83	5.8	4.19	4.27	4.6	4.36	4.38	4.11	4.27	3.97		5.85	5.9	7.29	5.83	5.58	5.75	5.87	6.32	5.96	6.36	6.58	5.78	6.15	6.08	6.77	6.14	6.25	6.15	6.47
MOUSE	14167	3	Fgf12	10874	1440270_at	NOT	3.34	3.21	3.04	3.34	3.34	3.5	3.24	3.24	3.12	2.88	3.19	3.18		4.28	4.6	4.03	8.12	7.72	10.45	4.22	5.67	4.91	4.26	4.62	4.27	4.52	4.21	4.47	4.11	4.2	4.51	4.36
MOUSE	14167	3	Fgf12	10874	1451693_a_at	UBI	4.77	4.74	5.27	4.94	6.24	5.87	7.79	7.66	6.85	6.87	6.88	7.07		5.04	5.74	6.04	8	6.94	8.42	5.69	7.18	6.15	5.81	6.12	5.69	6.37	5.78	5.8	5.3	6.48	5.55	5.31
MOUSE	224090	3	Tmem44	26702	1445383_at	NOT	3.65	3.98	4.06	3.74	3.98	4.16	3.94	4.86	4.08	3.69	3.79	4.03		4.58	4.92	5.12	4.86	4.63	5.35	4.76	5.1	5.15	4.8	5.52	4.78	4.94	4.9	4.78	4.9	5.37	5.04	4.87
MOUSE	224090	3	Tmem44	26702	1455044_at	UBI	3.83	3.44	4.74	5.25	3.65	3.8	4.03	3.86	3.71	3.65	3.59	3.71		5.37	5.9	5.64	5.83	5.26	6.64	5.81	6.08	6.91	5.46	5.55	5.34	6.5	5.4	5.76	5.69	6.21	5.06	5.67
MOUSE	224090	3	Tmem44	26702	1456517_at	NOT	4.34	4.15	4.45	4.36	4.4	4.14	4.77	4.5	4.4	4.23	4.28	4.41		4.86	4.72	5.03	5.39	4.9	5.15	5.22	5.34	6.17	4.95	5.15	4.7	5.38	4.7	5.24	5.12	5.28	5.24	4.72
MOUSE	71089	5	2012-09-01	69435	1438298_a_at	SPEC	4.85	4.75	4.64	4.6	12.14	12.08	11.87	11.83	11.8	11.71	11.73	11.83		5.05	4.86	5.32	4.88	5	4.83	5.06	5.15	4.63	4.99	5.13	5	4.61	5.31	5.12	4.95	5.47	5.19	4.72
MOUSE	71089	5	2012-09-01	69435	1460497_a_at	SPEC	3.44	3.23	3.33	3.2	11.23	11.24	11.27	11.36	11	11	10.99	10.98		4.65	4.06	4.01	3.92	3.56	4.17	3.92	4.35	3.84	3.69	4.23	3.95	3.76	3.79	4.06	3.92	3.96	4.54	3.96
MOUSE	74201	5	Lrriq2	11579	1429670_a_at	UBI	5.68	5.96	6.22	6.07	7.19	7.06	6.08	6.14	6.23	6.35	6.2	6.18		7.77	7.18	7.49	7.43	7.08	6.79	7.38	7.14	7.09	7.06	7.21	7.29	7.17	8.38	7.23	7.56	7.18	9.05	6.88
MOUSE	74201	5	Lrriq2	11579	1446188_at	NOT	3.52	3.46	3.34	3.54	3.89	3.83	4.23	4.26	3.49	3.64	3.66	3.73		5.76	5.8	6.02	5.96	5.84	5.77	5.95	5.98	6.08	5.87	5.87	5.92	6.38	6.77	5.86	6.33	5.97	6.22	5.7
MOUSE	74201	5	Lrriq2	11579	1454945_at	UBI	4.73	4.96	5.26	5.6	6.11	6.5	4.84	5.4	5.91	6.01	6.07	5.71		8.26	7.78	5.27	7.68	7.73	7.74	7.23	6.91	7.32	7.57	6.29	8.29	6.59	9.53	6.05	8.35	6.78	8.52	6.66
MOUSE	74201	5	Lrriq2	11579	1456121_at	NOT	3.9	3.81	3.83	4.07	4.08	3.9	3.69	3.61	4.02	3.99	4.02	3.93		6.16	5.53	4.61	5.84	5.5	6	5.11	4.89	4.4	5.49	4.94	5.71	4.56	6.69	4.7	6.37	4.7	5.54	4.66
MOUSE	56370	2	Tagln3	22337	1450683_at	UBI	4.51	4.8	4.54	5.19	4.9	5.39	5.29	5.77	5.13	5.35	4.98	4.92		5.86	4.97	6.54	9.85	8.73	10.64	6.08	5.68	5.1	5.47	5.84	5.25	4.92	5.3	5.49	5.24	5.68	5.4	5.69
MOUSE	93734	5	Mpv17l	13547	1449413_at	UBI	6.57	6.69	6.13	6.19	6.08	6.33	6.5	6.45	6.32	6.06	6.14	6.32		7.41	7.22	7.54	7.69	7.59	8.35	7.91	7.44	7.54	10.5	8.11	7.17	7.17	7.32	7.4	7.29	7.25	7.59	7.34
MOUSE	106298	4	Rrn3	39531	1415725_at	UBI	8.09	8.67	8.45	8.27	7.04	7.14	5.04	5.3	6.7	7.12	6.64	6.9		8.62	8.61	8.25	7.74	8.25	8.41	7.51	7.7	6.94	7.85	7.71	7.87	7.89	8.67	8.23	7.87	8.8	8.41	8.19
MOUSE	108105	5	B3gnt5	24989	1420993_at	NOT	3.02	3.21	3.2	3.32	3.08	3.12	3.18	3.17	2.85	3.11	2.98	3		3.87	3.91	4.08	3.75	4.35	3.98	4.08	4.01	3.92	3.89	4.11	4.65	3.99	4.04	4.17	4.54	3.88	4.87	3.74
MOUSE	108105	5	B3gnt5	24989	1420994_at	UBI	3.59	3.9	5.12	5.2	3.01	3.48	3.29	3.51	3.21	3.15	3.25	3.35		4.26	4.91	5.21	4.83	9.27	6	6.74	5.32	6.68	4.48	4.77	9.7	7.55	5.87	5.27	9.28	4.76	8.3	5.19
MOUSE	117606	3	Boc	32819	1426869_at	UBI	5.72	5.33	7.29	7.47	5.42	5.06	5.61	5.36	5.8	5.18	5.25	5.38		7.31	7.42	6.89	5.62	6.55	7.13	8.18	6.28	6.76	6.56	5.75	5.76	7.77	7.37	6.21	6.02	6.52	5.26	7.45
MOUSE	117606	3	Boc	32819	1427516_a_at	UBI	6.64	6.36	7.5	7.55	6.83	6.82	7.28	7.02	6.87	6.72	6.79	6.8		7.91	7.74	7.76	6.88	7.68	7.68	8.73	7.57	7.94	7.23	7.38	6.96	8.54	7.62	7.46	7.36	7.53	6.73	7.74
MOUSE	117606	3	Boc	32819	1427517_at	NOT	3.8	3.49	3.45	3.45	3.73	3.59	3.79	3.81	3.63	3.6	3.45	3.63		4.39	3.99	4.36	3.99	4.21	4.28	4.27	4.39	4.12	4.19	4.3	4.13	4.46	4.42	4.43	4.3	4.67	4.81	4.17
MOUSE	224250	4	Cldnd1	10534	1429555_at	UBI	8.89	9.13	8.33	8.57	6.41	5.9	8.49	8.86	7.79	7.86	7.34	7.77		8.09	8.36	7.12	8.43	8.34	8.69	8.77	8.76	7.76	7.93	8.07	7.69	7.28	6.86	8.73	7.39	8.19	8.08	9.28
MOUSE	224250	4	Cldnd1	10534	1431293_a_at	UBI	9.6	9.69	9.41	9.47	7.06	6.49	9.13	9.21	8.19	8.3	7.94	8.26		9.28	8.26	6.75	9.05	8.07	8.01	8.9	8.39	9.47	7.37	7.46	6.94	7.11	7.24	8.21	7.04	7.24	8.29	8.99
MOUSE	224250	4	Cldnd1	10534	1437399_at	NOT	3.46	3.94	3.49	3.56	3.19	3.24	3.46	3.48	3.3	3.05	3.39	3.34		4.3	4.21	4.31	4.14	4.03	3.96	4.4	4.43	4.42	4.04	4.39	4.09	4.52	4.43	4.36	4.23	4.5	4.17	4.51
MOUSE	320213	5	Senp5	17647	1440904_at	PREF	6.87	7.34	5.5	5.52	6.17	5.91	5.36	5.47	5.61	5.64	5.38	5.42		6.73	5.93	6.31	6.32	5.8	6.33	6.23	6.27	5.8	5.74	5.8	6.01	5.6	6.1	5.96	6.07	5.87	6.36	6.23
MOUSE	12549	4	Cdgap	10644	1432022_at	NOT	4.83	4.48	3.95	4.07	3.86	3.82	3.82	4.08	3.9	3.71	3.9	3.9		7.53	6.8	5.98	5.6	5.87	5.94	5.62	6.47	8.06	5.87	5.73	6.07	5.03	5.54	5.83	6.14	6.04	5.78	6.4
MOUSE	12549	4	Cdgap	10644	1443255_s_at	UBI	5.67	5.29	4.52	4.63	4.9	5.08	4.66	4.99	4.57	4.1	4.64	4.39		6.75	6.53	7.41	6.47	6.63	6.72	6.42	6.84	6.79	6.81	6.77	6.48	6.51	6.85	7.11	6.68	6.61	6.77	6.61
MOUSE	12549	4	Cdgap	10644	1450255_at	UBI	5.04	5.48	4.79	4.38	4.37	4.63	4.78	5.07	4.72	4.67	4.42	4.68		6.48	6.04	6.65	6.31	5.96	5.82	6.47	6.86	6.06	6.61	6.54	6.28	6.33	6.25	6.15	6.27	6.94	6.18	6.19
MOUSE	12549	4	Cdgap	10644	1455164_at	UBI	9.16	9.2	7.14	7.17	5.24	5.13	5.31	5.27	6.44	6.35	6.02	6.47		10.68	10.1	8.87	7.72	8.52	8.57	8.53	9.61	10.53	8.32	7.88	7.99	7.78	7.74	7.65	8.84	8.89	7.32	8.94
MOUSE	56637	3	Gsk3b	55629	1434439_at	UBI	5.29	5.05	4.64	4.99	4.4	4.74	4.68	4.83	4.78	4.65	4.69	4.65		7.25	6.84	6.11	8.37	8.23	8.63	7.17	6.64	6.99	6.9	6.7	6.66	6.87	6.51	6.69	6.4	7.84	5.85	7.68
MOUSE	56637	3	Gsk3b	55629	1437001_at	UBI	6.91	6.82	7.11	7.17	6.02	5.73	5.85	5.48	5.48	5.59	5.79	5.55		9.33	9.65	7.02	9.85	9.92	8.82	8.05	6.71	9.3	7.71	7.65	7.62	8.72	9.47	7.28	7.84	7.73	7.31	9.41
MOUSE	56637	3	Gsk3b	55629	1439931_at	UBI	4.28	4.63	4.71	4.96	4.27	4.04	5.37	4.68	4.48	4.18	3.95	4.1		6.91	7.57	6.9	7.87	8.1	7.46	7.43	7.33	7.5	7.23	7.77	7.84	7.85	7.46	7.5	7.89	7.02	7.41	7.82
MOUSE	56637	3	Gsk3b	55629	1439949_at	NOT	4.28	4.05	4.22	4.56	3.96	4.09	4.6	4.79	4.18	3.8	4.07	3.96		6.29	6.68	6.05	7.15	7.69	6.81	6.96	6.38	8.07	5.92	6.72	7.26	7.22	7.23	6.73	7.53	6.26	7.12	7.31
MOUSE	56637	3	Gsk3b	55629	1451020_at	UBI	8.06	8.21	8.95	8.63	8.92	8.62	10.94	10.95	10.82	10.75	10.86	10.74		8.14	7.75	7.38	8.23	7.98	7.29	7.18	7.66	7.68	7.2	7.33	7	7.85	8.02	7.6	7.41	7.26	8.65	8.09
MOUSE	56637	3	Gsk3b	55629	1454958_at	UBI	8.31	8.22	8.04	8.36	5.93	6.12	4.88	4.99	5.57	5.76	5.87	5.98		9.41	9.85	8	10.51	10.25	10.65	9.48	9.35	9.62	9.18	8.61	9.05	9.04	9.13	9.11	9	9.09	9.56	9.87
MOUSE	239839	5	Ccdc14	32549	1435654_at	UBI	5.93	6.48	5.95	6.04	7.5	7.36	6.36	5.95	6.52	6.4	6.42	6.53		8.98	7.66	8.14	8.09	7.65	7.44	7.63	7.61	7.87	7.48	7.56	7.62	7.73	7.86	7.63	7.76	7.62	7.59	7.61
MOUSE	66667	3	Hspbap1	11617	1428566_at	UBI	5.38	5.82	7.27	6.75	7.23	6.98	8.1	8.1	7.29	7.34	7.23	7.32		7.23	6.27	7.9	6.62	6.26	6.48	6.42	6.64	6.39	6.57	6.19	6.87	6.06	7.17	6.81	6.71	6.88	7.15	6.5
MOUSE	66667	3	Hspbap1	11617	1428567_at	NOT	3.88	3.85	3.67	3.92	3.81	4.2	4.31	4.57	4.1	4.02	4.09	4.08		5.44	5.08	5.98	5.81	5.13	5.24	5.67	5.8	5.15	5.19	5.51	5.21	5.29	5.41	5.36	5.26	5.47	5.8	5.52
MOUSE	66667	3	Hspbap1	11617	1441900_x_at	UBI	5.99	5.86	6.48	6.07	6.5	6.6	7.33	7.19	6.43	6.32	6.36	6.51		7.55	7.53	8.72	7.59	7.88	8	7.86	8.04	7.76	7.89	8.03	8.07	7.95	8.28	7.84	8.05	7.92	8.1	7.82
MOUSE	66667	3	Hspbap1	11617	1442842_at	NOT	4.35	4.2	3.95	3.93	4.23	4.36	4.26	4.55	4.07	3.69	4.16	4.27		5.84	5.77	6.23	6.03	5.56	6	5.9	6.15	5.61	5.9	5.86	6.14	5.98	6.08	6.28	5.88	5.9	6.06	6.12
MOUSE	13052	4	Cxadr	1024	1427321_s_at	UBI	9.88	9.98	6.23	6.67	4.76	5.14	5.22	5.03	5.22	4.78	4.7	5.01		6.74	6.49	5.96	7.57	6.72	6.81	6.41	7.75	7.98	6.79	7.53	6.32	6.82	6.3	7.1	6.56	5.85	6.43	6
MOUSE	13052	4	Cxadr	1024	1449949_a_at	UBI	9.27	8.96	6.8	6.33	6.58	6.34	7.01	6.92	6.4	6.39	6.6	6.31		6.97	6.45	6.82	6.9	6.48	6.49	6.19	7.3	7.38	6.42	7.05	6.07	6.8	6.55	8.56	6.59	6.93	6.48	6.37
MOUSE	13052	4	Cxadr	1024	1451865_at	NOT	3.92	3.93	3.75	3.99	4.26	4.09	4.35	4.33	4.16	4.06	4.11	3.82		5.38	5.39	6.11	5.61	5.52	5.62	5.5	5.91	5.44	5.59	6.05	5.46	5.28	5.72	5.83	5.55	5.48	5.39	5.45
MOUSE	13052	4	Cxadr	1024	1452391_at	SPEC	7.38	7.69	3.71	4.85	3.89	4.31	3.99	4.1	3.8	3.59	3.81	3.64		4.27	4.27	4.58	5.2	4.38	4.35	4.53	5.34	5.64	4.5	4.7	4.3	4.28	4.66	4.43	4.17	4.58	4.3	4.18
MOUSE	13052	4	Cxadr	1024	1453282_at	UBI	9.75	9.54	6.64	6.36	3.59	3.48	3.3	3.62	3.17	3.44	3.43	3.51		7.88	7.72	5.45	7.64	8.39	7.69	5.69	7.99	8.76	7.96	8.51	6.1	6.17	5.8	9.21	5.97	5.39	5.55	4.96
MOUSE	11504	5	Adamts1	21381	1450716_at	UBI	10.3	9.99	11.1	11.05	4.79	4.74	5.09	4.43	5.55	5.97	4.44	4.55		9.73	8.72	7.94	7.49	8.27	6.96	9.46	8.83	9.06	8.59	7.41	6.76	6.19	6.1	7.88	6.21	8.18	5.13	10.23
MOUSE	106347	5	Ildr1	15892	1423276_at	NOT	3.65	3.59	3.16	3.49	3.59	3.56	3.78	3.76	3.55	3.35	3.67	3.37		5.36	4.95	6	4.61	5.13	4.14	4.35	4.57	5.29	6.37	4.59	4.75	6.88	4.86	4.47	5.71	4.71	4.61	4.56
MOUSE	16443	3	Itsn1	2277	1421192_a_at	UBI	4.92	4.97	5.78	5.47	7.17	7.13	7.76	7.87	7.2	7.12	7.09	7.24		7.03	6.78	7	7.94	7.06	8.09	6.67	6.98	6.36	6.65	6.49	6.63	6.81	6.74	6.87	6.67	6.74	7.02	6.6
MOUSE	16443	3	Itsn1	2277	1425899_a_at	UBI	6.85	7.12	7.31	7.47	5.79	5.54	5.71	5.3	5.51	5.48	5.91	5.67		8.79	7.98	6.95	7.96	7.47	7.13	7.89	8.21	6.87	6.62	6.88	7.09	6.32	6.46	6.49	6.5	7.99	6.68	7.22
MOUSE	16443	3	Itsn1	2277	1435884_at	NOT	3.87	4.07	3.55	3.98	3.14	2.91	2.93	3.16	2.79	2.94	2.73	2.86		7.99	8.75	6.81	4.81	6.93	6.96	7.32	6.25	6.56	6.25	6.97	8.03	5.54	5.15	5.91	6.5	9.33	4.66	7.47
MOUSE	16443	3	Itsn1	2277	1435885_s_at	UBI	7.75	7.94	8.2	8.09	6.97	7.09	6.58	6.27	6.92	6.55	6.84	6.9		10.44	9.56	8.95	8.75	8.9	8.66	9.01	9.28	8.97	8.48	8.43	9.26	8.19	8.35	8.62	8.5	9.65	8.23	9.02
MOUSE	16443	3	Itsn1	2277	1436579_s_at	NOT	3.26	3.15	3.42	3.31	3.49	3.54	3.42	3.51	3.2	3.33	3.55	3.41		4.44	4.44	4.03	7.84	7.82	9.07	4.19	4.14	4.08	3.95	3.97	4.04	3.75	3.96	4.02	4	3.86	4.24	4.04
MOUSE	16443	3	Itsn1	2277	1441034_at	UBI	6.34	5.98	5.89	5.86	6.48	6.4	6.86	6.79	6.6	6.18	6.4	6.44		8.01	7.69	8.45	8.05	7.99	7.72	8.09	8.23	7.82	8	8.69	7.77	8.15	7.88	7.99	8.38	8.31	8.13	7.92
MOUSE	16443	3	Itsn1	2277	1442637_at	UBI	5.47	5.53	5.1	5.09	5.65	5.84	5.86	5.8	5.4	5.22	5.56	5.48		6.66	6.43	6.89	5.97	6.29	6.22	6.3	6.61	6.24	6.45	6.54	6.45	6.57	6.48	6.51	6.5	6.77	6.57	6.43
MOUSE	16443	3	Itsn1	2277	1452338_s_at	UBI	6.01	6.48	6.45	6.58	4.71	4.68	4.13	3.82	4.53	4.29	4.31	4.54		9.23	8.91	7.42	7.65	7.99	7.65	8.19	8.42	7.7	7.2	7.09	8.12	7.18	6.81	6.98	7.21	9.02	6.03	7.81
MOUSE	16443	3	Itsn1	2277	1459621_at	UBI	5.37	5.64	5.58	5.4	5.42	5.52	5.76	5.49	5.52	5.34	5.46	5.46		7.42	7.66	8.23	7.81	7.64	7.8	7.95	7.86	7.65	7.49	7.75	7.93	7.65	7.84	8	7.94	8.05	8.11	7.64
MOUSE	26404	5	Map3k12	4592	1417115_at	UBI	6.86	6.82	7.41	7.27	7.07	6.93	6.42	6.66	6.49	6.31	6.51	6.4		7.31	8.02	8.41	9.4	8.7	10.21	8.19	7.62	7.98	7.52	7.06	7.16	7.67	7.81	7.35	7.55	7.93	7.37	7.65
MOUSE	26404	5	Map3k12	4592	1438908_at	UBI	5.35	5.74	5.33	5.1	5.58	5.72	5.65	5.78	5.6	5.51	5.27	5.41		5.85	7.83	7.92	8.13	8.02	7.5	7.04	7.78	8.11	7.99	8.42	7.7	8.77	8.59	7.87	8.48	8.6	7.23	8.08
MOUSE	26404	5	Map3k12	4592	1456565_s_at	NOT	3.3	3.65	3.46	3.7	3.59	3.52	3.9	3.84	3.31	3.58	3.68	3.55		4.25	4.15	4.86	5.35	4.32	4.67	4.64	4.77	4.47	4.52	4.33	4.34	4.32	4.17	4.39	4.49	4.42	4.41	4.45
MOUSE	70380	5	Mospd1	87046	1424280_at	UBI	8.51	8.45	6.91	7.67	4.77	4.67	4.71	4.93	5.66	5.62	5.55	5.51		9.28	8.11	7	7.84	7.8	7.66	8.09	8.77	7.57	8.11	7.75	7.97	8.54	7.55	7.38	7.15	9.46	7.72	9.13
MOUSE	68050	5	6330407G11Rik	11348	1416911_a_at	UBI	8.52	8.89	8.48	8.61	7.54	7.58	7.49	7.64	7.61	7.7	7.33	7.58		8.83	9.21	8.53	6.82	8.65	8.92	8.16	7.16	8.04	8.39	8.34	9.78	7.19	9.64	8.86	9.16	8.77	9.33	8.63
MOUSE	68050	5	6330407G11Rik	11348	1416912_at	UBI	10.49	10.59	10.86	10.98	9.51	9.4	9.11	9.21	9.56	9.68	9.43	9.48		10.36	10.41	9.36	9.68	10.43	10.46	9.94	9.7	9.67	9.65	9.64	10.61	9.38	10.67	10.32	10.31	9.89	10.84	10.09
MOUSE	74485	5	4933430H15Rik	-	1445223_at	NOT	3.32	3.32	3.5	3.44	3.66	3.35	3.35	3.42	3.15	3.2	3.18	3.09		3.88	4.37	4.48	3.97	4.1	4.11	4.37	4.27	4.35	4.28	4.1	4.83	3.92	4.1	4.22	4.56	4.67	4.42	4.16
MOUSE	74485	5	4933430H15Rik	-	1453786_at	SPEC	5.42	4.9	5.38	5.18	8.97	9.24	7.4	7.58	8	7.9	7.94	7.93		4.53	4.86	5.6	4.92	4.57	4.78	4.87	5.26	5.7	4.89	5.06	4.95	4.75	5.26	5.1	5.01	5.17	5.53	4.84
MOUSE	12457	3	Ccrn4l;LOC100047134;2700079J08Rik;LOC100040359;LOC100041308;LOC100042078;LOC100042092;LOC100043548;LOC100043775;LOC100044145;Cog6;ENSMUSG00000073624;LOC100043821;Sgip1	7661;100146;10802;13001	1425837_a_at	UBI	9.61	10.06	9.1	8.88	8.32	8.19	7.3	7.14	7.59	7.79	7.72	7.94		10.17	7.94	8.61	8.8	8.44	9.74	6.67	9.7	7.73	8.02	10.25	8.54	8.75	8.53	9.27	8.41	8.53	7.37	6.85
MOUSE	12457	3	Ccrn4l;LOC100047134;2700079J08Rik;LOC100040359;LOC100041308;LOC100042078;LOC100042092;LOC100043548;LOC100043775;LOC100044145;Cog6;ENSMUSG00000073624;LOC100043821;Sgip1	7661;100146;10802;13001	1436362_x_at	UBI	9.48	8.4	7.96	8.41	7	7.43	7.26	7.48	8.03	7.79	7.66	7.62		9.14	7.24	7.6	8.15	7.6	7.85	7.59	7.91	8.75	7.4	6.94	7.25	7.3	8.14	6.61	8.38	7.18	7.9	7.52
MOUSE	12457	3	Ccrn4l;LOC100047134;2700079J08Rik;LOC100040359;LOC100041308;LOC100042078;LOC100042092;LOC100043548;LOC100043775;LOC100044145;Cog6;ENSMUSG00000073624;LOC100043821;Sgip1	7661;100146;10802;13001	1448715_x_at	UBI	11.92	11.47	11.19	11.22	8.19	8.43	9.51	9.84	9.91	9.72	9.79	9.85		10.89	12.23	12.75	13.6	12.9	12.84	11.31	11.77	12.3	12.41	11.13	12.89	12	13.28	11.79	12.64	11.85	13.49	12.28
MOUSE	17250	5	Abcc1	55459	1421378_s_at	UBI	8.51	8.44	7.82	7.39	5.99	5.82	4.96	4.64	7.08	7.23	6.9	7.12		6.37	6.56	6.73	7.26	5.98	6	8.03	6.54	6.66	5.44	5.38	6.2	5.72	6.46	6.68	5.88	6.59	7	6.13
MOUSE	17250	5	Abcc1	55459	1452233_at	UBI	10.06	10.02	9.46	9.12	7.04	7.07	5.43	4.49	8.17	8.36	7.96	8.05		9.22	9.09	8.32	8.9	8.63	7.97	10.12	8.77	9.1	8.18	5.99	8.61	8.62	8.25	8.95	8.96	9.13	8.62	8.72
MOUSE	387588	2	-	-	-	-	-	-	-	-	-	-	-	-	-	-	-	-		-	-	-	-	-	-	-	-	-	-	-	-	-	-	-	-	-	-	-
MOUSE	105727	5	Slc38a1	12745	1415903_at	UBI	8.35	7.86	6.45	6.62	5.62	5.51	5.71	5.8	5.76	4.9	5.63	5.84		9.95	8.89	9.9	9.24	9.09	8.8	8.55	8.37	9.06	8.31	8.21	8.4	9.04	9.49	8.54	9.03	8.17	9.13	9.02
MOUSE	105727	5	Slc38a1	12745	1454764_s_at	UBI	9.26	8.44	6.07	6.65	4.09	4.12	4.05	3.93	4.26	3.94	4.18	4.4		10.07	9.74	9.53	10.87	10.34	11.08	7.99	7.38	8.56	6.59	4.87	9.62	9.48	10.17	8.4	9.78	5.46	8.58	10.13
MOUSE	140499	3	Ube2j2	10975	1426138_a_at	UBI	9.65	9.8	10.76	10.33	10.72	10.72	9.91	9.93	10.19	10.26	10.24	10.32		10.19	9.42	10.48	9.31	9.29	9.41	8.97	9.48	9.04	9.38	9.29	9.62	9.4	10.31	9.93	9.69	10.18	10.04	9.67
MOUSE	140499	3	Ube2j2	10975	1430317_at	UBI	5.43	4.7	6.03	6.02	5.96	6.21	4.91	5.04	5.27	5.24	4.93	4.87		7.69	6.03	5.92	6.69	6.79	6.09	6.15	6.18	7.36	5.92	6.05	6.79	6.14	7.21	6.81	7.3	5.76	6.76	6.95
MOUSE	107934	5	Celsr3	1077	1425067_at	UBI	4.9	4.63	4.77	4.64	4.95	5.43	5.47	5.33	4.88	4.83	5.2	5.13		6.27	6.28	7.61	9.92	9.23	9.99	6.42	6.77	6.36	6.68	6.66	6.54	6.83	6.86	7.17	6.66	7.16	6.6	6.69
MOUSE	23984	5	Pde10a	4852	1419389_at	UBI	6.3	5.88	5.3	5.63	9.55	9.5	8.57	8.6	8.6	8.4	8.67	8.5		8.01	8.27	10.44	8.34	7.75	8.37	8.1	8.12	7.72	8.02	7.98	8.08	8.28	8.4	8.14	8.19	8.48	8.25	8.4
MOUSE	23984	5	Pde10a	4852	1419390_at	SPEC	3.97	4.44	4.29	4.23	6.6	6.83	5.16	4.76	5.73	5.81	5.71	5.7		4.78	4.69	5.54	5.59	4.69	5.17	5.08	5.49	4.77	4.95	6.05	4.64	5.02	5.3	5.61	5.33	4.94	5.21	5.15
MOUSE	23984	5	Pde10a	4852	1432490_a_at	UBI	5.25	5.09	5.18	5.12	5.62	5.53	5.78	5.64	5.28	5.2	5.57	5.45		6.51	6.38	7.65	6.57	6.43	6.98	6.51	6.94	6.55	6.88	6.79	6.41	6.86	6.71	6.81	6.81	7.01	6.88	7.08
MOUSE	23984	5	Pde10a	4852	1439618_at	UBI	3.53	3.97	3.19	2.71	8.37	8.3	5.31	5.03	6.04	6.44	6.37	6.4		4.03	6.63	7.43	7.23	7.22	10.52	3.71	3.76	3.93	4.56	3.74	5.33	3.77	4.58	4.83	4.45	5.01	3.67	6.79
MOUSE	23984	5	Pde10a	4852	1458499_at	UBI	4.84	4.77	3.97	4.03	8.19	8.16	5.36	5.57	6.6	6.55	7.05	6.68		5.61	6.52	6.75	7.86	6.37	8.29	6.57	6.68	5.96	6	6.31	6.27	6.01	6.64	6.67	6.29	6.38	6.23	6.56
MOUSE	63993	5	Slc5a7	32516	1421428_at	NOT	3.23	3.42	3.52	3.27	3.32	3.33	3.42	3.26	3.41	3.29	3.35	3.09		5.19	5.67	5.81	5.43	5.43	5.41	5.61	5.57	5.41	5.48	5.43	5.86	6	5.76	5.94	6.06	5.36	6.08	5.72
MOUSE	22339	4	Vegfa	2534	1420909_at	UBI	9.29	9.21	6.41	6.78	3.94	3.85	3.9	3.86	4.04	3.95	3.98	3.96		8.85	8.75	7.96	8.72	8.88	8.35	8.38	9.87	10.49	9.67	9.3	7.8	10.62	6.9	8.09	8	9.42	6.39	9.95
MOUSE	22339	4	Vegfa	2534	1451959_a_at	UBI	8	8.46	6.74	6.6	5.59	5.64	6.02	5.81	5.63	5.45	5.63	5.74		8.11	7.23	8.18	8.25	7.01	6.67	7.53	8.82	8.49	7.57	7.45	7.61	7.52	7.43	7.43	7.26	7.74	7.32	8.16
MOUSE	67268	5	2900073G15Rik	21230	1420820_at	UBI	12.88	13.07	12.22	12.23	8.4	8.29	8.04	8.19	9.12	9.23	8.88	8.95		11.7	12.38	13.07	9.21	11.79	9.65	12.21	12.72	12.34	11.99	10.87	12.16	11.69	12.5	11.83	12.02	12.55	12.32	12.29
MOUSE	67268	5	2900073G15Rik	21230	1450013_at	UBI	8.46	8.69	7.92	7.71	5.81	5.93	6.2	5.75	5.9	6.04	6.03	6.23		7.9	7.37	8.32	6.32	7.17	6.83	7.92	8.96	8.06	7.34	7.23	7.23	7.04	7.66	7.41	6.97	8.68	7.41	7.66
MOUSE	70536	5	Qpct	8238	1426622_a_at	UBI	11.13	10.66	8.37	8.03	5.39	5.3	3.95	3.82	8.31	8.58	7.93	7.89		5.28	6.96	7.31	10.12	8.88	7.22	8.47	6.59	6.71	5.19	7.59	4.94	6.77	5.16	5.64	5.33	5.91	5.92	7.26
MOUSE	30960	5	Vapa	37824	1416465_a_at	UBI	11.68	11.85	11.41	11.66	10.39	10.51	8.08	8.14	9.68	10.01	9.68	9.59		11.08	11.71	11.25	11.32	11.15	11.6	10.66	10.31	11.48	11.14	10.86	11.11	11.08	11.07	11.5	10.88	11.5	10.89	11.68
MOUSE	30960	5	Vapa	37824	1416466_at	UBI	11.87	12	11.73	11.77	11.04	10.99	10.06	10.13	10.6	10.74	10.57	10.69		10.62	12.14	11.63	11.45	11.56	11.93	11.11	10.98	11.49	11.37	11.34	11.32	11.11	11.4	11.9	10.97	11.67	11.57	12.12
MOUSE	30960	5	Vapa	37824	1448349_at	NOT	4.1	3.67	3.45	3.48	3.5	3.55	3.31	3.21	3.27	3.27	3.44	3.28		4.68	4.66	4.71	4.85	4.49	4.96	4.69	4.93	4.89	4.79	4.68	4.67	4.47	5.09	4.76	4.73	5.06	4.74	4.65
MOUSE	16867	5	Lhcgr	37276	1450192_at	NOT	2.94	3.13	4.12	4.42	3.28	3.09	3.28	3.25	3.2	2.89	3.35	3.65		8.23	10.05	4.72	4.03	4.01	4.34	4.52	4.6	4.42	4.46	4.4	4.3	4.45	4.4	4.52	4.38	4.58	4.35	4.19
MOUSE	240119	5	St6gal2	13052	1434819_at	NOT	2.98	3.18	3.05	3.24	3.13	3.05	2.96	3.18	3.05	3.1	2.85	3.05		4.17	4.44	4.33	6.57	5.95	7.8	3.96	4.16	3.92	3.87	4.04	3.94	4	4.13	3.99	4.09	4.15	3.9	3.82
MOUSE	66978	5	Luc7l	100558	1428255_at	UBI	8.22	8.43	9.26	9.06	8.37	8.47	6.85	6.98	7.97	7.81	7.68	7.68		9.99	9.47	9.07	9.38	9.24	7.41	8.63	8.71	8.96	9.04	8.83	9.15	8.54	9.34	9.02	8.87	8.32	9.55	9.04
MOUSE	66978	5	Luc7l	100558	1431181_a_at	UBI	7.22	7.53	8.42	8.14	7.47	7.44	6.39	6.35	7	7.29	7.21	6.94		8.69	8.2	7.42	8.27	8.05	7.05	7.09	7.1	7.31	7.64	7.77	7.87	7.82	8.33	7.31	7.82	7.31	8.48	7.97
MOUSE	66978	5	Luc7l	100558	1431664_at	NOT	3.62	3.71	3.65	3.67	3.52	3.46	3.75	3.7	3.39	3.44	3.62	3.54		4.95	4.93	4.97	5.34	4.85	4.7	5.07	5.15	5.18	5.12	5.07	4.92	5.15	5.1	5.18	5.11	4.44	5.65	5.15
MOUSE	66978	5	Luc7l	100558	1452708_a_at	UBI	6.97	7.48	8.29	7.97	6.94	6.98	5.24	5.14	6.56	6.84	6.52	6.21		7.67	7.69	6.33	7.82	7.38	5.53	6.36	5.64	6.7	5.97	5.62	6.65	6.35	7.8	5.13	6.75	5.31	8.9	7.44
MOUSE	66978	5	Luc7l	100558	1455261_at	UBI	7.42	7.44	7.2	7.68	6.15	6.12	5.85	5.41	6.34	6.37	6.19	6.33		8.34	8.43	7.59	9.17	9.01	9.6	7.96	7.2	8.42	7.98	7.91	8.62	8.16	8.76	7.99	8.52	7.52	8.24	8.11
MOUSE	19252	4	Dusp1	3254	1448830_at	UBI	10.21	10.85	11.5	11.42	6.55	6.36	7.93	7.88	8.67	8.9	7.26	7.31		11.09	10.31	10.93	9.52	10.53	10.42	11.93	11	12.08	10.37	9.98	9.83	8.99	9.34	10.67	8.93	11.52	12.91	9.79
MOUSE	224630	4	Bnip1	930	1427908_at	UBI	6.71	7.02	7.15	7.35	8.79	8.81	7.78	7.95	8.32	8.33	8.45	8.18		8.93	7.57	7.85	7.23	7.37	7.28	6.57	7.76	7.02	7.16	7.65	7.82	7.08	7.63	7.3	7.52	8.43	7.66	7.56
MOUSE	271424	4	Ihpk3	65257	1443503_at	NOT	4.28	4.04	3.93	3.92	4.11	4.27	4.44	4.31	4.33	4.01	4.17	3.83		6.07	5.58	5.99	5.4	5.39	5.7	6.06	6.14	5.55	5.52	5.67	5.34	5.85	5.43	5.64	5.98	6.81	5.86	5.77
MOUSE	67993	4	Nudt12	44188	1453139_at	NOT	4.56	4.71	3.55	3.99	3.18	3.42	3.04	3.13	3.23	3.17	3.39	3		6	7.59	5.25	5.75	6.51	6.74	7.86	7	7.45	9.88	10.85	5.91	7.34	4.8	6.38	6.07	5.98	4.21	6.21
MOUSE	225115	5	Svil	25090	1460694_s_at	UBI	8.66	8.35	9.65	10.14	5.01	5.28	5.48	5.21	6.14	6.3	6.04	6.3		8.53	10.17	8.55	8.96	10.08	8.3	11.83	11.69	11.15	9.3	9.02	9.64	9.43	9.71	10.06	9.38	11.51	9.65	10.1
MOUSE	225115	5	Svil	25090	1460735_at	UBI	6.14	5.98	6.57	6.63	5.33	5.32	5.36	5.41	5.33	5.44	5.2	5.39		8.26	9.55	8.75	8.74	9.32	8.99	11.08	10.92	10.29	8.95	8.86	9	9.03	9.14	9.76	8.91	11.28	9.53	9.4
MOUSE	21417	3	Zeb1	31779	1418926_at	UBI	8.95	9.08	9.99	10.15	6.58	6.67	6.81	6.23	6.65	6.69	6.91	6.82		9.44	10.02	7.1	9.59	9.21	9.94	11.15	9.87	10.24	8.5	9.01	9.39	8.58	9.86	8.49	9.62	9.6	9.7	8.93
MOUSE	21417	3	Zeb1	31779	1420243_at	NOT	3.68	3.52	3.43	3.55	3.64	3.75	3.62	3.6	3.48	3.45	3.62	3.6		4.49	5.22	5.78	4.99	5.17	5.31	5.73	5.6	5.57	5.28	6.05	4.95	6.28	5.67	5.69	5.84	5.92	4.52	5.33
MOUSE	21417	3	Zeb1	31779	1443005_at	UBI	5.31	5.77	5.46	5.58	5.49	5.36	5.69	5.52	5.19	5.08	5.34	5.26		7.27	6.99	7.34	6.86	6.76	7.21	7.84	7.48	7.37	6.84	7.8	7.22	7.17	7.55	7.06	7.21	7.78	7.47	7.13
MOUSE	21417	3	Zeb1	31779	1446127_at	NOT	3.65	3.51	3.94	4.09	3.28	3.4	3.27	3.2	3.25	3.28	3.29	3.54		6.2	7.12	5.89	7.61	7.45	6.64	7.26	6.5	7.88	5.86	6.31	7.56	6.43	8.26	6.04	7.99	6.03	7.57	6.88
MOUSE	67453	5	Slc25a46	14518	1418134_at	UBI	9.37	9.45	8.38	8.65	7.68	7.5	8.94	8.87	8.41	8.37	8.18	8.3		9.38	9.7	7.03	9.52	9.48	10.4	9.85	9.87	9.52	9.85	9.82	9.61	9.38	8.94	8.75	9.58	9.2	9.54	9.7
MOUSE	67453	5	Slc25a46	14518	1448970_at	UBI	9.21	9.33	8.17	8.37	7.86	7.51	9.21	9.3	8.31	8.57	8.38	8.57		8.29	8.95	6.7	9.29	8.92	9.88	9.11	9.56	8.46	9.16	9.46	8.93	9.03	7.74	8.25	8.62	8.85	9.02	9.18
MOUSE	20983	5	Syt4	7559	1415844_at	NOT	3.09	2.92	2.93	2.78	2.94	3.12	2.95	3.14	3.08	2.96	2.82	2.89		3.53	3.46	3.66	8.34	8.6	9.81	3.4	3.67	3.52	3.46	3.45	3.96	3.7	3.56	3.64	3.68	3.44	3.88	3.89
MOUSE	20983	5	Syt4	7559	1415845_at	NOT	3.4	3.38	3.54	3.41	3.47	3.56	4.09	3.68	3.49	3.55	3.22	3.59		5.49	5.42	5.92	10.2	10.1	11.58	5.7	5.67	5.51	5.47	5.94	5.7	5.54	5.71	5.89	6.07	6.1	5.92	6.34
MOUSE	14312	4	Brd2;LOC100044024	74540	1423502_at	UBI	9.55	9.49	9.99	9.97	10.38	10.45	10.23	10.33	10.01	10.08	9.95	10.09		8.89	9.93	10.27	9.72	9.73	9.5	9.32	8.58	9.82	9.52	9.13	9.74	9.6	10.49	9.51	9.91	9.25	10.81	9.49
MOUSE	14312	4	Brd2;LOC100044024	74540	1437210_a_at	UBI	11.04	11.07	11.65	11.43	11.72	11.71	11.4	11.52	11.44	11.43	11.39	11.45		9.36	10.34	10.1	10.3	9.97	9.08	9.07	7.81	10.22	9.28	8.93	9.58	9.84	11.15	9.19	10.31	8.84	10.34	10.07
MOUSE	52563	5	Cdc23	3426	1433430_s_at	UBI	7.71	8.46	8.86	8.71	5.89	5.66	4.61	4.86	5.62	5.88	5.85	5.63		9.59	8.82	8.02	8.27	8.45	8.16	8.27	7.72	7.97	7.43	5.86	8.51	7.57	8.9	7.28	8.06	7.94	7.8	8.7
MOUSE	52563	5	Cdc23	3426	1443087_at	NOT	3.37	3.35	3.51	3.26	3.44	3.49	3.27	3.34	3.23	3.06	2.94	3.07		4.16	3.65	3.88	5	3.7	3.48	4	4.01	4.29	3.9	3.75	3.63	4.04	3.67	3.56	3.87	4.05	3.75	4.02
MOUSE	52563	5	Cdc23	3426	1460549_a_at	UBI	7.46	7.99	8.09	8.3	6.98	7.01	6.52	6.48	6.39	6.76	6.39	6.64		8.16	7.18	6.77	7.53	6.86	6.82	6.78	6.5	6.09	6.62	6.46	6.39	6.42	7.26	5.72	5.87	5.92	7.91	6.88
MOUSE	21926	3	Tnf	496	1419607_at	UBI	6.19	6.29	6.41	6.05	6.6	6.54	7	6.79	6.68	6.43	6.5	6.48		7.35	7.28	8.24	6.89	7.67	7.07	7.31	7.68	7.32	7.25	7.48	7.47	7.6	7.93	7.61	7.79	7.7	8.25	7.47
MOUSE	16992	3	Lta	497	1420353_at	NOT	3.96	4.3	3.93	3.76	4.4	4.38	4.45	4.54	4.52	4.45	4.3	4.29		5.47	5.34	5.68	5.34	5.44	5.76	5.73	6.29	5.46	5.73	6.04	6.71	6.13	6.63	5.89	7.48	6.53	7.65	5.5
MOUSE	16210	5	Impact	5490	1415911_at	UBI	9.65	9.17	7.61	7.73	5.48	5.16	5.49	5.02	5.84	5.8	5.37	5.85		8.81	9.09	7.85	10.98	10.84	12.13	9.56	8.65	8.88	9.43	9.2	9.45	8.57	8.53	7.72	8.77	7.97	8.79	10.05
MOUSE	16210	5	Impact	5490	1446750_at	UBI	6.19	6.07	5.6	5.55	5.03	4.99	5.38	5.09	5	4.99	5.12	4.73		7.22	6.66	6.42	7.38	6.58	6.74	7.34	6.84	7.76	6.25	6.3	6.84	6.46	6.73	6.31	6.55	6.23	8.29	6.68
MOUSE	16210	5	Impact	5490	1446751_s_at	NOT	4.36	4.27	3.86	4.24	3.82	3.85	4.55	4.09	3.75	3.9	3.83	3.9		6.14	6.38	6.23	6.91	6.37	6.48	6.26	6.47	6.45	6.25	6.02	6.54	6.33	6.4	6.34	6.99	5.89	6.93	6.52
MOUSE	24066	5	Spry4	8042	1422020_at	PREF	4.63	5.07	4.77	4.76	3.91	3.72	4.16	3.88	3.77	3.69	3.75	3.75		5.92	5.02	5.61	5.06	4.74	4.83	5.13	5.37	4.95	4.72	5.37	5.12	5.29	5.31	5.4	4.93	5.69	5.32	5.03
MOUSE	24066	5	Spry4	8042	1422021_at	UBI	5.5	5.29	5.53	5.98	4.38	4.04	4.02	4.18	4.07	3.86	3.61	3.91		8.85	5.86	6.57	6.26	5.72	5.95	6.01	6.45	6.07	5.98	6.37	6.07	5.99	6.02	6.47	5.98	6.47	6	6.3
MOUSE	24066	5	Spry4	8042	1440867_at	UBI	6.58	6.45	6.28	6.55	4.86	4.75	5.3	5.12	4.95	5.11	5.04	4.86		7.71	6.52	7.03	6.4	6.3	6.57	6.46	7.28	7.06	6.52	6.71	6.26	6.09	6.47	6.68	5.82	6.97	6.21	7.26
MOUSE	24066	5	Spry4	8042	1445669_at	UBI	5.02	4.7	4.37	5.15	3.01	2.84	2.88	3.01	2.91	2.99	2.78	3.01		7.13	5.65	7.18	4.96	5.38	6.07	5.72	5.59	6.45	5.81	5.97	5.44	5.19	4.77	5.44	5.28	5.9	4.5	7.31
MOUSE	105853	5	Mal2	14167	1427042_at	UBI	5.41	4.37	3.21	2.96	2.94	2.9	2.91	3.05	2.74	3.02	3.01	2.83		3.68	5.89	3.74	4.29	9.78	9.34	3.73	3.89	10.01	8.26	8.24	3.72	8.28	3.92	9.99	4.55	3.8	3.63	3.86
MOUSE	15200	5	Hbegf	1466	1418349_at	UBI	8.25	7.51	7.18	7.24	5.65	5.85	5.85	5.49	5.45	5.84	5.13	5.37		7.99	6.72	8.28	7.31	8.03	7.27	8.1	7.83	8.13	7.44	6.42	6.3	6.38	6.32	7.58	6.31	8.1	6.37	7.14
MOUSE	15200	5	Hbegf	1466	1418350_at	UBI	8	7.47	7.13	6.67	4.83	5.06	4.57	4.69	4.86	5.06	4.64	4.77		8.37	6.66	8.05	7.52	8.04	6.59	8.61	8.28	8.85	6.58	6.28	6.12	6.27	6.36	7.02	6.55	7.24	6.46	7.38
MOUSE	58801	5	Pmaip1	75166	1418203_at	UBI	4.75	4.28	6.27	5.97	4.46	4.38	3.9	3.63	4.23	4.4	3.9	4.52		4.64	5.15	6.29	4.42	4.41	5.03	4.44	4.63	7.1	8.63	5.14	8.71	5.69	5.88	8.47	8.19	4.54	8.09	10.74
MOUSE	108123	5	Napg	2838	1424069_at	UBI	8.33	8.47	8.01	8.13	7.62	7.53	5.5	5.73	7.18	7.44	7.2	7.42		8.08	8.74	7.82	10.84	10.13	11.23	9.14	8.42	9.33	8.98	8.4	9.32	9.18	8.45	8.65	9.04	8.63	9.03	9.17
MOUSE	108123	5	Napg	2838	1424070_at	UBI	7.32	7.43	7.68	7.71	7.41	7.27	7.2	6.91	6.98	7.09	7.25	7.23		8.53	7.18	7.62	8.58	7.02	7.43	7.5	7.1	7.14	7.32	7.18	7.19	7.06	7.31	7.16	7.14	7.01	8.17	7.19
MOUSE	108123	5	Napg	2838	1443366_at	NOT	5	4.61	4.6	4.73	4.58	4.61	4.48	4.4	4.32	4.21	4.16	4.15		4.96	5.55	5.38	6.26	5.43	5.19	5.61	5.46	6.67	5.39	5.54	5.63	5.45	6.37	5.33	5.61	5.79	5.44	5.66
MOUSE	14682	5	Gnaq	1566	1428938_at	UBI	7.4	7.34	7.23	7.29	4.23	4.22	4.01	3.95	4.36	4.72	4.47	4.48		8.49	9.04	5.8	7.91	7.94	9.53	8.85	7.41	8.92	7.77	6.97	7.79	8.23	6.35	8.08	7.18	6.41	6.06	8.68
MOUSE	14682	5	Gnaq	1566	1428939_s_at	UBI	6.72	6.32	6.32	6.95	3.27	3.35	3.41	3.47	3.76	4.05	3.59	3.67		7.64	8.91	4.94	7.65	7.79	8.87	8.18	6.34	8.61	6.75	7.06	7.09	8.07	5.76	6.69	7.44	5.88	5	8.07
MOUSE	14682	5	Gnaq	1566	1428940_at	UBI	5.88	5.58	6.35	6.31	4.26	4.28	4.04	4.2	4.09	4.19	4.36	4.55		7.37	7.99	6.76	8.63	7.67	8.78	7.95	7.45	8.09	7.19	7.03	7.13	7.78	6.34	6.99	6.93	6.79	6.33	7.6
MOUSE	14682	5	Gnaq	1566	1429559_at	UBI	9.5	9.25	9.8	10.12	4.95	5.08	4.45	4.54	6.21	6.35	6.33	6.43		9.78	9.25	6.77	9.53	8.22	10.16	8.28	8.48	8.85	7.73	7.69	8.03	8.2	6.96	8.27	7.83	7.11	6.66	8.47
MOUSE	14682	5	Gnaq	1566	1447593_x_at	NOT	3.8	3.78	3.6	4.06	3.56	3.36	3.59	3.49	3.5	3.57	3.56	3.62		5.15	5.84	4.66	4.85	5.11	5.62	5.72	4.75	5.19	5.01	4.83	5.43	4.96	4.78	4.93	4.9	5.04	4.25	5.37
MOUSE	14682	5	Gnaq	1566	1450115_at	UBI	5.4	5.84	5.91	5.75	4.79	4.69	4.54	4.95	4.49	4.35	4.68	4.52		6.62	6.29	7.22	6.35	6.26	6.26	6.45	6.74	6.28	6.61	6.69	5.81	6.67	6.27	6.52	6.67	6.59	6.55	6.28
MOUSE	14682	5	Gnaq	1566	1455729_at	UBI	7.28	7.07	7.53	7.99	4.55	4.29	3.88	4.36	4.38	4.63	5.05	4.85		9.27	9.6	6.02	9.36	8.93	10.27	9.2	7.74	9.7	8.59	8.12	8.45	9.21	7.06	8.07	8.41	7.31	6.4	8.85
MOUSE	21888	5	Tle4	38259	1425650_at	PREF	5.53	6.4	6.5	6.23	4.43	4.17	4.04	3.95	4.46	4.68	4.47	4.52		5.88	5.06	5.87	6.76	5.49	5.36	5.51	5.83	5.19	4.92	5.36	5.62	5.22	5.13	5.03	5.13	5.69	7.94	5.07
MOUSE	21888	5	Tle4	38259	1430384_at	NOT	4.22	4.28	4.49	4.17	4.36	4.5	4.64	4.84	4.32	4.2	4.86	4.22		5.87	5.52	5.89	7.19	6.21	6.19	5.71	6.27	5.89	6.37	6.09	6.76	6.48	6.29	6.22	6.7	5.85	7.66	6.49
MOUSE	21888	5	Tle4	38259	1450853_at	UBI	7.74	8.5	8.78	8.71	4.4	4.36	3.96	4.32	5.58	5.86	5.65	5.82		8.17	7.79	7.19	8.9	9.37	9.35	8.03	7.42	8.71	8.04	8	9.34	7.2	8.23	8.17	8.9	8.59	9.43	7.53
MOUSE	66514	5	Asrgl1	11825	1424395_at	UBI	5.09	5.06	6.03	5.5	12.65	12.68	11.43	11.49	11.69	11.73	11.9	11.76		8.5	7.43	8.49	8.61	7.79	9.05	6.42	8.09	6.96	7.17	7.53	7.99	7.35	7.82	7.09	7.81	7.84	7.53	9.03
MOUSE	66514	5	Asrgl1	11825	1424396_a_at	UBI	7.43	7.58	7.58	7.36	13.64	13.58	13.33	13.33	13.34	13.34	13.32	13.41		8.36	7.88	9.28	8.75	7.88	8.88	7.86	9.14	7.28	8.03	8.13	9.12	8.24	9.34	7.75	7.91	9.25	8.76	9.46
MOUSE	66514	5	Asrgl1	11825	1460360_at	UBI	6.29	6.53	6.83	6.36	13.22	13.21	12.99	13.02	12.85	12.93	12.89	12.94		8.35	7.55	8.9	9.06	7.76	8.82	7.42	8.76	6.98	7.58	7.94	8.58	7.86	9.16	7.56	8.43	9.09	8.7	9.09
MOUSE	66072	2	0610038F07Rik	32370	1428880_at	UBI	9.26	9.56	8.77	8.98	8.89	8.88	8.33	8.35	8.57	8.53	8.52	8.55		8.77	9.4	9.63	9.53	9.32	9.62	9.4	10.03	9.01	9.43	9.47	9.61	8.97	9.52	9.08	9.51	9.87	9.9	9.57
MOUSE	66072	2	0610038F07Rik	32370	1452941_at	UBI	7.28	7.51	6.93	6.81	7.58	7.54	5.55	5.95	6.66	6.85	6.73	6.72		7.77	7.81	7.12	7.8	7.75	7.72	7.08	8.2	7.32	7.79	7.72	8.3	6.94	7.83	7.46	8.01	8.21	8.44	7.95
MOUSE	225997	5	Trpm6	9767	1427642_at	UBI	5.73	6.1	4.91	5.41	6.88	6.43	8.76	8.78	7.58	7.22	7.57	7.48		7.17	7.78	7.8	7.24	7.31	7.11	7.12	7.52	7.63	7.27	7.54	7	7.29	7.13	7.55	7.1	7.64	7.21	7.33
MOUSE	225997	5	Trpm6	9767	1438877_at	UBI	5.51	5.95	5.42	5.67	7.42	7.17	9.57	9.62	8.48	8.55	8.31	8.51		6.69	7.96	7.09	6.24	7.31	6.85	6.64	6.88	8.81	7.67	6.88	6.8	7.03	6.82	6.63	7.07	6.62	6.82	6.68
MOUSE	76630	5	Stambpl1	23253	1418546_a_at	UBI	7.1	7.22	6.84	7.26	8.25	7.99	10.46	10.58	9.78	9.77	9.76	9.83		7.18	7.38	7.53	7.49	7.71	8.08	7.66	7.82	7.84	7.47	7.49	8.28	7.29	8.77	8.22	8.51	7.52	9.96	7.56
MOUSE	76630	5	Stambpl1	23253	1430367_at	NOT	4.21	4.19	4.07	4.4	3.99	3.98	4	3.83	3.54	3.36	3.58	3.74		6.43	6.18	6.34	5.99	6.34	6.56	6.23	6.45	6.95	6.03	6.45	7.87	6.88	7.81	7.03	7.86	6.03	7.62	6.27
MOUSE	107765	3	Ankrd1	8289	1420991_at	PREF	9.01	9.84	4.24	4.55	4.63	4.73	5.06	4.99	4.77	4.5	4.6	4.62		4.83	4.7	5.1	4.45	4.63	4.83	6.79	12.6	8.17	5.24	5.44	4.9	4.76	5.32	4.82	4.78	5.86	5.18	4.7
MOUSE	107765	3	Ankrd1	8289	1420992_at	UBI	8.73	9.63	3.7	3.88	3.85	3.89	4.06	3.86	3.78	3.85	3.93	3.87		4.82	4.86	5.71	4.91	5.21	5.07	7.38	12.48	9.37	5.64	5.85	5.25	5.03	6.13	5.26	5.05	6.76	5.3	5.16
MOUSE	109113	5	Uhrf2	17001	1447217_at	NOT	3.26	3.37	3.16	3.19	3.17	2.99	2.78	2.94	2.89	3.03	2.94	3.05		3.93	3.97	3.64	3.88	4.04	4.22	3.98	3.64	3.76	3.91	4.02	5.98	3.61	3.72	3.68	4.86	3.37	4.51	4.83
MOUSE	109113	5	Uhrf2	17001	1454920_at	UBI	7.48	7.85	8.14	8.24	6.98	7.07	6.7	6.65	6.76	7.06	6.8	6.73		9.28	9.17	8.3	8.53	9.15	9.15	9.16	8.53	9.01	8.69	8.59	9.44	8.5	8.87	8.74	8.76	8.06	8.75	9.36
MOUSE	66990	3	Tmem134	11837	1421993_a_at	UBI	7.06	6.81	6.64	6.25	6.95	7.32	7.87	7.88	7.4	7.63	7.46	7.43		7.18	7.2	7.79	7.23	7.1	7.11	7.5	8.08	6.94	7.79	8.11	7.66	8.1	7.56	7.62	7.89	8.64	7.53	7.24
MOUSE	66990	3	Tmem134	11837	1455752_a_at	UBI	9.27	9.05	8.81	8.87	8.32	8.1	7.62	7.63	8.26	8.23	8.35	8.21		9.45	9.22	9.73	8.47	8.74	8.2	9.73	9.79	9.32	9.42	9.65	9.53	9.3	9.73	9.29	9.06	10.43	10.19	9.2
MOUSE	226043	5	Cbwd1	6843	1451531_at	UBI	6.69	7.26	6.94	6.89	8.95	8.82	8.38	8.5	8.63	8.73	8.66	8.72		7.98	6.52	5.29	6.02	6.13	5.73	6.26	6.34	6	6.41	5.92	6.29	5.78	5.81	5.59	5.9	6.25	7	6.66
MOUSE	54447	4	Asah2	10310	1425994_a_at	NOT	4.78	4.42	4.32	4.3	4.33	4.42	4.71	4.6	4.43	4.35	4.44	4.25		6.34	5.6	5.92	4.99	5.33	5.62	6.01	5.7	5.7	6.03	6.32	5.85	6.2	5.63	6.17	6.05	6.15	5.57	5.52
MOUSE	54447	4	Asah2	10310	1450726_at	UBI	5.96	5.81	5.28	4.94	3.73	3.58	3.35	3.31	4.03	4.02	4.03	4.07		7.76	8.08	5.64	5.2	6.57	7.58	7.05	6.83	6.83	8.93	8.48	6.39	6.9	5.67	6.71	7.09	6.35	5.37	6.39
MOUSE	54447	4	Asah2	10310	1458849_at	NOT	3.92	4	3.67	3.8	4.48	4.34	4.43	4.49	3.91	4.18	4.23	4.15		5.54	6.02	6.63	6.08	6.13	6.02	5.94	6.61	6.24	6.09	6.46	6.47	6.33	5.94	6.45	6.64	6.35	6.02	6.31
MOUSE	12894	5	Cpt1a	1413	1434866_x_at	UBI	7.12	6.62	6.74	7.09	4.13	3.67	4.35	4.05	4.92	5.07	4.77	4.95		7.57	9.64	7.14	8.34	8.52	6.35	9.04	6.78	8.36	9.95	11.07	8.69	9.1	8.35	9.03	8.24	6.77	8.62	8.39
MOUSE	12894	5	Cpt1a	1413	1438156_x_at	NOT	4.72	4.75	4.36	4.95	3.03	2.62	3.47	3	3.48	3.71	3.6	3.7		6.65	8.85	6.15	6.26	7.35	5.09	7.34	5.41	7.19	9.24	10.35	7.67	8.15	7.13	7.52	6.91	5.86	7.46	7.52
MOUSE	12894	5	Cpt1a	1413	1460409_at	UBI	10.18	9.48	10.11	10.25	6	6.12	6.09	5.57	8.08	8.11	8.15	8.29		9.22	10.99	8.45	11.35	10.29	8.5	10.26	9.14	9.64	11.43	12.28	9.98	10.7	9.58	10.38	9.43	8.34	10.26	9.74
MOUSE	17283	5	Men1	7418	1416347_at	UBI	8.37	8.25	8.72	8.6	8.25	8.07	7.04	6.76	7.91	7.79	7.86	7.82		9.22	9.2	10.11	9.34	8.63	9.28	8.4	8.14	8.43	9.1	8.9	8.94	8.99	10.04	9.03	9.11	8.62	9.46	9.28
MOUSE	17283	5	Men1	7418	1416348_at	UBI	6.9	6.98	7.56	7.39	7.32	7.12	5.98	5.93	6.3	6.69	6.63	6.73		8.11	7	7.36	7.65	6.09	6.74	5.83	6.02	5.79	6.61	6.38	6.38	6.09	7.26	6.62	6	6.26	7.69	6.57
MOUSE	17283	5	Men1	7418	1443826_x_at	UBI	6.98	6.99	6.77	6.94	6.91	7.14	7.54	7.46	7.12	7.03	7.01	7.1		8.29	7.87	8.33	7.98	7.97	7.5	7.85	8.15	7.47	8.04	7.9	7.73	8.12	8.1	8.31	7.99	8.14	8.17	7.73
MOUSE	26379	5	Esrra	20941	1442864_at	NOT	4.07	3.81	3.41	3.73	3.88	4.24	4.19	4.16	3.84	3.8	4.02	3.91		5.9	6.06	6.6	7.01	7.12	6.28	6.3	7.08	6.61	6.59	6.57	7.6	7.31	7.3	7.34	7.93	6.85	6.61	6.59
MOUSE	26379	5	Esrra	20941	1460652_at	UBI	7.36	7.29	6.6	6.67	7.82	7.87	7.64	7.73	7.55	7.47	7.6	7.62		7.47	7.6	8.57	7.93	8.16	8.61	7.6	8.62	7.84	9.18	8.23	8.09	8.79	8.63	8.82	8.44	9.67	8.17	8
MOUSE	53611	3	Vti1a	39963	1419189_at	UBI	7.63	7.57	7.15	7.06	6.67	6.89	6.48	6.82	6.45	6.35	6.9	6.5		7.27	7.73	7.68	8.18	7.64	8.11	7.83	7.45	7.96	8.07	7.67	7.54	8.08	7.79	7.92	7.67	8.21	7.73	7.92
MOUSE	53611	3	Vti1a	39963	1419190_at	UBI	7.12	7.05	7.09	6.87	7.31	7.16	6.6	6.47	6.75	6.77	7.03	6.91		7.98	7.09	7.81	7.28	6.88	6.56	6.85	6.93	6.98	7.49	7.86	7.01	7.63	7.55	7.52	7.45	7.23	8	7.34
MOUSE	53611	3	Vti1a	39963	1439876_at	NOT	4.56	4.36	4.32	4.26	4.41	4.54	4.51	4.76	4.17	4.37	4.32	4.27		6.65	5.73	5.85	5.78	5.89	5.89	6.24	6.4	6.03	6.16	6.35	5.67	6.38	5.97	6.12	6.14	6.3	7.02	5.95
MOUSE	53611	3	Vti1a	39963	1446365_at	NOT	3.69	3.48	3.71	3.3	3.11	2.94	2.96	3.1	3.21	3.06	3.07	3.16		5.2	5.69	4.68	5.91	6.34	5.79	5.33	5.07	6.71	5.84	5.6	7.22	6.3	5.83	5.52	7.25	4.67	5.45	6.18
MOUSE	53611	3	Vti1a	39963	1454077_at	NOT	3.41	3.51	3.45	3.52	3.6	3.51	3.88	3.83	3.59	3.35	3.34	3.55		5.44	5.58	5.76	5.42	5.44	5.32	5.48	5.65	5.54	5.58	5.55	5.79	5.4	5.62	5.25	5.58	5.57	6.14	5.83
MOUSE	107358	5	Tm9sf3	10588	1416509_at	UBI	11.17	10.83	10.76	10.8	8.97	9.16	8.41	8.68	8.8	8.84	8.77	8.92		11.01	11.32	8.68	9.8	10.27	9.99	10.8	9.52	10.91	11	10.4	10.79	11.44	9.85	11.13	11.32	9.25	10.73	11.01
MOUSE	107358	5	Tm9sf3	10588	1428412_at	UBI	9.08	8.47	8.65	8.87	5.37	5.91	5.55	5.46	6.54	6.36	6.68	6.6		9.39	10.1	7.06	10.18	9.62	9.84	10.49	9.14	10.11	9.98	9.3	9.06	10.26	7.9	8.53	9.67	8.36	7.79	9.29
MOUSE	107358	5	Tm9sf3	10588	1448375_at	PREF	6.16	6.35	5.36	5.57	4.81	4.78	4.61	4.63	4.46	4.75	5.07	4.58		4.9	5.38	5.39	7	5.34	5.2	6.55	6.07	5.71	5.5	5.6	5.14	5.17	5.11	5.43	5.03	5.32	5.55	5.27
MOUSE	107358	5	Tm9sf3	10588	1460186_at	UBI	11.28	11.16	10.81	10.74	9.88	9.81	9.48	9.75	9.59	9.58	9.47	9.7		10.1	10.62	8.32	10.04	9.38	9	10.9	9.62	10.49	10.24	9.56	9.88	11	9.39	10.7	10.42	8.09	11.03	10.65
MOUSE	71041	5	Pcgf6	12378	1424081_at	UBI	7.82	7.69	9.15	8.77	11.12	11.06	8.58	8.81	9.98	10.17	10.1	10.05		10.61	9.29	7.96	9.23	9.17	9.63	7.98	7.87	8.23	9.01	9	9.41	8.7	8.7	8.69	9.11	8.33	9.21	8.58
MOUSE	71041	5	Pcgf6	12378	1432108_at	PREF	3.99	3.75	4.32	3.96	4.9	5.27	3.94	3.88	4.3	4.26	4.42	4.23		4.73	4.87	4.99	5.87	5.25	4.81	5.12	4.76	5.46	4.73	4.71	4.8	4.84	5.3	4.75	4.71	4.07	5.11	4.67
MOUSE	71041	5	Pcgf6	12378	1454120_a_at	PREF	4.94	5.33	6.59	6.23	9.29	9.18	6.51	6.93	8.02	8.3	8.06	8.24		6.05	5.48	4.3	6.17	4.79	4.41	5.45	4.67	4.74	4.69	4.8	4.43	3.82	4.81	4.19	4.21	4.29	7.29	4.87
MOUSE	54473	5	Tollip	10375	1423047_at	UBI	8.75	8.93	8.65	8.61	11.18	11.12	9.82	9.94	10.08	10.2	10.23	10.3		9.43	9.19	9.98	10.21	9.68	10.28	9	9.27	9.42	9.37	9.34	9.34	9.16	9.93	9.34	9	9.28	9.12	9.56
MOUSE	54473	5	Tollip	10375	1423048_a_at	UBI	8.15	8.24	8.33	7.84	10.68	10.61	9.83	9.9	9.82	9.84	9.88	9.91		6.57	6.09	7.69	8.77	6.06	6.38	7.61	7.35	6.58	6.38	6.12	5.86	6.46	6.75	7.04	5.87	6.55	8.15	6.88
MOUSE	54130	5	Actr1a	21173	1415873_a_at	UBI	10.02	10.22	9.48	9.5	11.81	11.77	10.8	10.89	11.04	11.03	11.14	11.1		10.5	9.99	11.02	10.8	10.4	10.8	10.09	9.98	10.03	9.84	9.26	9.97	9.43	10.97	10.03	9.87	10.24	9.94	9.93
MOUSE	54130	5	Actr1a	21173	1457970_at	NOT	3.63	3.3	3.56	3.6	3.9	3.66	3.6	3.81	3.67	3.45	4.01	3.58		4.24	4.2	4.2	3.99	5.31	4.42	4.79	4.29	4.86	4.55	4.88	5.56	4.07	5.43	5.17	4.94	4.4	4.55	4
MOUSE	54130	5	Actr1a	21173	1458696_at	SPEC	4.95	4.86	5.07	4.78	8.12	8.2	8.24	8.41	7.88	8.05	7.93	7.98		5.42	5.3	5.59	4.97	5.68	5.44	5.28	5.3	5.19	5.65	5.36	5.46	5.7	5.24	5.48	5.48	5.7	5.46	5.16
MOUSE	54130	5	Actr1a	21173	1459855_x_at	NOT	3.33	3.65	3.38	3.17	4.87	4.71	4.05	4.01	4.03	3.67	3.72	4.15		6.03	6.32	7.05	5.21	6.24	6.41	6.53	6.55	6.57	7.03	7.53	6.38	7.71	6.92	6.71	6.92	7.45	6.13	6.42
MOUSE	23806	5	Arih1	101206	1427188_at	UBI	8.82	9.32	8.09	7.97	7.82	7.81	7.54	7.56	7.17	7.46	7.5	7.38		8.26	7.84	7.44	8.48	7.74	7.61	8.5	8.81	7.81	7.68	7.92	8	7.73	8.07	8.1	8.06	8.57	9.24	8.22
MOUSE	23806	5	Arih1	101206	1427189_at	UBI	9.64	10.22	9.89	9.37	10.05	9.87	11.53	11.56	11.29	11.33	11.4	11.37		8.46	7.81	7.63	8.36	7.61	7.25	8.2	9.14	7.52	7.81	7.76	8.13	7.66	8.2	8.37	7.65	8.28	9.93	8.46
MOUSE	23806	5	Arih1	101206	1436498_at	UBI	9.86	10.09	8.8	8.94	8.73	8.77	8.32	8.59	8.42	8.49	8.49	8.56		9.64	9.72	7.72	9.39	9.51	9.37	9.94	9.8	9.21	9.14	8.93	9.26	8.88	9.24	8.86	8.63	9.57	10.1	9.53
MOUSE	23806	5	Arih1	101206	1441022_at	UBI	5.03	5.59	4.39	4.08	3.52	3.72	3.61	3.64	3.67	3.63	3.96	3.67		5.64	6.31	5.61	7.44	7.36	7.53	7.3	5.85	7.01	6.76	6.89	6.66	6.69	6.37	6.24	6.65	6.71	6.49	6.96
MOUSE	23806	5	Arih1	101206	1442730_at	SPEC	3.94	4.18	3.84	3.96	4.09	4.34	5.13	5.13	4.32	4.69	4.58	3.97		5.22	4.9	4.87	4.87	5.14	4.73	5.53	5.14	5.04	5.01	5.17	5.06	5.12	4.95	5.11	4.85	5.49	4.86	5.12
MOUSE	23806	5	Arih1	101206	1459397_at	NOT	3.01	3.13	3.04	2.98	3.28	3.21	3.28	3.27	3.28	2.92	3.21	3.23		4.21	4.32	4.34	4.68	4.46	4.44	4.37	4.72	4.37	4.52	4.52	4.37	4.65	4.41	4.48	4.26	5	4.73	4.3
MOUSE	23806	5	Arih1	101206	1460090_at	NOT	3.82	3.91	3.87	3.87	3.91	3.82	4.41	4.15	4.02	4.5	4.15	4.11		4.74	4.3	4.87	4.41	4.45	4.48	4.85	4.7	4.37	4.7	4.39	4.5	4.61	4.32	4.72	4.57	4.9	4.93	4.53
MOUSE	72141	5	Adpgk	41739	1437848_x_at	UBI	5.29	5.37	4.04	5.06	4.23	3.85	3.77	3.97	4.42	4.46	3.92	3.98		7.35	7.42	7.64	4.99	5.92	5.97	6.9	5.47	6.03	6.38	6.75	6.81	6.34	7.12	6.95	6.82	7.08	7.62	6.69
MOUSE	72141	5	Adpgk	41739	1451079_at	UBI	7.6	7.39	7.13	7.26	6.33	6.22	6.08	6.18	6.52	6.91	6.72	6.83		9.41	7.67	8.2	6.43	6.81	7.2	7.41	7.66	7.19	7.07	7.26	8.2	7.46	7.76	7.82	7.7	7.83	7.81	7.05
MOUSE	207375	5	ORF34	9876	1441123_at	NOT	4.37	4.61	4.47	4.69	4.62	4.91	4.88	4.82	4.61	4.44	4.46	4.82		6.71	6.65	6.38	6.97	6.8	6.26	6.83	6.8	6.45	6.47	6.5	6.85	6.4	6.89	7.14	6.83	7.14	7.28	6.8
MOUSE	207375	5	ORF34	9876	1456063_at	UBI	6.09	5.39	5.77	5.95	3.25	3.29	3.23	3.17	3.27	3.31	3.35	3.38		7.42	8.06	4.95	9.63	8.8	9.13	8.4	8.2	7.64	7.31	6.53	6.92	8.29	6	6.79	7.16	7.05	5.9	7.27
MOUSE	237107	2	Gnl3l	5802	1439009_at	UBI	8.08	8.29	7.07	7.15	4.33	4.65	4.6	4.54	5	5.21	5.12	5.06		7.93	8.94	7.76	9.73	9.09	10.2	8.65	7.9	7.75	8.46	7.42	8.28	7.84	7.76	7.98	7.83	8.15	8.26	8.47
MOUSE	237107	2	Gnl3l	5802	1459225_at	NOT	3.92	3.84	3.34	4.02	4.1	4.26	4.7	4.45	3.88	4.02	4.13	4.03		6.27	6.33	6.61	6.41	6.66	6.13	6.79	6.86	6.87	6.26	6.62	6.3	7.17	6.59	6.36	6.87	6.44	6.48	6.39
MOUSE	11982	5	Atp10a	56461	1447272_s_at	UBI	5.83	6.46	6.78	6.91	7.29	6.67	9.55	9.66	8.18	8.3	8.21	8.33		8.76	7.64	6.17	4.68	4.44	5.71	8.29	5.24	6.53	4.18	4.88	5.34	4.91	8.39	6.05	4.75	5.01	7.34	9.05
MOUSE	11982	5	Atp10a	56461	1447273_x_at	SPEC	4.17	4.1	3.91	3.96	4.75	4.6	5.65	5.34	5.16	4.78	4.9	4.66		5.42	4.77	4.85	4.26	4.57	4.39	5.04	4.82	4.61	4.57	5.04	4.34	4.58	5.09	4.88	4.59	4.99	4.69	5.67
MOUSE	11982	5	Atp10a	56461	1447851_x_at	UBI	6.26	6.65	7.04	7.07	7.31	6.9	9.94	9.93	8.41	8.24	8.41	8.63		9.79	8.81	7.88	5.79	5.98	7.21	8.6	5.73	7.53	5.79	5.47	6.98	6.86	9.82	7.37	7.07	6.31	7.96	10.03
MOUSE	11982	5	Atp10a	56461	1452013_at	UBI	5.38	5.56	5.91	5.93	6.24	5.75	8.81	8.93	7.38	7.34	6.96	7.43		8.56	7.34	6.16	5.06	4.82	5.52	7.34	5.46	6.11	4.99	5.11	5.47	5.48	8.06	5.37	5.38	5.12	6.85	8.57
MOUSE	22215	5	Ube3a	7988	1416680_at	UBI	10.02	10.01	10.07	10.19	10.23	10.31	9.82	9.94	9.79	9.94	9.7	9.96		10.16	10.8	6.32	9.55	10.42	10.27	9.05	10.5	9.94	9.47	10.07	10.46	9.76	9.28	8.3	10.35	8.66	9.71	10.37
MOUSE	22215	5	Ube3a	7988	1416681_at	UBI	6.54	6.86	6.85	6.74	8.63	8.74	8.57	8.73	7.91	8.1	7.71	7.94		6.4	7.31	4.77	6.36	6.23	5.67	6.68	7.1	6.65	6.91	7.01	7.05	6.44	5.76	5.61	6.71	5.31	7.22	7.26
MOUSE	22215	5	Ube3a	7988	1416682_at	UBI	4.93	5.27	4.61	4.39	4.32	4.33	3.89	3.92	3.98	4.27	3.85	3.99		6.42	7.58	4.98	6.06	6.62	5.95	5.9	6.21	6.92	6.43	5.93	6.79	6.69	6.13	5.45	6	5.34	5.74	7.62
MOUSE	22215	5	Ube3a	7988	1425206_a_at	PREF	4.89	5	4.34	5.09	3.84	3.94	4.06	4.09	3.69	3.78	4	3.75		4.59	4.97	4.69	6.77	4.88	5.47	5.09	6.17	4.43	5.29	4.9	4.66	4.98	4.58	4.87	4.86	5.18	5.06	4.38
MOUSE	22215	5	Ube3a	7988	1431224_at	NOT	3.96	3.91	3.74	4.01	4.03	4.01	4.35	4.22	4.04	3.9	3.84	4.06		5.07	5.32	5.39	5.49	5.21	5.22	5.27	5.44	5.2	5.14	5.25	5.32	5.57	5.2	5.27	5.51	5.32	5.67	5.4
MOUSE	22215	5	Ube3a	7988	1445727_at	NOT	3.28	3.13	3.34	3.3	3.33	3.5	3.32	3.32	3.51	3.28	3.23	3.36		4.57	5.91	4.39	6.29	6.46	5.67	4.62	4.73	5.71	5.55	5.83	7.06	5.43	5.04	4.7	6.69	4.85	4.74	6.27
MOUSE	74330	5	Dnajc14	12553	1426553_at	UBI	7.98	7.96	7.57	7.44	7.56	7.39	7.22	7.19	7.17	7.47	7.39	7.43		9.04	8.44	8.75	8.35	7.55	7.68	8.23	8.16	8.36	8.23	8.18	8.37	8.27	8.39	8.14	8.13	7.7	9.25	8.54
MOUSE	74330	5	Dnajc14	12553	1437546_at	UBI	7.69	7.94	6.92	7.28	6.27	6.27	5.14	5.31	6.11	6.35	5.78	6.02		8.86	9.03	8.9	7.89	8.68	8.78	8.9	7.99	9.38	8.92	8.51	9.1	8.73	8.92	8.49	9.2	8.38	9.39	9.09
MOUSE	74330	5	Dnajc14	12553	1437547_s_at	UBI	6.88	6.93	6.12	6.5	5.75	5.63	5.27	5.19	5.49	5.34	5.67	5.49		7.58	8.34	8.05	6.87	7.34	7.4	7.84	7.11	8	7.67	7.55	8.18	7.72	8.01	7.48	7.8	7.59	8.4	8.25
MOUSE	12566	5	Cdk2	74409	1416873_a_at	UBI	8.35	8.85	9.66	9.7	10.06	10.03	6.38	6.33	8.99	8.96	9.01	8.93		9.15	8.65	9.68	6.66	7.78	6.32	7.84	7.38	8.15	7.95	7.81	9.67	7.75	10.21	8.29	8.63	7.85	9.06	8.58
MOUSE	12566	5	Cdk2	74409	1447617_at	NOT	2.93	2.87	2.92	3.1	3.01	2.88	2.94	3.28	3.05	3.07	2.93	2.95		3.73	3.41	3.56	3.46	3.51	3.49	3.53	3.48	3.48	3.52	3.36	3.47	3.51	3.76	3.65	3.52	3.77	3.58	3.44
MOUSE	83430	5	Il23a	12832	1419529_at	NOT	4.25	4.06	4.21	3.75	4.1	4.28	4.05	4.11	4.02	3.73	3.89	3.98		6.45	5.74	6.74	5.63	5.59	5.81	5.5	6.02	5.32	5.58	6.14	5.54	5.61	6.51	6.23	5.61	6.2	5.71	6.73
MOUSE	17937	5	Nab2	4353	1417930_at	UBI	8.82	9.09	9.44	9.57	7.66	7.69	7.75	7.73	7.58	7.51	7.35	7.32		7.96	8.89	8.54	7.48	8.1	9.1	8.44	7.53	8.46	7.96	7.6	8.43	7.75	9.51	7.55	8.77	7.69	8.93	9
MOUSE	66853	5	Pnpla2	10687	1428143_a_at	UBI	8.31	8.25	7.69	7.54	11.34	11.36	11.1	11.17	10.86	10.87	10.95	11		8.8	9.72	9.24	7.5	9.16	8.04	10.75	11.34	9.54	9.95	9.79	9.13	10.29	9.75	9.98	9.43	11.31	9.08	8.48
MOUSE	66853	5	Pnpla2	10687	1428591_at	NOT	3.52	3.83	3.34	3.57	3.88	4.21	3.59	3.76	3.46	3.63	3.36	3.77		5.15	4.99	5.9	5.1	5.2	5.39	5.77	5.74	5.19	5.68	5.55	5.38	5.2	5.63	5.36	5.26	5.58	5.08	5.42
MOUSE	17831	5	Muc2	82958	1428435_at	UBI	4.77	4.72	4.46	4.44	5.25	4.99	5.23	5.58	4.97	4.95	5.38	5.2		5.9	6.4	7.07	6.92	6.38	6.24	6.58	6.71	6.29	6.47	6.68	5.93	6.67	6.84	9.3	6.34	6.68	6.93	6.53
MOUSE	67902	3	Sumf2;LOC100047675	41037	1429713_at	UBI	7.86	8.02	8.15	8.04	6.53	6.53	5.92	5.79	6.41	6.6	6.61	6.65		8.37	6.48	7.05	6.41	5.64	5.94	6.55	6.33	5.75	6.39	5.75	5.43	6.65	5.78	6.29	5.61	6.07	6.7	7.77
MOUSE	67902	3	Sumf2;LOC100047675	41037	1429714_at	UBI	5.08	5.21	5.02	5.25	4.6	4.62	4.61	4.88	4.57	4.6	4.44	4.59		7.18	6.17	6.93	5.49	5.29	5.65	5.83	5.51	5.54	6.08	5.9	5.33	5.46	5.66	5.55	5.33	6.63	5.72	7.12
MOUSE	18584	5	LOC100047749;Pde8a	1957	1418406_at	UBI	8.05	7.95	8.18	8.27	11.92	11.82	10.87	10.92	10.97	10.86	11.04	11.06		10.33	9.31	8.51	9.05	9.04	8.12	8.19	8.56	8.63	9.7	9.14	8.5	8.55	6.94	8.79	8.08	8.93	7.4	9.08
MOUSE	18584	5	LOC100047749;Pde8a	1957	1418407_at	SPEC	5.71	5.65	5.74	5.98	10	10.07	9.32	9.37	9.21	9.31	9.37	9.35		6.29	5.16	5.02	6.23	5.65	4.67	5.08	5.77	5.17	5.31	5.37	5.28	5.18	4.25	5.1	5.34	5.22	5.69	5.89
MOUSE	27418	5	Mkln1	8305	1416733_at	UBI	7.98	8.24	8.7	8.51	9.01	8.8	7.87	7.9	8.36	8.45	8.21	8.35		9.73	9.39	6.5	8.49	8.84	8.19	8.76	9.15	8.73	9.51	9.25	9.18	9.16	8.77	8.77	9.03	8.58	8.99	9.24
MOUSE	27418	5	Mkln1	8305	1416734_at	NOT	3.84	3.92	4.06	3.91	4.35	4.24	4.13	4.25	3.93	3.94	4.66	4.19		5.85	6.04	6.3	5.89	5.94	6.05	6.26	6.44	5.95	6.3	7.01	5.8	6.67	6	6.48	6.26	6.4	6.02	5.76
MOUSE	27418	5	Mkln1	8305	1436096_at	NOT	3.99	4.22	4.43	4.41	4.61	4.53	4.05	4.18	3.98	4.02	4.12	4.06		7.35	7.46	6.67	8.89	8.22	8.87	7.9	7.34	7.85	7.58	7.44	7.75	7.63	6.98	6.86	7.62	7.62	7.08	6.93
MOUSE	27418	5	Mkln1	8305	1446203_at	NOT	3.14	3.15	3.13	3.17	3.34	3.27	3.24	3.59	3.25	3.27	3.41	3.35		4.55	4.53	4.88	4.8	4.48	4.66	4.66	4.93	4.52	4.6	5	4.68	4.74	4.65	4.83	4.7	5.06	4.49	4.54
MOUSE	27418	5	Mkln1	8305	1458919_at	NOT	3.88	3.79	3.62	3.82	3.82	3.93	3.75	3.68	3.92	3.56	3.68	3.6		6	6.71	5.57	6.3	7.12	6.32	6.34	6.68	6.97	7.01	7.12	7.39	7.13	6.88	5.9	7.1	6.68	6.2	6.85
MOUSE	12013	5	Bach1	916	1440831_at	UBI	9.22	9.1	8.35	8.21	3.58	3.43	3.96	3.67	3.73	4.4	4.24	4.01		8.8	9.03	7.05	8.21	8.89	8.42	8.66	9.05	10.23	9.34	10.02	9.57	8.68	10.08	8.79	8.94	8.41	9.2	10.47
MOUSE	12013	5	Bach1	916	1449311_at	NOT	4.31	4.16	3.98	4.03	4.11	3.77	4.25	3.97	3.78	3.65	3.96	3.85		6.56	5.71	5.81	5.98	5.75	5.3	5.54	5.66	7	5.42	5.9	5.58	6.32	7.09	5.61	5.68	5.81	5.64	6.66
MOUSE	74112	3	Usp16	38183	1430203_at	UBI	4.28	4.68	4.77	4.6	6.22	5.83	5.63	5.84	5.04	5.31	5.09	5.42		6.06	6.45	7.09	6.52	6.52	7.07	6.35	6.89	6.31	6.56	6.74	6.42	7	6.87	6.78	6.55	6.67	6.93	6.91
MOUSE	74112	3	Usp16	38183	1431951_a_at	UBI	8.44	8.71	8.03	8.12	9.3	9.22	10.12	10.11	9.55	9.66	9.69	9.64		8.8	8.84	6.58	8.25	8.52	8.36	8.34	8.4	8.34	8.99	9.07	9.09	9	8.11	7.99	8.82	8.12	9.26	9.25
MOUSE	245684	5	Cnksr2	8956	1444513_at	SPEC	4.46	4.54	4.54	4.57	4.87	4.87	4.95	5.17	4.77	4.84	4.92	4.75		4.96	4.95	5.12	5.01	5.02	4.8	5.01	5.1	4.75	4.99	5.28	4.95	4.88	5.51	5.18	5.04	5.38	5.4	4.64
MOUSE	245684	5	Cnksr2	8956	1445194_at	NOT	2.82	2.78	3.1	2.88	2.95	2.79	2.88	2.88	2.94	3.14	2.86	2.91		3.39	3.48	3.6	3.85	4.26	7.54	3.39	3.41	3.96	3.33	3.34	3.21	3.41	3.36	3.45	3.35	3.55	3.56	3.33
MOUSE	621239	3	-	-	-	-	-	-	-	-	-	-	-	-	-	-	-	-		-	-	-	-	-	-	-	-	-	-	-	-	-	-	-	-	-	-	-
MOUSE	20873	5	Plk4	7962	1419838_s_at	UBI	7	8.59	9.01	9.21	7.89	7.9	4.58	4.79	7.69	7.87	7.66	7.67		10.55	8.19	5.9	5.36	5.83	6.64	6.52	5.06	6.82	5.95	4.51	9.2	6.58	8.38	5.17	7.69	4.85	7.04	8.62
MOUSE	20873	5	Plk4	7962	1426580_at	UBI	6.45	8.01	8.42	8.25	9.85	9.82	9.61	9.67	9.57	9.61	9.64	9.71		9.59	7.54	5.98	6.02	5.54	5.81	6.95	6.65	6.37	6.56	6.58	7.83	6.95	7.65	6.98	7.42	6.55	6.61	8.13
MOUSE	20873	5	Plk4	7962	1452115_a_at	SPEC	4.66	6.15	6.98	6.57	8.65	8.64	8.64	8.69	8.34	8.43	8.39	8.47		6.32	4.39	4.38	4.34	4.11	4.14	4.3	4.55	4.13	4.16	4.02	4.32	4.67	4.34	4.37	4.25	4.53	5.87	4.41
MOUSE	20450	1	St8sia2	4384	1420377_at	UBI	6.33	6.58	8.25	8.46	5	5.03	4.13	4.32	7.11	7.23	6.63	6.83		5.27	6.55	6.97	7.83	7.03	6.3	6.66	6.32	7.95	6.43	6.59	5.83	7	6.32	6.88	6.19	6.44	5.99	6.18
MOUSE	20450	1	St8sia2	4384	1449843_at	UBI	7.02	7.14	8.16	8.22	6.2	6.23	6.72	6.23	7.56	7.59	7.22	7.19		6.92	7.29	7.86	8.2	7.96	7.25	7.41	7.47	8.05	7.3	7.18	7.27	7.17	7.22	7.34	7.17	7.29	7.36	7.42
MOUSE	347712	3	Pramel7	87261	1439809_at	NOT	3.79	3.57	3.57	3.38	3.56	3.83	3.69	3.57	3.67	3.64	3.46	3.59		4.48	4.26	4.75	4.62	4.54	4.46	4.53	4.71	4.39	4.43	4.54	4.31	4.37	4.55	4.5	4.35	4.53	4.51	4.3
MOUSE	347712	3	Pramel7	87261	1439810_s_at	NOT	3.5	3.35	3.51	3.13	3.27	3.41	3.52	4.06	3.48	3.44	3.26	3.46		4.38	4.92	5.5	4.94	4.77	4.98	5.32	5.54	5.02	5.27	5.26	5.03	5.01	5.06	5.34	5.39	5.99	5.48	4.88
MOUSE	212032	4	Hk3	55633	1435490_at	UBI	6.65	6.46	6.21	6.23	6.95	6.92	7.23	7.06	6.92	6.69	6.75	6.79		7.3	7.58	8.29	8	7.62	8.04	7.82	8.05	7.76	7.73	8.4	8.26	8.08	7.98	8.12	7.82	8.08	8.09	7.62
MOUSE	212032	4	Hk3	55633	1442798_x_at	UBI	5.86	5.61	5.52	5.55	5.9	6.11	6.33	6.3	5.99	5.65	5.87	5.85		6.17	7.01	7.17	6.61	6.91	7.15	7.53	7.29	7.52	7.51	7.69	7.95	8	7.24	7.12	7.29	7.66	7.1	7.1
MOUSE	20184	5	Uimc1	9455	1426829_at	UBI	8.19	7.97	9.07	8.75	7.99	7.82	7.22	6.78	8.32	8.49	8.18	8.25		9.11	9.54	7.84	9.18	9.39	9.16	9.54	8.78	9.86	9.51	9.65	10.35	9.23	9.38	8.78	10.21	8.68	10.8	9.65
MOUSE	67618	5	Aasdhppt;LOC100044211	9130	1428756_at	UBI	7.05	7.34	7.3	7.48	8.07	8.05	4.96	5.05	7.63	7.85	7.56	7.67		8.91	8.84	6.74	8.75	8.46	8.81	8.52	8.89	7.91	9.3	8.7	8.29	7.93	7.81	8.01	7.91	8.54	7.82	8.62
MOUSE	67618	5	Aasdhppt;LOC100044211	9130	1428757_at	UBI	8.19	8.62	8.95	8.72	9.66	9.63	8.74	8.93	9.38	9.55	9.21	9.41		8.52	8.11	6.75	7.74	7.17	7.14	7.82	8.32	7.17	7.93	8.41	8.16	7.62	7.77	7.25	7.41	7.35	8.6	8.22
MOUSE	67618	5	Aasdhppt;LOC100044211	9130	1430515_s_at	UBI	8.19	8.63	8.99	8.87	9.6	9.53	8.81	8.82	9.34	9.48	9.2	9.55		8.99	8.44	7.35	8.06	7.66	7.37	8.07	8.61	7.59	8.29	8.86	8.4	7.99	8.08	7.86	7.96	7.91	8.98	8.43
MOUSE	67618	5	Aasdhppt;LOC100044211	9130	1456625_at	NOT	3.84	4.35	4.05	4.36	4.17	3.9	3.15	3.63	3.86	4.01	3.7	4		6.25	6.97	4.07	6.26	6.38	6.82	6.42	5.68	5.89	6.3	5.58	6.23	5.53	4.92	4.79	5.19	5.35	4.88	6.51
MOUSE	12421	5	Rb1cc1	7659	1418968_at	UBI	7.27	7.31	7.33	7.5	9.99	9.92	7.94	7.88	8.81	8.8	8.95	8.75		8.72	9.34	6.36	9.46	9.63	10.45	9.03	9.28	9.24	9.49	9.09	9.06	8.09	8.17	7.39	8.76	8.29	8.35	9
MOUSE	12421	5	Rb1cc1	7659	1431605_at	NOT	2.99	2.91	2.94	2.86	3.01	3.09	2.98	2.82	3.11	2.81	3.16	3.09		3.84	3.72	4.11	3.92	3.82	4	3.71	3.85	3.8	3.94	3.74	3.77	3.62	3.85	3.9	3.92	4	3.82	3.73
MOUSE	12421	5	Rb1cc1	7659	1449292_at	PREF	4.53	4.95	4.67	4.89	8.94	9.04	8.73	8.87	8.2	8.33	8.11	8.17		5.9	6.86	3.73	6.14	6.4	4.81	4.38	5.05	6.89	4.26	4.6	4.66	4.89	5.19	3.78	4.73	4.14	6.44	6.84
MOUSE	21419	3	Tcfap2b	20688	1423340_at	NOT	3.31	3.47	3.5	3.32	3.69	3.42	3.62	3.95	3.37	3.21	3.51	3.45		4.45	4.33	5.04	8.84	7.41	4.96	4.63	4.73	4.24	6.52	4.69	4.07	6.3	4.64	4.57	5.22	4.74	4.42	4.36
MOUSE	21419	3	Tcfap2b	20688	1435670_at	NOT	3.66	3.37	3.45	3.52	3.8	3.87	4.66	4.66	3.84	3.88	3.81	3.75		5.03	4.8	4.98	9.54	7.73	5.47	5.06	4.96	4.78	6.61	5.34	4.65	6.61	4.88	5.11	5.86	5.37	4.75	4.53
MOUSE	16171	3	Il17a	1651	1421672_at	NOT	4.57	4.4	4.29	4.38	4.56	4.55	4.93	4.78	4.55	4.3	4.44	4.58		5.92	6.36	6.66	6.42	6.24	6.29	6.53	6.66	6.5	6.45	6.68	6.27	6.61	6.38	6.4	6.49	6.76	6.38	6.19
MOUSE	17681	5	Msc	3738	1418417_at	UBI	5.59	5.69	5.17	5.33	5.36	5.1	5.24	5.29	5.08	4.99	5.14	5.03		6.15	7.07	7.5	6.86	6.32	6.73	7.23	7.23	6.97	6.35	6.91	7.5	6.81	8.05	6.7	7.81	6.96	6.93	6.74
MOUSE	75712	4	Tmem14a	36341	1428447_at	UBI	5.77	5.14	4.98	5.9	3.56	3.79	3.38	3.49	3.66	3.69	3.73	3.73		8.57	8.25	7.17	8.29	7.71	10.16	7.64	6.84	8.06	7.91	7.97	7.13	7.08	6.72	7.44	6.94	7.47	6.55	6.74
MOUSE	70397	3	Tmem70	9890	1424541_at	UBI	8.94	9.19	8.66	8.77	8.49	8.64	6.78	6.88	8.29	8.42	8.24	8.22		8.39	8.9	7.51	8.09	8.43	8.74	8.65	10.02	7.78	9.34	8.87	8.27	7.79	8.05	8.42	8.4	9.45	8.24	8.9
MOUSE	213527	3	Pthr2	3701	1452129_at	NOT	3.02	3.1	3.17	2.87	3.25	3.02	3.43	3.25	3.19	2.82	3.22	3.11		3.58	3.74	4.2	3.97	3.99	4.25	4.08	4.45	4.09	3.8	4.2	3.97	4.7	4.17	4.54	3.97	4.21	4.11	4.02
MOUSE	12912	5	Creb1	3223	1421582_a_at	PREF	5.76	6.55	6.45	6.15	5.73	5.78	5.95	6.16	5.47	5.59	5.75	5.66		6.33	5.7	6.36	6.48	5.49	5.3	6.09	6.53	5.81	6.15	6.36	5.88	6.07	6.49	6.43	5.98	6.07	7.9	6.17
MOUSE	12912	5	Creb1	3223	1421583_at	NOT	2.85	2.85	2.72	2.72	3.17	3.18	2.85	2.88	2.94	2.85	2.94	2.96		3.4	3.96	4.26	3.89	4.25	4.46	4.45	4.06	4.48	4.52	4.09	4.01	5.92	4	4.29	4.17	3.87	3.89	3.54
MOUSE	12912	5	Creb1	3223	1423402_at	UBI	5.76	6.98	6.64	6.7	5.61	5.68	5.76	5.64	5.38	5.67	5.11	5.37		6.47	6.28	6.72	6.41	6.22	6.17	5.99	6.47	5.94	6.51	6.1	7.47	5.87	7.01	6.76	7.01	6.25	7.82	6.93
MOUSE	12912	5	Creb1	3223	1428755_at	UBI	6.93	8.1	7.83	8.36	6.94	6.95	5.47	5.74	6.54	6.73	6.82	6.62		9.16	9.72	6.46	9.49	9.79	9.57	9.44	8.72	9.8	9.01	8.44	10.59	8.87	9.8	7.78	10.18	7.71	9.8	9.59
MOUSE	12912	5	Creb1	3223	1452529_a_at	PREF	5.91	7.29	6.25	6.4	5.98	6.06	6.1	6.14	6.07	6.25	6.2	6.02		6.35	5.89	6.36	6.18	5.88	5.43	6.33	6.29	5.92	5.79	6.11	6.06	5.7	6.63	5.94	6.15	6.4	8.04	5.91
MOUSE	12912	5	Creb1	3223	1452901_at	UBI	6.17	7.41	6.71	7.08	5.39	5.27	4.18	4.62	4.77	5.26	5.16	4.93		9.27	9.71	5.77	10.11	9.87	9.3	9.37	8.3	10.1	8.49	8.34	10.64	9.05	9.96	8.25	10.39	7.26	9.54	9.13
MOUSE	14768	5	Lancl1	4417	1427011_a_at	UBI	9	8.86	10.07	9.75	12.69	12.59	12.54	12.59	12.61	12.52	12.44	12.58		10.35	9.98	10.08	9.4	10.11	11.38	9.69	9.9	9.63	9.83	9.6	9.75	9.48	10.76	9.37	9.83	10.72	9.84	9.31
MOUSE	14768	5	Lancl1	4417	1427012_at	UBI	4.65	4.54	4.47	4.14	6.76	7.22	5.77	6.09	5.86	5.88	6.35	5.84		6.16	6.26	6.6	7.53	6.84	7.79	6.68	6.34	6.39	6.29	6.36	6.31	6.71	6.51	6.03	6.36	6.6	6	6.5
MOUSE	12487	5	Cd28;LOC100048845	4473	1417597_at	NOT	3.37	3.34	3.34	3.29	3.42	3.2	3.47	3.39	3.37	3.31	3.31	3.38		4.24	5.95	4.88	4.27	4.12	4.53	4.3	5.28	5.27	4.46	4.33	8.11	7.2	10.05	5.39	8.61	4.3	10.28	4.62
MOUSE	12487	5	Cd28;LOC100048845	4473	1437025_at	NOT	3.22	3.11	3.07	3.06	3.37	3.27	3.35	3.27	3.27	3.27	3.15	3.25		4.77	6.48	5.66	5.22	5.18	5.32	5.52	6.47	6.27	4.93	5.34	8.5	7.27	10.07	5.61	9.09	5.46	11.07	5.28
MOUSE	70827	3	Trak2	22861	1429607_at	UBI	4.71	5.21	4.74	4.08	4.14	3.88	3.68	3.81	3.49	3.88	3.69	4.04		5.54	5.35	5.88	6.12	4.98	5.24	5.79	5.93	5.37	5.53	5.9	5.48	5.38	5.43	5.69	5.59	5.64	6.34	5.7
MOUSE	70827	3	Trak2	22861	1435016_at	UBI	7.49	7.74	6.26	6.61	3.94	4.01	3.58	3.15	4.22	4.04	4.24	4.24		8.81	9.03	7.93	10.23	10.08	10.32	9.59	10.13	9.18	9.94	7.96	10.65	8.62	8.93	8.96	8.7	9.74	9.22	9.57
MOUSE	12832	5	Col5a2	20119	1422437_at	UBI	13.12	12.46	11.26	11.29	4.96	4.75	5.52	5.07	4.55	4.85	4.75	4.99		7.95	10.3	11.08	6.61	8.22	7.33	11.85	9.1	9.84	8.78	7.34	8.86	8.95	8.14	9.79	8.28	10.28	5.92	11.84
MOUSE	12832	5	Col5a2	20119	1450625_at	UBI	10.08	9.84	10	10.08	3.44	3.69	3.69	3.65	3.51	3.55	3.52	3.65		6.01	7.92	7.48	5.4	6.27	6.25	9.08	6.62	7.6	7.17	6.04	6.51	6.84	5.66	6.6	6.18	7.04	5.32	10.59
MOUSE	17700	5	-	-	-	-	-	-	-	-	-	-	-	-	-	-	-	-		-	-	-	-	-	-	-	-	-	-	-	-	-	-	-	-	-	-	-
MOUSE	14660	5	Gls	22726	1436299_at	UBI	8.39	9.4	8.79	8.89	6.29	6.17	5.2	5.04	6.67	6.62	6.35	6.54		10.37	10.62	6.67	10.37	10.04	9.14	10.3	9.23	9.69	9.74	6.46	10.35	9.18	9.06	8.27	9.58	8.81	10.31	9.11
MOUSE	14660	5	Gls	22726	1438827_at	UBI	5.67	5.65	5.23	5.45	5.88	5.97	6.59	6.25	5.87	5.46	6.11	5.81		6.88	6.27	7.11	6.79	6.32	6.42	6.51	6.89	6.32	6.19	6.77	6.31	6.49	6.62	6.93	6.62	6.78	6.7	6.34
MOUSE	14660	5	Gls	22726	1457211_at	NOT	3.14	3.09	3.12	3.26	3.07	3.2	3.33	3.12	3.04	3.35	3.25	3.55		5.45	4.11	4.24	4.73	4.21	3.99	3.96	4.12	3.97	4.02	4.01	3.99	4.07	3.79	4.04	3.85	4.01	4.87	4.01
MOUSE	109019	5	Obfc2a	57094	1426806_at	UBI	8.51	8.58	8.17	8.04	7.22	7.29	8.8	8.78	8.37	8.33	8.16	8.16		6.54	6.98	8.01	6.14	7.33	7.11	7.29	8.21	7.57	8.7	7.55	8.58	8.52	9.24	6.78	8.21	7.1	8.97	8.92
MOUSE	109019	5	Obfc2a	57094	1430623_s_at	UBI	8.33	8.33	7.69	7.6	8.29	7.79	10.02	10.02	9.5	9.47	9.3	9.27		6.66	6.82	7.95	6.65	6.98	7.06	7.38	8.22	7.13	8.03	6.79	8.02	7.8	8.52	7.38	7.46	7.07	9.01	8.28
MOUSE	109019	5	Obfc2a	57094	1444399_at	NOT	3.67	3.32	3.15	3.14	3.68	3.59	4.77	4.86	3.71	3.61	3.47	3.33		3.85	3.86	4.27	4.1	4.05	4.15	4.61	4.72	4.01	4.12	4.12	4.01	4.03	4.47	3.98	4.15	4.24	4.92	4.12
MOUSE	109019	5	Obfc2a	57094	1452203_at	UBI	9.07	9.42	8.34	8.8	7	6.67	7.71	7.8	8.11	8.21	8.03	7.99		7.54	7.45	7.68	6.5	7.66	7.22	7.45	8.22	8.07	9.63	7.92	9.37	8.65	9.97	7.65	8.81	7.66	9.21	9.48
MOUSE	109019	5	Obfc2a	57094	1455679_at	UBI	5.21	5.05	4.26	4.72	5.23	5.29	6.94	7.3	5.82	5.94	6.04	5.75		4.83	5.07	5.05	4.94	5.18	5.56	5.5	7.1	5.54	7.61	5.64	5.89	6.59	6.72	4.86	5.88	5.31	5.95	6.64
MOUSE	109019	5	Obfc2a	57094	1460521_a_at	PREF	7.09	7.27	6.68	6.6	7.92	7.83	10.3	10.28	10.2	10.1	10.22	9.99		4.41	4.21	5.07	4.46	3.92	3.92	5.18	5.82	4.3	4.49	4.28	4.52	4.83	5.6	4.3	4.14	4.18	7.37	5.45
MOUSE	13518	5	Dst	85087	1421117_at	NOT	4.28	4.75	4.34	4.11	3.63	4.1	4.28	4.04	3.87	3.75	3.43	3.49		6.48	5.56	6.39	5.64	8.82	5.63	6	6.23	6.24	5.41	5.66	5.75	6.14	7.94	7.68	5.94	5.75	5.44	6.02
MOUSE	13518	5	Dst	85087	1421276_a_at	UBI	8.95	7.66	7.71	7.57	8.55	8.76	8.84	8.81	7.93	7.95	8.25	8.41		7.33	7.64	6.64	8.74	7.37	8.14	10.21	9.93	6.88	7.69	7.36	6.17	5.79	6.7	6.76	6.07	8.05	6.14	8.26
MOUSE	13518	5	Dst	85087	1423626_at	UBI	10.03	8.68	8.41	8.69	8.11	8.32	7.87	8.01	7.33	7.5	7.65	7.69		9.22	9.61	7.9	10.32	9.57	10.43	11.88	11.42	9.09	10.16	9.23	8.33	7.91	8.66	8.61	7.95	10.53	5.3	9.91
MOUSE	13518	5	Dst	85087	1450119_at	NOT	4.75	4.81	4.71	4.63	4.57	4.79	4.64	4.88	4.41	4.36	4.63	4.68		6.73	5.89	5.97	5.49	8.23	5.86	5.98	6.23	6.27	6.19	6.28	5.54	6.35	7.44	6.86	6.02	6.17	5.7	5.85
MOUSE	12839	5	Col9a1	1393	1421381_a_at	UBI	5.93	5.58	5.7	5.76	6.83	6.83	7.18	7.33	6.51	6.45	6.58	6.41		7.02	6.99	7.17	9.18	8.68	7.14	7.38	7.57	7.07	7.23	7.32	7.07	7.65	7.19	7.11	7.33	7.48	7.27	7.4
MOUSE	12839	5	Col9a1	1393	1428571_at	PREF	4.67	4.92	5.49	5.19	7.25	6.73	6.55	6.52	5.96	5.95	5.73	5.91		4.84	4.86	6.48	9.36	9.02	5.37	5.14	5.01	4.69	4.78	4.74	4.91	4.67	5.43	5.21	5.29	5.23	4.77	5.22
MOUSE	68002	4	1110058L19Rik	32661	1418327_at	UBI	8.65	8.77	9.09	9.21	10.07	9.95	9.44	9.52	9.77	9.73	9.61	9.67		8.76	9.8	8.84	9.69	9.73	9.64	8.83	10.38	9.03	9.87	9.82	9.27	8.81	8.82	8.43	9.06	10.16	9.25	9.58
MOUSE	22409	5	Wnt10a	22525	1460657_at	UBI	5.05	5.11	4.71	4.71	5.15	5.01	5.29	5.14	4.94	4.66	5.05	4.96		5.45	5.95	6.82	6.04	6.69	6.43	5.85	5.96	5.77	6.01	6.02	6.28	6.02	6.48	6.96	6.35	6.16	6.39	8.9
MOUSE	271711	3	Tmem169	16305	1437083_at	NOT	3.51	3.65	3.94	3.89	3.47	3.72	3.8	3.74	3.55	3.4	3.45	3.63		6.36	4.84	5.33	6.47	6.07	6.71	5.03	5.44	4.73	6.74	5.13	5.03	5.33	5.51	4.56	4.55	5.38	4.67	5.16
MOUSE	56812	3	Dnajb10	4902	1448657_a_at	UBI	8.86	8.7	6.67	7.19	11.28	11.46	10.74	10.82	10.73	10.73	10.76	10.78		8.43	9.12	9.59	9.86	9.99	9.61	9.05	9.7	9.5	8.89	9.38	9.41	8.08	7.95	9.2	8.66	9.95	8.33	8.72
MOUSE	18159	5	Nppc	7867	1422790_at	NOT	4.49	4.22	4.58	4.46	4.34	4.42	4.71	4.68	4.32	4.22	4.6	4.71		8.36	6.6	6.95	5.71	5.91	6.56	6.11	6.38	5.89	6.43	6.23	5.86	6.24	6.04	6.29	6.06	6.31	6.39	6.27
MOUSE	269224	3	Pask	9038	1450993_at	UBI	5.67	6.22	8.14	7.74	9.9	9.88	9.85	9.92	9.38	9.43	9.4	9.57		8.16	6.8	7.63	7.23	7.01	6.17	6.93	6.65	6.67	6.19	6.26	7.15	7.2	7.62	6.49	7.1	6.9	6.98	7.3
MOUSE	66385	5	Ppp1r7	2032	1417919_at	UBI	8.53	9.12	9.14	8.99	9.94	9.96	10.42	10.54	10.25	10.23	10.37	10.39		9.43	8.35	7.86	8.24	8.06	9.22	7.82	8.2	7.81	8.39	8.6	8.31	8.32	8.48	8.2	8.27	8.38	8.65	8.53
MOUSE	66385	5	Ppp1r7	2032	1448888_at	UBI	7.12	7.61	7.47	7.61	6.35	6.28	5.42	5.53	5.84	5.95	5.98	5.5		9	8.11	6.28	7.64	8.06	8.71	7.98	7.23	8.13	7.82	7.82	8.28	7.33	7.68	7.6	7.88	7.18	8.29	8.25
MOUSE	66262	3	Ing5	90955	1431134_at	SPEC	5.7	5.81	5.95	5.94	6.07	6.04	5.51	5.62	5.65	5.3	5.61	5.4		5.29	5	5.33	5.45	5.05	5.2	5.39	5.58	5.18	5.24	5.36	5.2	5.07	5.24	5.17	5.28	5.39	6.26	5.26
MOUSE	66262	3	Ing5	90955	1436069_at	UBI	7.71	7.71	8.25	8.3	7.48	7.3	6.39	6.73	6.86	6.82	6.81	6.75		9.62	9.32	9.23	8.54	8.69	8.45	8.74	8.37	8.75	8.83	8.34	9.18	8.72	9.04	8.83	9.07	8.32	9.32	8.44
MOUSE	66262	3	Ing5	90955	1442094_at	UBI	6.89	6.78	7.18	7.45	6.76	6.7	5.14	5.63	5.55	5.67	5.73	5.87		6.69	6.67	6.67	6.88	6.37	5.88	6.68	6.52	6.74	6.47	6.44	6.72	6.5	6.74	5.68	6.25	6.38	7.88	6.08
MOUSE	66262	3	Ing5	90955	1454235_a_at	UBI	5.53	5.98	6.24	5.65	7.25	7.18	8.09	8.25	7.59	7.69	7.68	7.75		7.35	6.42	7.83	6.52	6.34	5.98	6.44	6.87	6.25	6.43	6.94	6.92	6.51	7.34	6.68	6.39	6.65	8.32	6.56
MOUSE	77040	3	Atg16l1	41786	1428169_at	UBI	7.44	7.31	8.53	7.97	5.56	5.4	5.09	5.46	6.1	6.35	5.99	6.17		9.26	8.07	8.71	8.89	8.97	8.8	8.07	9.04	8.39	8.31	8.45	8.56	8.13	8.87	8.06	8.59	8.74	9.07	8.11
MOUSE	77040	3	Atg16l1	41786	1441852_x_at	NOT	3.1	3.02	3.06	3.04	2.85	2.84	3.09	3.03	2.89	3.19	2.89	2.84		3.96	3.63	3.97	3.61	3.59	3.5	3.67	3.77	3.66	3.65	3.7	3.68	3.58	3.78	3.42	3.46	3.38	3.84	3.53
MOUSE	65247	2	Asb1	9390	1430632_at	UBI	5.91	6.35	5.72	5.76	9.23	9.06	10.33	10.26	10.12	10.21	10.48	10.23		6.31	6.54	7.67	6.97	6.53	6.67	6.45	7.32	6.41	7.03	7.04	7.02	7.31	6.88	7	6.69	6.96	6.68	6.72
MOUSE	65247	2	Asb1	9390	1434961_at	UBI	6.1	6.08	5.57	5.6	9.33	9.17	7.49	7.51	8.34	8.53	8.49	7.95		7.36	7.05	7.72	7.56	7.3	7.42	7.93	7.26	7.69	7.08	6.9	8.46	6.48	7.2	5.79	6.45	7.71	6.75	6.51
MOUSE	65247	2	Asb1	9390	1436208_at	UBI	7.08	7.19	6.63	6.69	8.65	8.37	7.12	6.98	7.82	7.65	7.78	7.42		7.65	7.98	8.51	8.43	7.76	8.65	8.55	8.39	8.37	8.08	8.24	9.1	7.77	8.09	7.57	7.82	8.34	8.41	8.15
MOUSE	65247	2	Asb1	9390	1444127_at	NOT	4.28	4.21	4.21	4.15	4.51	4.6	4.58	4.86	4.48	4.19	4.26	4.54		5.9	5.9	6.77	5.74	5.96	6.01	6.3	6.21	5.91	5.88	6.69	5.86	6.51	5.97	6.17	6.27	6.38	6.17	6.09
MOUSE	26889	4	Cln8	10340	1448455_at	UBI	7.88	7.74	6.87	6.94	5.49	5.74	5.66	5.81	5.81	5.58	5.94	5.63		9.3	7.36	8.37	7.79	7.11	7.11	7.53	7.33	7.39	7.28	7.7	7.49	8.27	7.15	7.56	7.46	7.59	7.19	7.63
MOUSE	26889	4	Cln8	10340	1448456_at	UBI	7.41	7.31	6.53	6.25	4.25	4.42	4.07	4.06	4.33	4.61	4.12	4.62		7.6	6.44	8.17	7.46	5.98	5.72	6.76	6.41	6.43	6.06	6.81	6.98	6.72	6.64	6.23	5.79	6.48	7.26	6.73
MOUSE	26889	4	Cln8	10340	1455745_at	NOT	4.46	4.52	4.16	4.19	4.07	3.98	4.19	3.86	4	3.81	3.93	3.82		7.15	7.14	7.4	6.63	6.66	7.11	6.57	6.65	6.74	6.93	7.61	7.67	7.37	6.78	7.14	6.59	7.06	6.5	7.48
MOUSE	26889	4	Cln8	10340	1459992_x_at	UBI	6.38	6.01	5.45	5.48	4.65	4.58	4.86	5.02	5.05	4.82	4.78	4.83		9.83	9.29	10.75	8.05	8.69	8.58	8	7.66	8.29	8.32	9.06	9.93	8.97	8.26	9.09	8.27	8.8	8.21	9.31
MOUSE	15562	3	Htr4	20243	1427654_a_at	NOT	3.75	3.82	3.54	3.5	3.86	3.98	4.14	4.16	3.74	3.82	4.13	3.91		4.88	5.23	5.78	5.03	5.3	5.2	5.33	5.43	5.22	5.23	5.72	4.81	5.28	5.47	5.53	5.38	5.73	5.64	5.24
MOUSE	15562	3	Htr4	20243	1443365_at	NOT	3.28	3.3	3.45	3.24	3.35	3.47	3.48	3.57	3.44	3.31	3.29	3.53		4.04	4.12	4.24	3.96	4.13	5.08	4.2	4.42	4.08	4.36	4.17	3.99	4.06	4.27	4.08	4.09	3.82	4.08	3.93
MOUSE	72160	3	LOC100047091;Tmem163	12798	1428077_at	UBI	4.49	4.1	4.18	3.95	4.73	4.66	5.01	5.33	4.48	4.44	4.47	4.5		5.75	5.5	7.04	7.66	6.55	8.13	5.69	7.22	7.2	6.72	5.95	6.62	8.6	6.51	6.2	6.49	5.85	6.86	6.34
MOUSE	50778	3	Rgs1	2191	1417601_at	NOT	4.61	4.18	4.86	4.45	4.06	4.18	4.59	4.01	4.05	4.08	3.94	3.91		5.07	5.31	5.69	5.04	4.62	5.11	5.72	5.48	5.69	5.08	6.18	8.86	6.06	5.81	5.84	8.09	5.67	10.73	7
MOUSE	19735	5	Rgs2	2192	1419247_at	UBI	7.39	8.08	9.37	9.35	5.03	5.03	5.03	5.52	6.72	6.98	6.76	6.67		11.04	11.05	7.39	8.93	8.19	8.56	9	9.59	9.73	8.04	6.21	9.46	8.11	8.49	8.79	7.95	7.4	11.67	12.03
MOUSE	19735	5	Rgs2	2192	1419248_at	UBI	6.55	7.12	8.34	8.42	3.64	3.78	3.85	3.69	5.87	5.99	5.71	5.96		11.25	11.3	7.6	8.56	8.64	9.52	8.57	8.74	9.86	8.71	5.8	10.46	7.75	8.58	9.19	8.94	7.26	11.26	12.15
MOUSE	19735	5	Rgs2	2192	1443250_at	NOT	4.25	4.26	4.41	4.34	4.35	4.47	4.6	4.8	4.08	3.93	4.37	4.49		6.69	6.39	5.97	6.03	5.48	5.78	6.33	6.48	6.17	5.75	6.18	5.63	6.03	5.6	6.17	5.75	6.15	6.1	6.72
MOUSE	19735	5	Rgs2	2192	1447830_s_at	UBI	5.62	6.26	7.48	7.3	3.66	3.69	3.98	3.9	5.61	5.86	5.57	5.41		11.44	11.16	6.57	8.21	8.37	9.51	8.15	9.11	9.72	8.26	5.76	9.34	7.41	7.63	6.75	8.24	7.29	10.17	11.96
MOUSE	12269	4	C4bp	-	1418037_at	NOT	3.77	3.53	3.37	3.62	3.74	3.69	4.07	4.29	3.95	3.71	3.84	3.87		4.69	4.62	5.13	4.23	4.44	4.44	4.42	4.82	4.34	5.17	11.76	4.9	4.7	4.61	5.43	4.6	5.05	4.78	4.39
MOUSE	58181	3	Il20	10286	1421608_at	UBI	4.95	5.14	4.84	4.5	4.99	4.67	5.24	5.29	4.82	4.37	4.86	4.63		6.96	7.35	7.84	7.38	7.71	7.58	7.65	7.98	7.29	7.45	7.56	7.37	7.26	7.65	7.53	7.98	7.65	7.28	7.67
MOUSE	67196	5	Ube2t;LOC100047829	40929	1422462_at	UBI	5.55	6.95	8.6	8.15	10.7	10.66	7.27	7.15	10.02	10.11	9.85	9.88		9.95	7.46	7.42	5.26	5.77	5.44	5.03	6.08	5.83	5.48	5.37	8.1	5.54	8.56	6.18	6.95	7.4	6.95	7.01
MOUSE	67196	5	Ube2t;LOC100047829	40929	1442398_at	UBI	4.3	4.22	4.16	3.92	4.83	4.85	5.2	4.91	4.26	4.27	4.65	4.66		5.94	6.48	6.74	6.31	6.45	6.29	6.44	7.05	6.42	6.42	6.57	6.64	6.98	7.04	6.61	6.75	6.99	6.48	6.39
MOUSE	212980	4	Slc45a3	23813	1426663_s_at	UBI	6.49	6.18	5.28	5.55	3.89	3.87	3.68	4.03	4.33	4.14	4.72	4.75		10.56	10.19	8.23	5.37	5.6	6.23	7.36	7.32	7.53	8.97	9.02	8.9	7.77	6.42	10.33	7.28	7.16	5.82	5.93
MOUSE	212980	4	Slc45a3	23813	1426664_x_at	UBI	7.33	6.9	6.15	6.4	5.58	5.74	5.62	5.78	5.78	5.49	6.21	6.43		10.64	10.23	8.52	6.91	6.98	7.19	7.89	7.72	7.68	9.18	9	9.13	8.3	7.59	10.85	7.91	8.02	6.98	7.27
MOUSE	19734	4	Rgs16	2196	1426037_a_at	UBI	4.58	4.73	5.72	4.88	3.73	4.11	4.14	4.35	4.42	4.69	4.21	4.07		4.48	4.58	7.52	5.79	6.27	6.34	4.85	5.12	4.61	4.68	9.2	4.35	4.8	5.23	5.18	5.36	5.1	5.56	5.59
MOUSE	19734	4	Rgs16	2196	1451452_a_at	UBI	6.42	6.21	6.44	6.06	6.21	6.34	6.15	6.54	6.36	6.12	6.32	5.95		6.17	5.8	6.56	6.77	6.23	6.26	6.22	6.39	5.99	5.97	6.81	5.77	6.4	6.17	6.37	5.98	6.29	7.27	6.33
MOUSE	19734	4	Rgs16	2196	1455265_a_at	NOT	3.63	3.61	3.62	3.8	3.46	3.43	3.73	4.17	3.76	3.7	3.8	3.82		5.17	4.87	7.25	5.95	5.21	5.62	4.57	4.92	4.7	5.12	7.89	4.95	5.13	5.96	4.96	5.31	5.17	5.45	5.28
MOUSE	68226	4	Efcab2	12248	1420513_at	UBI	5.66	5.73	6.23	6.15	11.05	11	11.08	11.16	10.97	11.11	11.02	11.01		7.3	6.88	6.79	6.65	6.48	6.38	6.43	8.91	7.1	7.56	7.19	7.28	6.09	6.65	6.4	6.86	7.02	6.92	6.44
MOUSE	68226	4	Efcab2	12248	1449884_at	PREF	4.47	3.77	4.4	4.52	8.62	8.45	6.05	6.22	6.95	7.33	7.24	7.02		4.69	4.95	5.15	5.81	5.71	5.6	4.97	8.52	5.74	5.37	5.33	5	4.73	5.12	4.75	4.84	5.24	4.68	5.07
MOUSE	69051	5	Pycr2	8343	1448315_a_at	UBI	7.96	8.04	8.03	7.96	6.97	6.66	6.43	6.14	6.66	6.8	6.47	6.86		9.14	8.58	9.91	8.58	8.08	8.05	8.16	7.64	8.41	7.61	6.89	9.25	8.71	9.69	9.01	9.23	8.7	9.12	8.56
MOUSE	16963	5	Xcl1	2250	1419412_at	NOT	3.6	3.58	3.4	3.4	3.68	3.77	4.18	4.19	3.73	3.79	3.75	3.87		5.25	5.04	4.87	4.74	4.82	4.58	5.14	5.34	4.81	4.91	5.04	5.88	5.43	5.57	5.02	5.25	4.97	5.46	4.94
MOUSE	11931	5	Atp1b1	37509	1418453_a_at	UBI	9.32	9.4	8.73	8.48	6.93	6.5	6.67	6.74	8.56	8.79	8.51	8.59		8.3	8.15	8.2	11.37	9.59	11.8	7.52	10.55	10.4	12.01	8.99	7.34	11.16	8.35	11.15	8.82	9.46	10.02	9.37
MOUSE	11931	5	Atp1b1	37509	1423890_x_at	UBI	9.77	9.7	9.3	8.94	6.85	7.28	6.72	6.62	8.92	8.97	8.59	8.66		10.19	9.99	9.88	12.8	11.35	12.99	9.26	11.91	12.23	13.23	10.17	9.15	12.4	9.8	12.42	11.05	10.7	10.52	10.44
MOUSE	11931	5	Atp1b1	37509	1437157_at	UBI	5.61	5.49	5.29	5.44	6.09	6	6.54	6.3	5.74	5.44	5.94	5.64		7.25	6.97	7.44	7.15	6.88	7.33	7.22	7.46	6.87	7.32	7.29	7.16	7.24	7.15	7.34	7.16	7.7	7.38	7.17
MOUSE	11931	5	Atp1b1	37509	1439036_a_at	UBI	9.89	9.95	9.01	8.91	5.97	5.89	5.28	5.2	8.67	8.8	8.46	8.44		8.59	9.23	9.46	11.75	11.19	13.13	6.92	11.45	11.77	13.27	9.87	7.91	12.98	9.55	12.08	10.47	10.85	11.26	10.58
MOUSE	11931	5	Atp1b1	37509	1451152_a_at	UBI	9.71	9.79	9.26	8.94	7.34	6.84	7.37	6.62	8.83	8.89	8.53	8.66		9.93	9.62	9.7	12.39	11.03	12.79	8.77	11.47	11.89	12.96	9.88	9.21	12.27	9.42	11.95	10.68	10.4	10.26	10.08
MOUSE	11931	5	Atp1b1	37509	1455949_at	UBI	5.73	5.75	5.61	5.66	6.19	6.22	6.21	6.26	5.98	6.01	6.1	6.3		6.16	6.51	6.98	6.75	6.61	6.71	6.75	6.81	6.57	6.52	6.56	6.4	6.88	6.61	6.8	6.52	6.53	6.98	6.92
MOUSE	66352	5	Blzf1	31187	1418973_at	UBI	7.38	7.53	7.49	7.46	8.39	8.11	7.29	7.4	7.63	7.86	7.81	7.7		8.42	7.62	6.82	8.54	7.82	7.25	8.15	8.38	7.74	7.41	7.17	6.94	7.18	6.65	7.55	7.07	7.41	7.59	8.14
MOUSE	66352	5	Blzf1	31187	1418974_at	UBI	7.32	7.56	7.32	7.09	8.73	8.74	8.97	9	8.83	8.78	9.02	8.84		7.82	7.12	7.05	7.99	6.8	6.85	7.62	7.94	7.09	7.02	7.43	6.66	7.02	6.89	7.56	7.12	7.45	7.62	7.23
MOUSE	66352	5	Blzf1	31187	1442164_at	PREF	4.28	3.98	4.41	4.11	5.28	5.35	4.46	4.38	4.19	4.17	4.09	4.27		4.86	5.22	5.18	5.67	5.93	5.44	5.34	5.66	5.41	5.42	5.1	5.25	5.04	5.03	5.18	5.57	5.74	5.68	5.39
MOUSE	18933	5	Prrx1	7896	1425526_a_at	PREF	5.94	5.8	4.76	4.69	4.18	4.02	4.52	4.35	4.37	4.43	4.04	4.13		5.41	5.86	5.39	4.42	5.34	4.8	6.91	6.5	5.45	5.43	5.94	5.21	5.15	5.49	5.43	5.66	6.12	5.47	5.6
MOUSE	18933	5	Prrx1	7896	1425527_at	PREF	6.3	5.88	4.97	4.92	4.28	4.19	4.29	4.34	4.02	3.82	3.66	3.91		4.39	5.56	5.39	4.86	5.14	5.38	8.4	7.14	5.33	5.34	5.65	5.81	5.52	5.33	5.34	5.19	5.99	5.23	5.61
MOUSE	18933	5	Prrx1	7896	1425528_at	UBI	7.44	6.96	6.05	6.21	4.09	3.9	4.36	4.21	4.14	4.25	4.13	4.16		4.76	7.74	5.48	4.5	7.13	5.82	10.04	8.35	6.9	5.33	5.57	6.79	6.16	5.6	5.58	7.38	7.72	5.33	6.53
MOUSE	18933	5	Prrx1	7896	1432129_a_at	UBI	6.13	5.99	4.67	4.59	4.19	4.18	4.26	4.19	4.06	3.94	4.09	3.9		4.96	5.88	6.2	6.05	6.01	6.2	7.3	7.25	6.15	6.26	6.48	5.91	6.81	6.16	6.06	6.29	6.78	6.04	6.25
MOUSE	18933	5	Prrx1	7896	1439774_at	PREF	4.95	5.31	3.4	3.93	3.24	3	3.12	3.1	3.1	3.06	2.97	3.01		4.07	5.65	4.47	4.25	4.54	4.99	8.52	5.78	5.31	4.3	3.85	4.95	4.2	4.28	4.08	4.85	6.02	4.2	4.64
MOUSE	18933	5	Prrx1	7896	1458004_at	NOT	3.43	3.53	3.47	3.63	3.84	3.7	3.92	3.93	3.64	3.87	3.65	3.93		4.06	3.99	4.16	4.05	4.13	3.85	4.41	4.66	4.23	4.17	4.23	4.29	4.18	3.87	4.08	4.06	4.56	4.1	4.11
MOUSE	26381	5	Esrrg	55581	1421747_at	NOT	4.05	4.14	3.94	4.15	4.26	4.46	4.37	4.69	4.28	4	4.4	4.24		5.87	6.2	6.74	6.11	6.21	6.33	6.37	6.96	6.03	6.35	6.88	6.01	6.6	6.39	6.55	6.83	6.66	6.02	6.48
MOUSE	26381	5	Esrrg	55581	1455267_at	NOT	3.15	3.16	3.07	3.32	3.25	3.06	3.21	3.25	3.24	2.99	3.24	3.09		6.52	5.47	4.76	10.54	9.13	8.73	5.31	8.93	6.28	9.48	5.74	5.32	10.02	4.57	8.87	6.17	6.86	4.92	4.79
MOUSE	26381	5	Esrrg	55581	1457896_at	NOT	3.2	3.23	3.18	3.41	3.3	3.21	3.39	3.5	3.26	3.34	3.61	3.16		4.55	5.39	5.8	5.62	5.64	6.35	5.46	7.3	6.23	8.32	6.35	5.56	8.79	5.52	5.91	6.55	6.25	4.94	5.21
MOUSE	23827	5	Bpnt1	4437	1418764_a_at	UBI	8.04	8.59	7.27	7.3	8.03	7.96	7.31	7.19	7.51	7.37	7.89	7.42		8.37	7.11	7.49	8.37	6.51	6.83	8.11	7.43	7.3	8.07	7.67	6.78	6.47	6.74	7.66	6.67	7.75	7.79	7.1
MOUSE	23827	5	Bpnt1	4437	1449211_at	UBI	8.41	8.96	6.88	6.89	7.29	7.05	3.97	4.05	6.63	6.59	6.39	6.49		7.66	9.21	8.78	8.3	8.81	9.16	8.54	7.6	8.4	10.95	9.76	7.63	8.74	7.37	10.21	8.06	7.6	7.84	8.3
MOUSE	66950	3	2310028N02Rik	10097	1417030_at	PREF	5.78	6.17	7.96	8.22	6.36	6.45	3.34	3.64	6.56	6.99	6.1	6.29		8.37	8.04	5.69	6.23	5.99	4.94	5.13	4.41	4.68	6.3	4.06	6.28	4.38	6.55	4.45	5.27	4.53	5.74	6.04
MOUSE	66950	3	2310028N02Rik	10097	1417031_at	PREF	6.47	6.38	7.97	8.13	6.73	6.56	5.01	4.85	6.78	7.01	6.6	6.77		8.13	7.08	6.46	6.53	5.2	5.51	6.08	5.92	5.51	6.41	5.64	5.68	5.39	5.97	5.42	5.54	5.43	6.21	5.84
MOUSE	66950	3	2310028N02Rik	10097	1438082_at	UBI	4.77	4.52	4.69	5.38	3.99	4.2	4.67	4.13	4.19	4.48	3.56	4		6.95	6.05	5.31	6.18	5.96	5.9	5.96	6.24	5.71	6.08	6.47	6.09	5.8	6.66	5.81	6.24	6.05	6.65	5.83
MOUSE	66950	3	2310028N02Rik	10097	1438914_at	NOT	3.45	3.49	3.28	3.14	3.54	3.7	3.81	3.89	3.56	3.63	3.84	3.59		4.81	4.56	5.31	4.51	4.6	4.5	4.44	4.87	4.39	4.68	4.83	4.69	5.05	4.69	4.89	4.73	4.63	4.69	4.65
MOUSE	66950	3	2310028N02Rik	10097	1448552_s_at	UBI	7.28	7.43	9.18	9.6	7.53	7.49	5.66	5.3	7.88	7.99	7.64	7.76		10.03	8.72	7.28	7.61	7.13	6.64	6.72	6.79	6.54	7.9	6.41	7.47	6.12	7.47	6.56	6.92	7.07	7.05	7.33
MOUSE	109079	5	Sephs1	56558	1433973_at	UBI	7.63	8.17	8.46	8.75	5.72	5.66	4.59	4.62	5.92	6.18	6.05	6.13		8.07	8.43	7.92	8.36	7.44	7.32	8.08	7.6	7.94	7.92	8.07	7.87	7.38	8.71	7.57	7.65	7.62	8.26	8.03
MOUSE	109079	5	Sephs1	56558	1433974_at	UBI	7.9	8.53	8.46	8.55	6.2	6.27	5.07	5.21	6.38	6.53	6.24	6.67		8.86	7.81	8.86	7.86	7.3	6.73	7.17	7.57	7.13	7.81	8.23	7.77	7.4	9.03	7.78	7.77	7.27	8.68	7.7
MOUSE	109079	5	Sephs1	56558	1454792_s_at	UBI	8.21	8.51	9	9.38	6.37	6.25	5.8	5.64	6.54	6.75	6.5	6.72		9.82	9.34	8.67	8.97	8.82	8.28	8.74	8.54	8.95	9.35	9.33	9.07	8.78	10.01	8.79	8.95	9.04	8.93	8.86
MOUSE	109079	5	Sephs1	56558	1455511_at	UBI	4.81	4.56	4.93	5.14	4.98	4.91	4.6	4.81	4.56	4.53	4.51	4.77		6.66	6.84	5.82	6.66	6.5	6.78	6.61	6.37	6.44	6.75	6.46	6.3	6.63	6.1	5.96	6.32	5.75	6.34	6.34
MOUSE	16589	4	LOC677213;Uhmk1	7801	1422136_at	UBI	5.7	6.15	5.95	5.41	5.64	5.64	7.06	6.85	6.93	6.58	7.61	6.29		6.28	6.08	6.91	7.67	5.88	6.09	6.08	6.29	5.77	6.25	6.64	6.03	6.67	6.55	7.01	6.03	6.38	6.72	6.13
MOUSE	16589	4	LOC677213;Uhmk1	7801	1446120_at	NOT	3.54	3.26	3.41	3.55	3.5	3.46	3.43	3.68	3.52	3.37	3.47	3.51		4.71	4.47	4.6	4.97	4.71	4.34	4.58	4.67	4.3	4.37	4.5	4.54	4.6	4.79	4.37	4.67	4.39	5.23	4.64
MOUSE	16589	4	LOC677213;Uhmk1	7801	1450500_at	UBI	5.43	5.78	5.29	5.01	5.08	4.95	5	5.06	4.72	5.07	5.22	4.76		6.02	5.93	6.75	8.03	5.92	6.08	5.98	5.9	5.8	5.96	6.19	6.35	6.01	6.36	6.3	5.95	5.95	6.86	6.38
MOUSE	26904	5	Sh2d1b1	8070	1423024_at	UBI	5.91	5.95	5.44	5.58	6.32	6.07	6.55	6.48	5.75	5.49	5.85	5.95		6.76	6.68	7.01	6.72	6.26	6.58	6.94	7.23	6.66	6.7	7.09	6.85	6.99	6.91	6.81	6.94	6.92	6.88	6.76
MOUSE	15490	3	Hsd17b7	40728	1417871_at	UBI	8.03	8.31	6.5	6.55	5.1	5.31	5.47	5.4	5.43	5.56	5.45	5.41		7.75	9.5	7.39	6.57	6.08	6.11	6.33	6.43	6.38	6.48	7.07	6.34	6.58	6.59	7.05	6.39	6.44	6.45	6.75
MOUSE	15490	3	Hsd17b7	40728	1440057_at	NOT	3.73	3.76	3.56	3.57	3.58	3.73	3.83	3.62	3.64	3.58	3.35	3.53		5.23	5.5	5.6	5.15	4.97	5.15	5.34	5.53	5.2	5.51	5.51	5.3	5.25	5.66	5.56	5.32	5.54	5.3	5.19
MOUSE	15490	3	Hsd17b7	40728	1448865_at	UBI	8.82	8.71	7.35	7.2	5.32	5.6	5.6	5.58	5.41	5.32	5.34	5.38		7.89	11	7.65	8.04	7.36	7.53	7.56	8.26	7.58	7.57	8.66	7.12	7.18	7.43	8.01	7.17	6.76	7.33	7.89
MOUSE	15490	3	Hsd17b7	40728	1457248_x_at	UBI	9.71	9.79	8.13	8.33	5.91	6.01	6.1	6.34	6.33	6.4	6.35	6.45		9.28	11.98	8.02	6.78	7.16	7.86	6.94	7.85	7.32	8.09	9.65	6.68	6.66	6.53	7.67	6.58	6.45	6.88	7.8
MOUSE	70454	5	Cenpl	19618	1429326_at	UBI	4.34	6.13	6.57	6.41	7.7	7.86	7.52	7.85	7.2	7.42	6.92	7.1		7.7	6	5.71	4.69	5.29	4.57	4.67	4.42	5.01	5.03	4.79	7.97	4.89	8.47	5.22	6.18	4.67	6.84	6.03
MOUSE	20844	5	Stam	37788	1416861_at	UBI	8.25	8.14	7.98	8.15	6.06	5.53	6.22	6.54	6.18	6.13	5.93	6.07		8	8.14	5.68	8.71	8.2	8.85	7.94	7.22	8.19	8.54	7.69	7.74	7.66	7.67	8.11	7.4	7.04	8.18	8.71
MOUSE	20844	5	Stam	37788	1416862_at	UBI	5.07	5.39	4.76	4.85	3.94	3.93	4.17	3.98	4.12	3.93	3.97	4.11		6.68	6.67	5.3	7.79	6.98	7.74	6.58	5.93	6.95	6.76	6.52	6.39	6.79	5.87	6.65	5.93	6.19	6.36	6.86
MOUSE	20844	5	Stam	37788	1457828_at	NOT	3.51	3.77	3.81	3.9	3.56	3.62	3.56	3.31	3.6	3.47	3.3	3.54		5.71	5.76	5.3	6.41	6.12	5.87	5.69	5.52	5.57	5.57	5.75	5.5	5.65	5.14	5.39	5.43	5.79	5.38	5.71
MOUSE	20844	5	Stam	37788	1459427_at	NOT	3.84	3.97	3.64	3.42	4.23	4.14	4.48	4.01	4.18	3.8	3.91	3.97		6.47	6.53	6.43	6.36	6.28	6.27	6.5	6.7	6.42	6.42	6.53	6.22	6.73	6.51	6.5	6.64	6.8	6.51	6.22
MOUSE	19213	3	Ptf1a	10304	1419424_at	NOT	4.14	3.91	3.68	3.86	3.98	4.03	4.43	4.5	4	3.94	3.76	4.04		5.46	5.96	6.63	5.58	5.63	5.68	5.82	5.83	5.74	5.9	6.29	6.1	6.15	6.03	8.36	5.84	6.17	5.77	5.82
MOUSE	16574	5	Kif5c;Kif5a	56234;55861	1422945_a_at	NOT	4.42	3.98	4.32	4.03	4.12	4.17	4.57	4.35	4.19	4.55	4.19	4.56		5.05	4.19	4.65	7.38	6.25	8.25	4.53	4.65	4.1	4.39	4.2	4.24	4.28	4.22	4.76	4.35	5.24	4.39	4.34
MOUSE	16574	5	Kif5c;Kif5a	56234;55861	1427635_at	NOT	2.8	2.89	2.94	2.75	2.89	2.87	2.87	2.86	2.88	2.92	2.83	2.67		3.54	3.57	3.92	3.78	3.54	3.89	3.51	3.66	3.61	3.66	4.07	3.76	3.57	3.57	3.94	3.54	3.68	3.67	3.71
MOUSE	16574	5	Kif5c;Kif5a	56234;55861	1450249_s_at	UBI	4.5	4.73	4.76	4.62	5.07	5.01	5.35	5.34	4.9	4.78	4.69	4.85		5.92	6.08	6.41	8.03	6.06	6.9	6.26	6.57	5.7	5.76	6.93	5.66	6.36	6.44	5.99	6.03	7.15	6.7	6.27
MOUSE	16574	5	Kif5c;Kif5a	56234;55861	1450804_at	PREF	4.81	4.54	4.55	4.31	4.71	4.84	6.33	6.14	6.15	5.7	6.12	6.2		5.67	5.61	6.01	7.77	5.54	5.6	6.06	5.96	5.64	5.92	5.98	5.63	5.59	6	6.02	5.42	5.85	5.59	5.59
MOUSE	16574	5	Kif5c;Kif5a	56234;55861	1455266_at	UBI	7.88	6.79	7.42	7.08	6.24	6.25	5.33	5.05	5.92	6.32	5.82	5.96		7.89	8.23	6.22	11.21	10.56	12.76	6.6	6.12	6.05	6.35	5.97	6.17	8.23	6.46	7.07	6.89	6.74	6.08	6.12
MOUSE	16574	5	Kif5c;Kif5a	56234;55861	1457255_x_at	NOT	2.99	2.76	2.86	2.86	2.74	2.79	2.96	3.18	2.95	3.18	3.01	2.98		3.51	3.35	3.51	3.74	3.45	3.62	3.5	3.63	3.48	3.4	3.54	3.28	3.4	3.42	3.54	3.37	3.55	3.88	3.41
MOUSE	241226	3	Itga8	37396	1427489_at	NOT	4.25	4.8	4.3	4.79	3.41	3.52	3.66	3.94	3.89	3.73	3.56	3.66		4.85	4.83	4.46	4.43	4.48	4.59	12.62	5.14	7.47	4.98	4.68	4.93	4.66	4.49	4.52	4.51	4.52	4.35	4.64
MOUSE	241226	3	Itga8	37396	1454966_at	UBI	5.49	6.24	6.09	6.08	3.09	3.6	3.73	3.51	3.95	3.81	3.65	4.18		6.26	8.1	5.91	5.25	6.08	6.64	13.17	7.34	11.58	8.88	7.14	8.7	7.32	5.69	6.64	5.42	6.18	4.73	7.75
MOUSE	170768	3	Pfkfb3	88708	1416432_at	UBI	6.87	6.58	6.16	6.29	4.88	4.9	5.18	5.27	6.04	6.57	5.99	5.83		8.63	8.23	6.42	6.73	7.91	7.72	8.66	7.41	8.45	7.3	7.95	8.2	7.33	8.47	7.63	9.02	9.76	7.77	6.31
MOUSE	170768	3	Pfkfb3	88708	1456676_a_at	UBI	5.81	6.28	6.2	6.29	7.13	7.01	9.32	9.44	8.93	9.01	9.1	9.21		6.74	5.94	6.65	6.02	5.56	5.96	6.87	6.7	6.09	6.05	6.44	6.06	6.81	6.69	6.2	6.71	7.14	7.49	6.56
MOUSE	329165	3	Abi2	4209	1433985_at	UBI	7.94	8.13	8.21	8.52	6.4	6.31	6.01	5.93	7.03	7.24	6.98	7.12		8.81	9.06	5.84	9.6	9.48	10.8	8.44	6.97	7.57	8.13	5.88	7.17	7.58	7.1	6.34	7.16	6.6	6.15	8.27
MOUSE	329165	3	Abi2	4209	1436984_at	UBI	7.73	7.95	8.7	8.85	5.89	5.98	6.01	6.17	6.85	7.21	6.88	6.85		8.7	8.7	6.85	9.73	9.25	9.88	8.25	7.62	8.05	7.39	5.75	6.45	7.55	7.48	6.92	7.36	6.23	6.43	8.48
MOUSE	329165	3	Abi2	4209	1458053_at	NOT	3.48	3.33	4.28	4.03	3.29	3.41	3.56	3.54	3.48	3.35	3.23	3.34		5.12	5.22	4.1	7	7.57	7.44	4.8	4.69	5.12	4.81	4.46	4.83	4.31	4.6	4.17	4.83	4.24	4.33	5.12
MOUSE	18286	3	LOC100047199;Odf2	1907	1426040_a_at	PREF	5.93	6.29	6.69	6.24	12.69	12.66	13.29	13.26	13.22	13.21	13.28	13.34		6.71	4.9	5.38	5.62	4.6	4.91	4.59	5.09	4.66	4.63	4.56	5.1	4.88	4.74	4.61	4.79	4.83	6.26	4.97
MOUSE	18286	3	LOC100047199;Odf2	1907	1435216_a_at	SPEC	5.74	5.87	5.98	5.81	12.18	12.23	12.89	12.88	12.72	12.79	12.62	12.66		6.3	4.63	4.75	4.59	4.45	4.55	4.69	5.12	4.37	4.76	4.47	4.46	4.64	4.44	4.43	4.53	5.19	5.36	4.45
MOUSE	18286	3	LOC100047199;Odf2	1907	1439918_at	UBI	6.11	5.82	5.52	5.65	9.1	8.68	9.34	9.16	9.08	8.6	9.1	8.88		7.3	7.13	7.81	7.3	7.25	7.5	7.11	7.48	7.34	7.31	7.41	7.71	7.53	7.84	7.5	7.64	7.56	7.49	7.44
MOUSE	18286	3	LOC100047199;Odf2	1907	1444101_at	NOT	3.47	3.35	3.09	3.34	3.65	3.87	4.05	3.77	3.57	3.71	3.74	3.65		4.12	4.09	4.19	4.85	4.07	4.14	3.94	3.96	4.18	3.81	4	3.87	4.16	4.45	3.8	4.05	3.93	4.04	4.07
MOUSE	18286	3	LOC100047199;Odf2	1907	1454735_at	UBI	9.56	9.78	9.34	9.78	10.68	10.71	10	10.04	10.11	10.09	10.07	10.07		10.36	9.55	9.03	9.88	9.58	10.25	9.42	8.5	9.72	8.82	7.89	10.14	8.45	10.48	8.72	9.6	8.38	9.72	9.44
MOUSE	227738	4	Lrsam1	44526	1429176_at	UBI	6.46	6.44	6.99	6.83	7.26	7.33	6.92	6.92	6.63	6.98	7.37	6.46		8.01	7.21	8.19	8.5	8.15	8.11	7.26	7.37	7.13	7.41	7.44	7.06	7.05	7.15	6.97	7.05	8.25	6.97	6.74
MOUSE	16519	3	Kcnj3	1687	1421468_at	UBI	4.7	4.42	4.42	4.52	5.03	5.15	5.36	5.17	4.83	4.6	4.93	5.02		8.11	6.71	6.83	6.22	6.65	7.19	6.62	8.05	6.59	6.67	6.81	6.51	6.88	6.41	6.79	6.77	6.89	6.09	6.6
MOUSE	16519	3	Kcnj3	1687	1444025_at	NOT	3.02	3.1	3.11	3.18	3.4	3.17	3.16	3.4	3.42	3.09	3.21	3.14		4.95	4.08	4.14	4.95	4.29	6.65	3.77	7.38	4.52	3.61	3.96	3.81	4.03	3.85	3.87	3.67	4.03	4.25	3.62
MOUSE	16519	3	Kcnj3	1687	1444336_at	NOT	3.34	3.28	3.25	3.38	3.26	3.46	3.39	3.47	3.29	3.15	3.35	3.3		4.02	4.07	4.35	4.31	4.18	4.31	4.01	4.53	4.18	4.19	4.32	4.12	4.2	4.04	4.16	4.43	4.28	4.3	3.92
MOUSE	16519	3	Kcnj3	1687	1455374_at	NOT	3.1	3.14	3.39	3.53	3.24	3.14	3.07	3.17	3.09	3.17	3.07	3.23		7.64	6.09	3.8	4.68	4.95	9.18	3.68	7.85	5.55	3.58	3.65	3.67	3.84	3.82	3.71	3.67	3.95	3.74	3.77
MOUSE	227929	5	Pscdbp	3167	1435697_a_at	UBI	9.95	10.42	6.95	6.61	4.83	4.73	4.26	3.97	6.71	7.07	6.86	6.52		5.52	6.95	6.64	5.85	5.43	6.18	6.63	6.41	10.66	9.06	6.49	12.48	9.71	11.8	9.65	12.2	6.48	12.93	7.2
MOUSE	227929	5	Pscdbp	3167	1443928_at	UBI	6.71	6.71	5.53	5.47	5.67	5.66	5.8	5.59	5.83	5.62	5.79	5.32		6.97	7.58	8.07	7.26	7.27	7.56	7.5	7.62	9.36	8.67	7.55	10.46	7.91	9.06	8.34	10.29	7.48	10.96	7.76
MOUSE	227929	5	Pscdbp	3167	1451206_s_at	UBI	9.24	9.71	5.98	5.78	4.24	4.02	3.22	3.37	6.17	6.3	5.88	5.89		4.86	6.63	6.11	4.49	5.41	5.21	6.5	6.41	9.47	8.97	6.5	11.62	9.33	11.35	8.9	11.56	6.55	12.73	7.08
MOUSE	70789	2	Kynu	2925	1430570_at	NOT	3.14	3.2	3.21	3.26	3.3	3.48	3.6	3.37	3.24	3.2	3.19	3.18		4.33	4.49	4.9	4.4	4.49	4.5	4.44	4.78	4.72	6.09	8.51	6.1	4.83	4.88	4.98	5.61	4.51	4.88	4.88
MOUSE	70789	2	Kynu	2925	1451903_at	NOT	3.29	3.29	3.25	3.25	3.27	3.58	3.27	3.66	3.58	3.34	3.6	3.2		4.73	5.22	5.32	5.43	5.19	5.53	5.34	5.45	5.31	5.48	6.44	5.65	5.5	5.55	5.47	5.46	5.21	5.58	5.31
MOUSE	66691	5	Gapvd1	32637	1429454_at	UBI	8.7	8.85	8.86	9.08	8.85	8.77	7.63	7.71	8.44	8.56	8.47	8.49		10.06	10.42	8.22	10.12	10.47	10.46	10.04	10.4	10.31	9.45	9.68	10.84	9.95	10.64	9.86	10.44	9.53	10.46	9.91
MOUSE	66691	5	Gapvd1	32637	1429455_at	UBI	6.42	6.68	6.67	6.76	7.51	7.54	6.58	6.6	6.93	6.91	7.09	6.97		8.28	7.94	6.95	8.16	7.81	8.17	7.22	7.77	7.64	8.12	7.89	8.43	7.92	8.29	7.92	8.55	7.9	8.62	7.82
MOUSE	66691	5	Gapvd1	32637	1444066_at	NOT	4.14	4.18	4.25	4.1	4.1	4.17	3.61	3.85	3.88	4.19	4.05	4.14		4.17	4.01	4.2	4.85	4.06	4.03	4.39	4.37	4.64	4.01	4.46	4.08	4.39	4.49	4.27	4.37	4.16	5.65	4.24
MOUSE	66691	5	Gapvd1	32637	1453146_at	UBI	6.92	7.26	7.06	6.8	7.41	7.47	7.14	7.17	7.24	7.39	7.25	7.24		9.89	8.91	8.36	9	8.66	8.24	7.86	8.44	9.12	8.3	8.37	9.18	8.99	9.54	8.89	9.21	8.36	8.99	8.99
MOUSE	66691	5	Gapvd1	32637	1457093_at	UBI	6.16	5.95	5.98	6.22	6.41	6.53	6.42	6.46	5.99	5.58	6.04	6.06		6.67	7.19	7.43	7.56	8	7.57	7.59	7.44	7.68	7.31	7.78	7.56	7.02	7.83	7.61	7.25	7.61	7.44	7.22
MOUSE	24136	5	Zeb2	8868	1422748_at	UBI	6.38	7.13	5.52	5.26	3.48	3.55	3.85	3.39	4.07	4.1	3.98	3.82		8.13	8.97	5.35	7.59	8.02	6.79	7.72	6.33	9.61	6.35	5.29	7.26	5.93	5.3	5.68	7.14	4.95	5.37	7.91
MOUSE	24136	5	Zeb2	8868	1434298_at	UBI	5.86	6.6	4.4	4.92	2.97	2.77	2.94	2.98	3.14	3.35	3.26	3.11		6.81	7.89	3.81	4.98	6.38	7.43	7.14	5.27	6.71	6.16	4.81	7.89	4.44	3.79	4.99	6.09	5.07	3.85	8.15
MOUSE	24136	5	Zeb2	8868	1454200_at	NOT	3.4	3.41	3.25	3.38	3.05	3.21	3.15	3.15	3.04	3.14	3.35	3.09		6.25	4.9	4.22	6.4	4.6	4.88	4.33	4.45	4.92	4.44	4.11	5.3	4.55	4.39	4.46	5.17	4.4	4.37	5.42
MOUSE	24136	5	Zeb2	8868	1456389_at	UBI	6.44	6.21	5.3	5.38	3.43	3.28	3.4	3.16	3.49	3.5	3.9	3.62		7.61	9.2	5.23	7.71	8.07	8.67	7.54	6.22	8.34	7.46	6.08	8.79	6.25	4.97	5.52	7.67	5.71	4.66	9.38
MOUSE	24136	5	Zeb2	8868	1458941_at	UBI	5.2	4.95	4.59	4.84	4.86	4.85	4.92	5.05	4.7	4.45	4.65	4.56		6.84	7.17	7.63	7.65	7.44	7.49	7.29	7.43	7.59	6.92	7.39	7.51	7.3	7.1	7.34	7.01	7.17	7	7.36
MOUSE	69601	5	Dab2ip	13058	1433558_at	UBI	9.67	9.42	8.5	8.52	7.06	7.08	8.33	8.33	7.56	7.52	7.36	7.49		8.08	8.8	9.42	9.08	8.97	9.92	8.76	9.07	9.35	8.66	7.94	8.31	9.24	8.21	9.21	8.14	9.68	6.87	8.06
MOUSE	69601	5	Dab2ip	13058	1441170_a_at	PREF	5.84	5.86	4.99	5.32	4.59	4.71	6.01	5.81	5.25	5	4.91	5.01		5.85	5.52	5.82	6.49	5.33	5.51	5.5	5.49	5.94	5.43	5.57	5.39	5.87	5.8	5.63	5.48	5.69	6.36	5.41
MOUSE	227960	5	Gca	22702	1424698_s_at	PREF	7.06	7.71	5.5	5.5	4.06	3.77	3.7	3.75	5.48	5.67	5.38	5.66		5.43	6.24	3.93	6.29	6.42	7.43	3.95	6.47	6.13	7.53	5.63	6.4	7.57	4.07	5.4	6.03	5.56	3.78	4.01
MOUSE	227960	5	Gca	22702	1451451_at	SPEC	5.75	6.55	5.09	5.15	3.42	3.37	3.09	2.68	4.13	4.5	4.01	4.4		4.06	5.02	3.56	4.59	4.91	4.57	3.35	4.63	4.53	5.78	3.9	4.95	4.92	3.6	4	4.52	3.81	3.44	3.65
MOUSE	18128	3	Notch1	32049	1418633_at	UBI	7.41	6.72	6.6	6.6	5.7	6.32	6.64	6.41	6.36	6.1	6.27	6.37		6.74	7.65	7.77	7.63	7.9	7.48	7.39	7.94	8.23	7.28	7.62	7.35	7.37	8.79	7.72	7.75	7.76	8.54	7.56
MOUSE	18128	3	Notch1	32049	1418634_at	UBI	8.8	8.62	8.06	8.15	5.25	5.55	5.36	5.58	5.72	6.06	5.78	5.86		6.99	8.9	8.67	8.63	8.95	8.41	8.18	9.03	10.6	8.41	8.48	9.24	8.57	10.63	8.86	9.29	8.79	9.3	8.37
MOUSE	64436	5	Inpp5e	56863	1423229_at	UBI	6.68	6.71	6.67	6.64	9.41	9.41	9.43	9.6	8.85	8.81	8.96	9.03		8.06	7.98	8.13	8.39	7.7	8.26	7.98	8.2	7.68	8.36	7.2	8.18	7.56	8.01	7.52	7.74	8.17	8.56	7.88
MOUSE	64436	5	Inpp5e	56863	1423230_at	UBI	5.92	6.29	5.9	6.3	7.09	7.25	7.3	7.41	6.54	6.4	6.61	6.68		6.68	7.13	7.4	7.29	7.25	7.35	7.06	7.55	7.05	7.57	7.36	7.23	7.2	7.56	7.24	7.3	7.35	7.13	6.9
MOUSE	66865	4	Pmpca	6078	1424661_at	UBI	8.99	9.22	8.98	8.69	9.04	9.07	9.69	9.66	9.59	9.58	9.73	9.67		9.87	9.12	9.9	9.12	8.68	8.49	8.69	9.63	8.48	9.17	9.3	8.41	8.81	9.22	8.78	8.59	9.51	9.1	8.89
MOUSE	66865	4	Pmpca	6078	1424662_at	UBI	9.16	9.45	8.89	8.96	8.79	8.67	7.84	7.72	8.37	8.56	8.47	8.45		9.68	9.57	9.75	9.32	9.48	9.58	8.69	10.32	8.94	9.13	9.2	9.15	8.72	9.59	9.36	9.16	10.59	8.86	9.65
MOUSE	68112	5	Sdccag3	74578	1429554_at	UBI	9.2	9.26	9.4	9.18	10.6	10.54	11.76	11.67	11.63	11.55	11.69	11.77		8.34	9.05	8.82	9.18	8.7	9.31	8.57	8.87	8.74	9.08	8.72	9.02	8.49	9.6	8.61	8.66	8.36	9.9	9.29
MOUSE	68112	5	Sdccag3	74578	1431760_a_at	PREF	7.08	7.54	7.47	7.24	9.17	9.17	10.69	10.62	10.38	10.33	10.47	10.47		5.22	5.44	5.39	6.34	4.79	4.95	6.1	6.47	5.6	5.94	5.53	5.38	4.9	6.06	5.2	4.77	5.5	7.62	5.84
MOUSE	68112	5	Sdccag3	74578	1453195_at	UBI	8.32	8.53	8.68	8.53	9.7	9.63	10.49	10.5	10.27	10.2	10.41	10.38		8.15	8.3	8.15	8.26	8.31	8.76	7.6	7.76	8.28	8.77	8.18	8.56	8.1	9.26	8.1	8.35	7.76	8.84	8.58
MOUSE	68112	5	Sdccag3	74578	1456106_x_at	UBI	5.1	5.28	5.26	4.82	6.13	6.21	7.3	7.11	6.65	6.84	6.55	6.52		6.29	6.53	6.8	6	6.21	6.85	5.94	6.08	6.92	7.28	6.62	6.77	6.68	7.24	6.46	6.64	6.74	6.66	6.82
MOUSE	72080	5	2010317E24Rik	18664	1429404_at	PREF	4.82	5.3	6.64	6.34	4.88	4.79	4.98	5.06	4.76	5.03	4.87	4.79		7.06	5.81	6.66	5.44	5.78	5.98	5.61	5.81	5.58	5.74	6.19	6.26	6.08	6.66	6.22	6.13	5.94	5.94	5.84
MOUSE	72080	5	2010317E24Rik	18664	1429405_at	NOT	4.26	4.46	4.36	4.58	4.1	4.47	4.66	4.73	4.32	4.23	4.22	4.21		5.75	5.07	5.23	5.25	5.14	5.12	5.25	5.17	5.07	5.24	5.07	5.3	4.95	5.64	5.3	5.05	5.33	5.48	5.12
MOUSE	72080	5	2010317E24Rik	18664	1438615_x_at	UBI	5.63	5.7	6.15	5.59	5.7	5.84	6.11	6.08	5.45	5.37	5.32	5.3		7.39	6.33	7.21	6.23	5.95	6.28	7.01	7.23	6.41	6.63	6.73	6.68	6.89	6.41	6.73	6.6	7.11	6.64	6.42
MOUSE	65103	5	Arl6ip6;LOC674449	11302	1424020_at	UBI	7.69	8.13	8.09	8.36	9.01	9.14	6.57	6.74	7.98	8.1	7.82	7.74		9.06	9.09	7.95	7.81	8.17	7.66	7.85	7.29	8.19	7.71	7.89	9.46	7.61	8.06	7.65	8.16	7.37	9.11	9.34
MOUSE	67228	5	Wdr85	5432	1429220_at	UBI	6.14	6.15	5.91	5.63	6.45	6.41	6.39	6.42	5.84	5.91	6.04	6.14		8	7.43	7.71	7.85	7.12	7.7	7.59	7.15	7.58	7.09	7.13	7.52	7.67	7.83	6.95	7.69	7.65	8.18	6.89
MOUSE	67228	5	Wdr85	5432	1429221_at	NOT	3.51	3.73	3.63	3.71	3.69	4.02	3.95	3.75	3.72	3.73	3.88	3.81		4.63	4.78	5.06	4.95	4.64	4.84	5.15	5.2	4.78	4.79	5.04	4.67	4.94	4.94	5.11	4.97	5.32	4.98	4.73
MOUSE	57438	5	LOC100045448;March7	10753	1420609_at	UBI	10.04	10.18	10.6	10.71	9.19	9.31	9.1	9.16	8.87	9.21	8.72	8.86		10.38	10.2	5.74	10.21	10.26	10.02	9.46	8.64	10.11	9.79	8.89	10.58	10.07	9.45	8.55	10.18	8.15	11.39	9.94
MOUSE	57438	5	LOC100045448;March7	10753	1436893_a_at	UBI	8.78	8.93	9.77	9.7	8.54	8.49	8.87	8.91	8.66	8.71	8.57	8.67		10.11	8.46	6.5	9.01	8.41	7.48	8.23	8.14	9.4	7.66	7.42	7.76	8.57	7.95	7.06	8.37	7.28	9.97	8.17
MOUSE	57438	5	LOC100045448;March7	10753	1440966_at	UBI	5.88	4.59	5.05	4.78	4.53	4.9	3.95	3.68	4.36	3.95	3.94	3.66		7.2	8.02	6.15	7.9	8.4	7.47	7.42	6.33	8.71	6.89	6.61	7.53	8.48	7.7	6.13	7.76	6.14	7.33	8.4
MOUSE	57438	5	LOC100045448;March7	10753	1443329_at	NOT	3.7	3.44	3.47	3.29	3.33	3.25	3.59	3.43	3.49	3.63	3.29	3.4		4.46	3.87	4.27	4.51	4.21	4.15	4.69	4.51	4.5	4.31	4.23	4	4.35	4.21	4.09	4.28	4.11	4.6	4.41
MOUSE	57438	5	LOC100045448;March7	10753	1458690_at	UBI	5.5	4.91	5.91	5.77	5.55	5.27	4.95	4.97	5.29	5.06	4.66	4.6		7.22	7	6.66	8.17	8.4	7.57	6.67	7.5	8.03	7.43	7.22	8.55	7.7	7.89	6.75	8.59	7.24	7.84	7.29
MOUSE	140483	4	Hnmt	5032	1417702_a_at	UBI	2.93	3.25	4.69	5.1	2.87	3.11	2.93	3.28	2.99	3.21	3.21	3.14		5.72	8.04	4.27	6.33	7.09	8.35	7.27	6.71	7.82	8.17	8.82	5.92	8.23	4.43	4.81	6.3	6.01	3.75	4.83
MOUSE	16401	3	Itga4	37364	1421194_at	NOT	3.76	3.78	4.15	4.23	3.96	4.08	4.2	4.11	4.11	3.92	4.03	4.25		5.39	5.22	5.58	5.1	5.34	5.31	5.74	5.53	5.69	5.19	5.62	7.57	6.12	6.13	6.13	6.36	5.81	7.08	5.32
MOUSE	16401	3	Itga4	37364	1427615_at	NOT	3.08	3.04	2.94	3.14	3.12	3.2	3.11	2.98	3.01	3.04	3.3	3.2		3.95	3.86	3.79	3.89	3.68	3.87	3.73	3.95	3.83	3.95	3.91	4.11	3.86	4.11	3.88	3.82	3.91	4.15	3.69
MOUSE	16401	3	Itga4	37364	1436037_at	UBI	4.28	4.46	6.56	7.18	4.3	4.05	4.4	4.45	4.18	3.85	3.57	4.04		5.3	6.63	6.84	7.23	6.82	7.45	7.45	7.14	8.1	7.16	6.91	11.09	8.31	8.45	7.56	9.98	7.97	10.63	7.56
MOUSE	16401	3	Itga4	37364	1450155_at	NOT	3.6	3.61	4.33	4.35	3.88	3.69	3.71	4.17	4.13	3.84	3.8	3.77		5.26	5.02	5.27	5.71	5.27	5.29	5.48	6.04	5.28	5.45	5.5	5.33	5.53	5.53	5.6	5.36	5.98	6.88	5.02
MOUSE	16401	3	Itga4	37364	1456498_at	NOT	3.43	3.42	4.1	4.59	3.37	3.36	3.44	3.47	3.36	3.3	3.45	3.22		3.92	4.11	3.97	4.44	3.99	4.16	4.33	4.43	5.1	4.34	4.37	4.35	5.17	4.92	4.17	4.48	3.91	5.67	5.37
MOUSE	78830	3	Slc25a12	48235	1428440_at	UBI	7.68	8.19	7.56	7.76	4.53	4.08	5.06	4.95	4.75	4.37	5.23	5.16		9.61	9.01	8.82	9.94	10.18	10.09	8.25	10.92	8.02	9.37	8.18	8.82	9.64	9.39	8.69	8.79	11.71	9.68	9.34
MOUSE	78830	3	Slc25a12	48235	1436440_at	NOT	4.3	4.16	4.29	4.31	4.47	4.36	4.35	4.52	4.18	4.07	4.13	4.05		6.99	7.11	7.11	8.56	7.85	8.4	7.32	7.83	7.33	7.35	6.78	6.81	7.76	7.01	6.81	7.04	9.43	7.08	7.42
MOUSE	78830	3	Slc25a12	48235	1444489_at	NOT	4.16	4.23	4.18	4.15	4.44	4.51	4.96	4.65	4.42	4.28	4.31	4.45		6.13	6.53	6.56	7.97	6.48	6.25	6.08	6.41	6.33	6.13	6.57	6.43	7.22	6.64	6.24	6.29	6.04	6.83	7.1
MOUSE	241447	3	Lass6	72228	1434418_at	UBI	10.37	10.1	9.11	9.31	4.05	4.08	4.11	3.85	5.43	5.42	5.29	5.41		9.35	10.65	8.09	8	8.26	9.82	6.48	6.07	8.6	10.42	8.84	8.31	7.66	9.45	9.05	8.38	6.16	9.8	10.85
MOUSE	241447	3	Lass6	72228	1440246_at	NOT	3.66	3.89	3.78	3.78	3.72	3.99	4	3.91	3.88	3.63	3.56	3.67		4.68	4.67	5.36	4.61	4.07	4.58	4.68	5.31	4.31	4.55	5.35	4.83	5.06	4.8	5.1	4.99	5.54	4.83	4.66
MOUSE	11435	3	Chrna1;LOC100046566	59	1418852_at	NOT	4.14	4.05	3.88	3.97	4.4	4.7	4.86	4.78	4.02	4.44	4.4	4.21		5.89	5.87	6.55	5.75	7.14	5.85	6.81	6.18	5.77	5.56	6.52	6.1	6.29	6.24	6.03	6.18	8.21	6.38	6.22
MOUSE	20687	5	Sp3	7952	1431804_a_at	UBI	7.51	7.91	8.45	8.68	5.98	6.02	3.46	3.67	5.57	5.96	5.53	5.77		8.25	8.83	5.6	8.38	8.16	7.4	8.79	7.26	8.63	7.81	7.85	9.19	8.15	8.23	7.14	8.29	6.67	10.67	9.5
MOUSE	16403	5	Itga6	20091	1422444_at	UBI	9.93	9.97	9.77	9.8	5.61	5.06	4.21	4.8	6.38	6.74	6.33	6.48		8.62	8.46	6.82	6.35	7.37	6.06	7.23	8.53	9.85	7.65	6.1	7.6	9.25	8.81	8.25	7.92	6.74	8.96	7.95
MOUSE	16403	5	Itga6	20091	1422445_at	UBI	10.67	10.82	10.43	10.41	6.13	5.6	5.51	5.09	7.16	7.12	6.79	6.86		9.98	9.97	7.68	6.68	9.15	7.9	7.69	9.28	9.92	9.65	5.48	9.52	10.48	10.34	10.17	9.4	8.12	10.06	9.06
MOUSE	14308	3	Fshb	430	1450996_at	NOT	3.28	3.7	3.28	3.36	3.25	3.54	3.46	3.69	3.29	3.32	3.41	3.42		4.08	4.35	4.83	4.17	4.27	4.33	4.55	4.63	4.21	4.45	4.54	4.15	4.64	4.47	4.37	4.38	4.47	4.01	4.2
MOUSE	22034	4	Traf6	3395	1421376_at	UBI	5.71	5.65	5.86	5.71	5.18	5.19	5.32	5.17	4.95	4.94	4.76	5.08		6.69	5.89	6.9	6.34	6.12	6.34	6.45	6.41	6.08	6.18	6.48	6.4	6.04	6.63	6.41	6.1	6.6	7.87	6.03
MOUSE	22034	4	Traf6	3395	1421377_at	NOT	4.41	4.39	4.7	4.43	4.08	4.2	3.91	4.04	3.76	3.48	3.97	3.82		4.63	4.81	5.52	5.54	4.79	4.92	5.06	5.4	4.99	5.1	5.5	5.16	5.11	5.02	5.57	5.3	5.13	6.76	5.1
MOUSE	22034	4	Traf6	3395	1435350_at	UBI	5.48	5.87	6.24	6.3	4.29	4.43	4.57	4.42	4.57	4.59	4.41	4.87		7.44	7.35	6.98	6.97	6.85	7.27	7.29	6.92	7.69	7	6.96	7.64	7.2	8.24	7.42	7.6	7.31	8	7
MOUSE	22034	4	Traf6	3395	1443288_at	NOT	3.5	3.63	3.45	3.28	3.54	3.49	3.49	3.55	3.3	3.28	3.12	3.24		4.71	5.12	4.95	5.2	5.2	5.07	5.17	5.18	5.26	5.6	5.07	4.83	4.82	5.08	4.89	5.03	4.75	5	4.8
MOUSE	22034	4	Traf6	3395	1446940_at	UBI	4.97	4.96	4.65	4.82	5.12	5.36	6.04	5.75	5.11	5.03	4.94	4.88		6.11	6.12	6.52	6.62	6.22	6.5	6.67	6.96	6.56	6.53	6.79	6.25	6.83	6.52	6.44	6.38	6.73	6.78	6.41
MOUSE	22034	4	Traf6	3395	1446977_at	NOT	3.21	3.2	3.14	3.19	3.23	3.1	3.16	3.32	3.25	3.24	3.05	3.21		4.17	4.32	4.13	3.95	4	4.12	4.16	4.15	4.21	4.82	4.4	4.51	4.54	4.42	4.41	4.17	3.99	4.46	4.28
MOUSE	20495	5	Slc12a1	286	1421390_at	NOT	3.43	3.34	3.56	3.41	3.54	3.6	3.43	3.45	3.37	3.28	3.5	3.51		4.15	4.23	4.6	4.2	4.05	4.24	4.41	4.68	4.15	5.51	4.29	4.17	4.32	4.36	4.02	4.21	4.48	4.35	4.2
MOUSE	20495	5	Slc12a1	286	1424260_at	NOT	3.49	3.48	3.32	3.42	3.49	3.18	3.24	3.57	3.21	2.85	2.99	3.05		4.2	4.54	4.69	4.68	4.67	4.93	4.65	4.89	4.58	12.8	5.12	4.47	5	4.7	5.43	4.73	4.96	4.61	4.84
MOUSE	241627	4	Wdr76	38573	1430304_at	NOT	3.27	3.5	3.32	3.41	3.61	3.6	3.57	3.76	3.4	3.28	3.6	3.48		6.71	4.51	4.93	4.73	4.69	4.44	4.42	4.74	4.53	4.61	4.83	4.75	4.42	4.81	4.93	4.26	4.55	5.06	4.38
MOUSE	241627	4	Wdr76	38573	1455674_at	UBI	4.43	4.4	5.87	5.53	3.6	3.58	3.74	4.04	3.98	3.85	3.69	3.85		8.2	6.08	6.17	5.93	5.96	5.67	5.77	6.08	5.92	5.98	6.04	6.73	6.18	7	6	6.39	5.65	6.48	6.17
MOUSE	241547	3	D230010M03Rik	-	1456872_a_at	UBI	5.64	5.71	4.65	5.36	6.17	6.1	5.72	5.63	5.57	5.87	5.64	5.8		8.01	7.92	7.36	7.9	7.37	7.45	7.64	7.78	7.75	8.06	8.21	7.86	8.15	7.8	7.64	7.77	7.62	7.71	7.89
MOUSE	16449	5	Jag1	180	1421105_at	PREF	7.03	6.86	6.12	5.94	6.17	5.91	8.22	8.29	7.9	7.97	8.3	8.05		5.81	5.41	5.87	7.21	5.79	5.53	6.35	6.15	5.81	5.59	5.67	5.69	5.84	5.7	5.56	5.58	6.2	5.59	5.73
MOUSE	16449	5	Jag1	180	1421106_at	UBI	7.61	7.44	5.85	6.01	3.74	3.48	3.64	4	3.95	3.79	3.57	3.77		7.8	6.72	5.14	9.11	6.91	5.07	7.06	5.23	7.03	5.02	4.66	4.99	5.24	5.17	5.51	5.36	4.75	5.27	5.57
MOUSE	16449	5	Jag1	180	1434070_at	UBI	9.46	9.47	7.61	8.22	3.38	3.83	3.31	4.03	4.12	4.06	4.13	4.05		9.53	9.65	7.09	10.06	10.64	7.34	9.37	7.37	9.6	8.89	7.05	8.83	8.25	7.29	9.03	8.42	8.04	5.18	7.71
MOUSE	621729	5	-	-	-	-	-	-	-	-	-	-	-	-	-	-	-	-		-	-	-	-	-	-	-	-	-	-	-	-	-	-	-	-	-	-	-
MOUSE	271842	5	Rpusd2	5588	1429442_at	NOT	3.02	3.11	3.26	3.31	3.32	3.11	3.06	3.03	2.93	3.15	3.29	3.24		3.92	4.13	4.25	4.52	4.06	4.21	4.47	4.43	4.02	4.03	3.92	3.99	4.03	4.11	4.29	3.99	4.6	4.6	4.35
MOUSE	271842	5	Rpusd2	5588	1439960_at	NOT	3.41	3.68	3.74	3.7	3.56	3.29	3.32	3.15	3.28	3.52	3.52	3.22		4.65	5.44	6.46	4.64	4.43	4.91	5.21	4.87	4.79	5.25	5.18	5.38	5.43	6.32	5.74	5.47	5.27	5.48	5.48
MOUSE	271842	5	Rpusd2	5588	1453138_at	NOT	3.6	3.71	3.86	4.06	3.81	3.79	3.69	3.9	3.51	3.79	3.46	3.66		5.23	5.95	6.19	5.51	5.43	5.2	5.24	5.81	5.18	5.8	5.7	5.78	6.16	6.23	5.67	5.61	6.26	5.77	5.7
MOUSE	12156	5	Bmp2	926	1423635_at	UBI	3.6	3.36	5.83	5.49	3.01	3.15	2.94	2.96	3.23	2.97	3.16	3.02		5.76	7.77	6.59	4.59	6.51	5.1	5.75	4.83	5.51	5.06	7.5	7.46	4.76	4.64	8.86	6.19	4.91	4.45	11.52
MOUSE	13537	5	Dusp2	3255	1450698_at	UBI	4.51	4.49	5.59	5.52	4.76	4.94	5.27	5.41	5.27	5.02	5.47	5.32		6.52	6.64	8.65	7.02	6.6	6.96	7.4	7.51	7.37	6.56	6.77	8.86	7.92	9.9	7.63	8.98	7.43	11.44	7.82
MOUSE	12125	5	Bcl2l11	7643	1426334_a_at	PREF	4.83	4.94	6.42	5.97	4.43	4.51	6.22	6.07	6.11	6.24	6.34	6.16		5.79	4.97	6.38	5.06	4.81	4.97	4.97	5.32	5.12	5.04	5.98	5.55	4.9	6.12	5.74	5.41	5.45	6.84	5.04
MOUSE	12125	5	Bcl2l11	7643	1435448_at	UBI	7.53	7.18	7.43	7.24	5.17	5.3	5.69	5.75	5.99	5.8	5.8	5.88		9.45	8.85	8.38	8.02	8.01	7.44	7.81	8.61	9.06	8.33	7.69	9.71	8.61	10.31	8.61	9.06	7.77	9.39	8.01
MOUSE	12125	5	Bcl2l11	7643	1435449_at	UBI	4.62	5	5.88	5.33	3.82	3.74	4.13	3.92	4.03	4.16	3.98	3.89		6.28	5.63	5.94	5.22	5.17	4.83	5.32	5.9	6.37	5.11	5.15	5.76	5.19	7.03	5.28	5.67	5.72	7.55	5.22
MOUSE	12125	5	Bcl2l11	7643	1456005_a_at	UBI	8.12	7.39	8.19	8.35	5.4	5.26	4.91	5.18	5.9	5.97	5.92	5.61		9.73	8.82	8.33	8.16	8.4	7.55	8.33	8.63	10.73	8.1	7.86	9.03	8.46	10.43	8.27	9.23	8.24	9.54	7.89
MOUSE	12125	5	Bcl2l11	7643	1456006_at	UBI	5.94	5.68	5.71	5.92	5.67	5.16	5.77	5.84	5.62	5.41	5.43	5.33		6.8	6.76	7.03	6.13	6.6	6.08	6.59	6.92	7.48	6.15	6.51	6.93	6.75	7.5	6.66	6.76	6.72	7.82	6.5
MOUSE	16176	2	Il1b	481	1449399_a_at	UBI	5.34	5.46	5.29	5.29	5.15	4.99	5.92	5.74	5.68	5.47	5.38	5.21		6.11	6.6	7.17	6.24	6.64	6.35	7.12	7.27	7.74	6.99	6.93	8.99	6.95	7.09	6.77	6.99	6.37	7.06	6.3
MOUSE	74528	5	8430406I07Rik	12573	1429619_a_at	UBI	5.52	6.03	6.63	6.43	6.03	5.99	5.44	5.43	5.81	6.18	5.99	5.8		7.19	6.9	6.27	6.06	6.19	5.92	6.29	7.32	5.97	6.84	6.59	6.71	6.45	6.43	6.4	6.27	7.2	6.46	6.57
MOUSE	74528	5	8430406I07Rik	12573	1429620_at	UBI	4.85	4.89	4.62	4.74	4.94	5.09	5.1	5.16	4.98	4.78	4.66	4.88		7.43	7.5	7.49	7.39	7.18	7.39	7.46	7.69	7.4	7.48	7.64	7.44	7.46	7.57	7.6	7.32	7.27	7.25	7.32
MOUSE	70408	5	Polr3f	4722	1429686_at	UBI	6.84	7.06	7.23	7.35	5.6	5.79	6.31	6.56	6.19	6.13	5.85	6.17		7.89	7.47	7.41	8.88	7.27	7.34	7.46	7.4	7.28	7.21	7.59	7.17	7.59	7.5	7.63	7.14	7.35	7.87	7.45
MOUSE	70408	5	Polr3f	4722	1430328_at	NOT	4.62	4.18	4.56	4.4	4.28	4.25	4.34	3.92	4.01	3.73	4.15	4.01		6.2	6.18	6.65	8.18	6.94	6.94	6.15	6.53	6.69	6.7	7.15	7.03	6.63	6.83	6.71	7.22	6.71	6.38	6.27
MOUSE	70408	5	Polr3f	4722	1431999_at	NOT	4.09	3.94	3.92	3.78	4.04	4.13	4.27	4.08	4	3.66	4.12	3.82		5.95	5.79	6.46	6.29	5.7	5.57	6.34	6.11	6.31	6.35	6.14	5.8	6.09	5.91	6.06	5.93	6.05	5.81	5.83
MOUSE	70408	5	Polr3f	4722	1439075_at	UBI	5.75	6.31	6.95	7.12	3.51	3.58	4.13	4.32	4.7	4.67	4.16	3.96		6.11	6.72	4.86	7.95	6.18	5.57	6.33	5.7	6.82	5.46	5.84	6.15	6.41	5.94	5.71	5.57	5.48	7.01	6.2
MOUSE	70408	5	Polr3f	4722	1451773_s_at	PREF	4.81	5.09	6.42	5.89	4.18	3.84	5.52	5.76	4.83	5.02	4.73	4.69		5.86	5.21	4.87	7.03	4.59	4.94	5.51	5.24	5.28	4.77	5.04	5.24	5.39	5.01	4.88	5	4.5	6.78	5.22
MOUSE	56846	5	Apba2bp	10992	1431946_a_at	PREF	4.31	4.32	4.26	4.67	5.7	5.87	8.03	8.24	6.79	6.95	6.7	6.53		5.86	5.72	6.49	6.62	6	8.24	6.09	6.33	5.77	6.29	6.33	5.88	5.87	6.42	6.14	5.6	6.18	6.08	5.8
MOUSE	13555	3	E2f1	3828	1417878_at	UBI	6.35	6.39	6.57	6.7	4.81	5.28	5.55	5.6	5.29	5.04	5.37	5.43		7.74	6.24	7.13	5.89	5.73	6.33	6.05	6.16	6.21	5.96	6	6.56	5.97	6.72	6.49	6.02	6.47	6	6.3
MOUSE	13555	3	E2f1	3828	1431875_a_at	UBI	7.41	7.73	8.04	7.97	5.87	5.88	6.39	6.36	6.11	6.19	6.2	6.3		7.33	7.24	8.26	6.95	6.87	6.96	7.14	7.39	7.11	7.01	7.43	7.69	6.98	7.8	7.2	7.36	7.29	7.2	7.47
MOUSE	13555	3	E2f1	3828	1447840_x_at	NOT	4.11	4.33	4.55	4.03	4.22	4.3	4.87	4.52	4.18	4.05	4.19	4.28		6.19	5.5	5.76	5.37	5.06	5.14	5.34	6.03	5.38	5.59	5.79	5.62	5.83	5.75	6.32	5.57	5.63	5.58	5.29
MOUSE	94212	5	Pag1	10198	1423002_at	UBI	6.85	6.75	6.13	5.9	6.2	6.52	6.46	6.37	6.14	6.16	6.15	6.2		7.19	7.39	7.63	7.22	7.66	7.55	7.88	7.92	7.36	7.69	7.72	7.67	7.92	7.68	7.62	7.95	8.13	8.16	7.73
MOUSE	94212	5	Pag1	10198	1443319_at	UBI	5.89	6.03	5.12	5.1	5.1	5.22	5.62	5.45	5.06	4.92	5.3	5.26		6.6	6.82	7.39	6.67	7.02	6.99	6.87	7.16	6.89	7.02	7.53	6.92	7.02	6.96	7.41	7.12	7.18	7.39	6.81
MOUSE	94212	5	Pag1	10198	1456403_at	PREF	5.78	5.88	4.31	4.15	4.37	4.12	4.34	4.24	4.12	4.08	3.95	4.12		4.59	4.51	5.28	4.64	4.46	4.71	4.69	5	4.9	4.71	4.64	5.37	4.71	5.88	4.99	5.08	4.91	8.04	4.62
MOUSE	228960	4	Stx16	2791	1429237_at	UBI	7.79	7.64	7.63	7.83	7.36	7.57	4.94	4.97	6.92	7.02	7	6.87		9.17	9.54	7.8	10.2	9.65	10.14	9.29	8.47	9.84	9.4	8.95	10.63	9.3	9.44	8.68	9.6	8.53	10.1	9.18
MOUSE	55980	5	Impa1	4043	1423127_at	UBI	10.2	10.61	9.46	9.9	9.75	9.57	7.02	7.26	9.1	9.19	9.08	9.11		9.44	9.58	8.32	9.95	9.59	9.98	9.84	8.21	9.32	10.3	9.86	9.74	9.43	9.51	9.97	9.5	8.03	9.63	9.54
MOUSE	55980	5	Impa1	4043	1430495_at	NOT	3.76	3.84	3.58	3.65	3.68	3.98	3.93	4.24	3.68	3.49	3.51	3.7		4.63	4.94	5.19	4.71	5.02	4.88	5.08	5.27	4.95	5.42	5.32	4.97	5.15	5.32	5.13	5.1	4.97	5.09	5.19
MOUSE	55980	5	Impa1	4043	1436848_x_at	UBI	8.97	9.46	7.92	8.67	8.58	8.75	6.19	6.32	7.87	8.02	7.48	7.59		9.29	9.71	8.04	8.54	9.69	10.05	9.27	6.94	8.95	10.39	10.22	9.88	9.2	9.17	9.8	9.48	8.21	9.49	9.57
MOUSE	74252	4	Armc1;LOC634390	10015	1415719_s_at	UBI	8.4	8.62	8.39	8.45	6.59	6.51	5	5.26	6.68	6.79	6.77	6.61		9.51	9.52	7.42	9.75	9.46	9.89	9.46	9.76	9.02	9.64	9.45	9.52	8.39	8.96	8.34	9.04	8.85	8.94	9.35
MOUSE	74252	4	Armc1;LOC634390	10015	1430472_at	NOT	3	2.99	3.04	3.03	3.13	3.19	3.15	3.43	3.1	3.27	3.34	3.11		3.85	3.97	3.86	4.27	3.72	3.63	3.83	3.87	3.77	3.56	4.2	3.84	3.69	3.88	3.85	3.7	3.82	3.97	3.86
MOUSE	74252	4	Armc1;LOC634390	10015	1446369_at	NOT	4.37	4.4	4.13	4.28	4.63	4.65	4.98	4.5	4.6	4.13	4.38	4.38		5.94	6.48	7.25	6.41	6.53	6.36	6.64	7.03	6.48	6.58	6.93	6.56	6.88	6.97	6.9	6.9	6.92	6.6	6.35
MOUSE	74252	4	Armc1;LOC634390	10015	1451638_s_at	UBI	8.75	9.55	9	9.4	7.13	6.93	4.74	5.28	7.34	7.44	7.25	7.15		9.83	8.59	7.59	9.48	8.45	8.89	8.5	9.04	8.07	8.32	8.34	8.31	7.6	8.33	7.49	7.97	8.12	8.24	8.55
MOUSE	12807	3	Hps3	13019	1450647_at	UBI	7.74	7.6	7.84	7.81	3.94	4.35	4.1	4.06	5.4	5.67	5.46	5.66		7.87	7.95	6.34	8.89	9.08	8.2	8.31	7.56	8.36	9.16	7.74	10.23	8.23	8.03	7.5	9.56	7.22	9.9	8.17
MOUSE	12807	3	Hps3	13019	1459772_at	NOT	4.09	4.06	4.27	4.17	4.26	4.29	4.38	4.7	4.35	4.33	4.68	4.3		5.3	4.74	5.11	5.08	4.79	4.92	5.21	5.31	4.84	4.88	4.98	4.7	5.26	5.1	5.01	5.06	5.23	5.22	4.97
MOUSE	20482	5	Skil	3948	1422054_a_at	PREF	5.98	6.49	6.84	6.79	4.48	4.72	4.75	4.74	4.55	4.76	4.38	4.56		6.46	6.18	6.15	6.07	5.71	5.71	6.19	6.25	6	6.03	6.01	5.95	5.93	6.35	6.36	6.35	5.66	7.3	5.99
MOUSE	20482	5	Skil	3948	1452214_at	UBI	10.41	10.07	9.98	10.15	7.58	7.53	5.96	5.73	6.99	7.05	7.19	7.08		10.63	10.8	7.21	10.05	9.9	11.08	10.97	9.34	10.8	9.89	9.34	10.66	9.6	9.42	10.09	10.75	8.74	10.98	9.88
MOUSE	67120	5	Ttc14	12085	1426544_a_at	UBI	6.83	6.14	6.33	5.92	5.9	5.93	6.28	6.3	5.72	5.89	5.93	5.83		6.91	7.2	5.7	10.65	7.71	7.96	7.53	7.51	8.68	6.74	6.26	7.48	6.66	6.98	6.24	7.26	6.32	6.6	7.7
MOUSE	67120	5	Ttc14	12085	1428846_at	UBI	6.79	6.43	5.91	6.24	5.24	5.36	4.95	4.92	4.95	5.1	5.02	4.67		7.22	6.74	4.61	7.56	7.55	7.48	7.98	5.71	7.38	6.83	5.75	8.1	6.9	6.37	4.72	7.55	4.93	8.28	7.05
MOUSE	67120	5	Ttc14	12085	1432130_a_at	NOT	4	4.25	3.64	3.66	3.54	3.51	3.48	3.68	3.41	3.48	3.58	3.45		4.46	4.39	4.15	5.92	4.4	4.39	4.44	4.33	4.68	3.96	4.22	4.4	4.33	4.08	4.34	4.25	4.47	5.79	4.51
MOUSE	67120	5	Ttc14	12085	1436581_at	UBI	5.93	5.79	5.9	5.98	5.71	5.65	5.81	5.97	5.9	5.96	5.94	5.78		7.2	7.76	6.89	9.35	8.99	8.98	7.7	7.27	7.93	7.87	7.83	9.1	8.06	7.41	6.8	8.74	7.1	8.44	7.64
MOUSE	67120	5	Ttc14	12085	1437877_at	NOT	2.93	3.13	2.91	3.06	3.02	2.92	3.15	3.33	2.92	3.23	3.06	2.97		3.7	4.31	3.37	4.95	4.76	4.39	4.73	4.1	4.52	3.89	4.2	4.19	4.02	4.14	4.03	3.92	3.54	4.08	4.63
MOUSE	67120	5	Ttc14	12085	1437878_s_at	UBI	5.57	5.03	5.28	5.41	4.55	4.44	4.27	4.52	4.45	4.24	4.08	4.12		7.29	7.82	5.89	9.94	9.26	8.61	8.2	7.14	9.04	7.17	7.37	8.46	8.55	8.08	6.39	8.39	6.26	7.62	7.71
MOUSE	67120	5	Ttc14	12085	1438051_at	NOT	4.32	3.72	3.65	3.77	3.83	3.76	3.52	3.74	3.65	3.68	3.62	3.34		4.57	4.89	4.75	7.56	5.68	5.23	6.42	4.92	5.74	4.83	4.62	5.2	5.33	4.99	4.56	5.05	4.78	5.3	5.05
MOUSE	67120	5	Ttc14	12085	1452926_at	UBI	7.02	6.96	6.87	6.43	6.5	6.48	6.59	6.71	6.53	6.01	6.55	6.32		7.69	7.41	7.54	7.83	7.93	8.24	7.89	7.8	7.47	7.68	7.62	7.77	8.15	7.5	7.14	8.14	7.79	8.28	7.58
MOUSE	67120	5	Ttc14	12085	1456430_at	NOT	4.2	4.03	3.9	4.19	3.8	4.24	4.52	4.56	4.1	3.91	3.98	4.21		5.77	7.14	5.11	7.91	8.36	7.84	7.19	7.39	7.87	7.07	7.24	7.74	7.28	6.86	5.11	7.55	5.62	6.26	6.45
MOUSE	67120	5	Ttc14	12085	1460448_s_at	UBI	5.86	6.14	5.78	5.76	5.24	5.14	4.02	4.53	4.67	4.99	4.66	4.66		5.15	5.56	4.14	7.62	6.46	6.34	6.69	5.32	6.09	4.44	4.66	6.22	5.28	5.55	4.14	5.93	3.92	7.53	6.11
MOUSE	69276	5	Tloc1	2449	1432635_a_at	UBI	6.22	6.17	6.66	6.38	6.1	6.29	6.56	6.35	6.35	6	6.25	6.28		6.68	6.33	6.98	6.88	6.24	6.61	6.52	7.05	6.23	7.02	7.12	6.21	6.37	6.61	6.49	6.43	7.24	6.84	6.44
MOUSE	69276	5	Tloc1	2449	1433704_s_at	UBI	10.46	10.25	10.3	10.23	8.43	8.52	6.43	6.62	8.8	8.93	8.93	8.81		10.8	11.21	7.94	11.25	10.92	11.27	10.6	10.21	11.03	11.84	11.16	10.61	10.72	9.52	9.67	10.82	9.24	10.38	11.1
MOUSE	69276	5	Tloc1	2449	1444811_at	UBI	4.87	4.26	4.79	5.76	4.08	4.45	4.44	4.11	4.2	4.36	3.82	3.77		5.66	7.36	5.39	6.85	8.15	7.1	6.58	5.7	7.69	7.2	6.85	7.29	7.48	6.97	6.08	7.48	5.44	6.87	7.67
MOUSE	69276	5	Tloc1	2449	1454697_at	UBI	10.62	10.65	10.55	10.61	8.53	8.48	7.03	6.82	8.89	9.13	8.79	8.91		8.99	10.86	7.65	10.87	10.84	10.23	10.1	9.41	10.6	10.99	10.59	10	9.97	9.28	8.83	10.39	8.29	10.38	10.89
MOUSE	69276	5	Tloc1	2449	1455698_at	UBI	5.86	6.14	5.46	5.75	4.32	4.28	3.6	3.57	4.72	4.58	4.62	4.89		8.13	8.18	5.19	8.99	8.66	9.51	7.72	6.73	7.6	8.79	7.21	7.25	6.93	5.67	5.94	6.56	6.58	6.37	8.65
MOUSE	674091	5	-	-	-	-	-	-	-	-	-	-	-	-	-	-	-	-		-	-	-	-	-	-	-	-	-	-	-	-	-	-	-	-	-	-	-
MOUSE	16183	4	Il2;LOC630222	488	1449990_at	NOT	3.82	3.75	3.65	3.42	3.87	3.87	4.17	4.3	3.98	3.89	3.81	3.73		4.98	5.3	5.79	4.98	5.11	5.08	5.34	5.63	5.14	5.41	5.71	5.15	6	5.28	5.64	5.44	5.6	5.48	5.37
MOUSE	56758	5	Mbnl1;LOC100040485	23186	1416904_at	UBI	10.26	10.58	10.09	10.34	4.32	4.13	3.77	3.79	7.04	6.95	7.18	7		9.98	11.76	6.56	11.2	11.69	11	13.06	12.05	11.85	10.67	10.99	12.55	11.28	11.31	10.41	12.37	11.41	12.76	11.52
MOUSE	56758	5	Mbnl1;LOC100040485	23186	1440315_at	NOT	3.06	3.21	2.94	3.36	3.54	3.35	3.3	3.39	3.22	3.21	3.25	3.11		4.4	4.29	4.54	4.73	4.39	4.22	4.27	4.41	4.35	4.56	4.3	4.24	4.44	4.52	4.22	4.4	4.32	4.89	4.48
MOUSE	56758	5	Mbnl1;LOC100040485	23186	1457924_at	UBI	5.58	5.22	4.91	5.17	4.55	4.72	4.74	4.87	4.61	4.6	4.9	4.71		6.56	6.72	7.22	7.45	6.74	6.81	7.1	7.42	7.59	6.88	7.26	6.82	7.43	7.09	7.25	7.05	7.32	6.99	6.93
MOUSE	16159	3	Il12a	681	1425454_a_at	NOT	3.97	3.68	3.62	3.92	4.07	3.99	4.13	4.11	4.04	3.77	4.3	3.81		5.26	4.94	5.58	5.31	4.85	5.33	5.07	5.45	5.45	5.4	5.43	6.77	5.47	5.52	5.49	5.91	7.07	7.09	5.22
MOUSE	16649	5	Kpna4	20521	1417974_at	UBI	9.46	9.92	9.19	9.58	10.62	10.63	9.11	9.19	9.56	9.65	9.3	9.52		9.27	9.77	6.64	8.57	9.7	9.58	9.66	9.36	9.17	9.68	9	10.21	8.78	9.34	8.89	10.07	9.68	10.44	9.84
MOUSE	16649	5	Kpna4	20521	1417975_at	UBI	6.16	6.81	6.52	6.2	9.34	9.31	10.05	10.14	9.87	9.93	10.1	10.01		5.88	5.74	6.46	6.71	5.96	6.15	6.06	7.48	6.2	6.54	6.22	6.01	5.52	6.39	6.43	5.56	6.4	7.43	6.3
MOUSE	12038	5	Bche	20065	1421218_at	NOT	3.81	3.82	3.88	3.72	3.89	3.95	4.2	4.26	3.93	4.01	3.89	4.24		5.88	6.17	6.63	6.13	5.92	5.93	6.39	6.6	6.24	6.19	6.37	6.57	6.2	6.34	6.59	6.2	6.51	5.95	6.07
MOUSE	12038	5	Bche	20065	1436098_at	UBI	4.55	4.28	5.81	5.32	4.05	4.38	4.1	4.35	4.42	3.96	4.31	4.31		7.8	8.18	6.36	6.2	6.95	6.41	8.22	7.79	7.22	6.42	10.44	6.08	7.49	6.15	7.64	6.74	7.01	6.08	5.96
MOUSE	12038	5	Bche	20065	1437863_at	NOT	3.16	3.06	3.13	3.32	3.14	3.14	3.19	3.13	3.18	2.88	3.05	3.07		3.82	3.67	3.67	3.69	3.59	3.5	4.32	4.87	3.63	3.67	4.42	3.79	3.73	3.64	3.83	3.56	3.63	3.57	3.72
MOUSE	13175	5	Dclk1	74530	1423125_at	NOT	4.11	4.11	3.91	3.98	4.11	4.5	4.75	4.67	4.11	4	4.27	4.23		4.97	4.93	5.47	6.51	5.26	5.72	5.33	5.59	5.15	5.09	5.36	5.29	5.29	5.26	5.26	5.08	5.44	5.65	5.19
MOUSE	13175	5	Dclk1	74530	1424270_at	NOT	3.33	4.4	2.76	2.88	2.8	2.79	2.83	3.01	2.92	2.65	2.81	2.97		3.51	3.8	3.6	4.06	3.62	4.64	3.83	3.8	3.95	3.53	3.54	3.94	3.71	3.62	3.64	4.24	3.53	3.94	3.65
MOUSE	13175	5	Dclk1	74530	1424271_at	PREF	5.96	6.23	4.04	4.02	3.6	3.57	3.52	3.54	3.48	3.44	3.35	3.5		4.86	5.64	5.37	6.36	6.07	7.58	5.52	5.55	5.56	5.15	5.28	6.28	5.39	5.3	5.72	6.4	5.79	4.94	5.9
MOUSE	13175	5	Dclk1	74530	1446190_at	NOT	3.67	3.82	3.63	3.72	4.04	3.5	3.97	3.96	3.63	3.28	3.51	3.77		4.98	5.93	6.1	7.14	6.73	9.75	6.01	6.18	6.28	5.84	5.85	6.78	6.05	6.25	6.38	6.88	6.42	5.39	5.74
MOUSE	13175	5	Dclk1	74530	1450863_a_at	NOT	3.9	4.21	3.66	3.48	4.02	3.77	4.2	4.07	3.74	3.73	3.63	3.73		5.1	5.83	5.67	8.33	7.82	10.66	5.69	5.77	5.52	5.55	5.92	6.08	6.44	5.79	6.8	6.23	5.53	5.01	5.59
MOUSE	13175	5	Dclk1	74530	1451289_at	PREF	5.53	6.11	3.8	4.01	3.31	3.34	3.5	3.56	3.1	3.37	3.54	3.43		4.5	5.48	4.95	6.04	6.1	8.06	4.97	5.07	5.43	4.77	4.81	5.98	5.92	4.98	4.92	7.52	5.37	4.7	5.71
MOUSE	13175	5	Dclk1	74530	1451917_a_at	UBI	4.35	4.41	4.32	4.5	4.74	4.72	5.16	4.96	4.83	4.66	4.79	4.75		5.26	5.17	5.87	6.01	5.36	5.41	5.48	5.62	5.07	5.11	5.34	5.44	5.54	5.54	5.73	5.49	5.79	5.51	5.25
MOUSE	72033	5	Tsc22d2	8860	1430535_at	UBI	8.97	9.58	9.54	9.44	9.29	9.23	8.67	8.87	8.4	8.58	8.55	8.67		9.15	8.5	7.57	8.16	8.62	8.38	8.32	7.69	8.09	8.48	8.23	8.7	7.92	8.01	9.11	8.31	8.75	8.79	8.8
MOUSE	72033	5	Tsc22d2	8860	1453012_at	UBI	4.59	4.59	4.81	5.17	4.04	4.23	4.26	4.61	3.83	3.69	3.36	3.91		5.28	5.71	3.97	5.51	6.18	6.79	6.3	5.07	5.58	6.15	6.05	5.46	5.06	4.6	4.77	5.52	5.01	4.99	5.73
MOUSE	72789	4	Veph1	11624	1432088_at	NOT	3.99	4.05	3.86	3.86	4.09	3.87	3.99	4.25	3.82	3.76	3.95	3.77		5.11	4.94	5.14	4.76	5.53	4.86	4.74	4.87	5.52	6.78	5.07	4.8	4.51	5.03	4.75	4.96	5.18	5.56	4.93
MOUSE	20713	5	Serpini1	21045	1416702_at	UBI	8.34	7.05	7.65	7.52	4.98	4.87	5.02	4.59	5.7	6.02	5.74	5.64		7.82	6.82	6.13	8.61	6.78	8.71	9.75	7.07	5.49	6.5	6.16	7.16	5.48	5.94	6.43	6.76	6.24	7.74	6.34
MOUSE	20713	5	Serpini1	21045	1443756_at	NOT	2.83	2.9	2.74	2.78	2.8	3.15	2.83	2.65	2.95	2.85	2.83	2.9		3.67	3.57	3.75	3.62	3.58	3.71	3.63	3.63	3.67	3.63	3.94	3.5	3.88	3.61	3.94	3.77	3.89	3.72	3.5
MOUSE	20713	5	Serpini1	21045	1448443_at	UBI	7.27	6.14	6.89	6.77	5.37	5.3	5.42	5.31	6.2	6.77	6	6.08		7.77	6.8	5.69	10.02	9.29	11.94	8.69	6.29	5.41	6.36	5.46	6.85	5.3	5.63	5.43	6.73	5.3	6.68	5.84
MOUSE	66641	5	5730470L24Rik	32622	1422296_at	NOT	3.2	3.21	3.13	3.01	3.22	3.09	3.48	3.54	3.06	3.24	3.23	3.24		3.77	3.56	4.04	3.58	3.58	3.67	3.56	3.82	3.59	3.63	4.21	3.8	3.64	3.72	3.7	3.7	3.89	3.99	3.72
MOUSE	66641	5	5730470L24Rik	32622	1422594_at	UBI	8.5	9.17	7.73	8.21	7.12	7.21	4.47	4.65	6.78	7.05	6.96	6.91		7.38	7.82	7.58	8.04	7.81	7.75	8.18	8	8.04	7.32	7.14	8.11	6.74	7.43	7.18	7.81	7.78	7.98	8.03
MOUSE	66641	5	5730470L24Rik	32622	1422595_s_at	UBI	9.33	9.58	8.34	8.79	7.69	7.53	5.14	5.85	7.43	7.6	7.65	7.72		8.48	8.61	7.92	8.95	8.56	8.35	8.93	8.64	8.95	8.09	7.12	8.75	7.8	8.41	7.77	8.81	8.1	8.65	8.68
MOUSE	66641	5	5730470L24Rik	32622	1443226_at	NOT	3.79	3.51	3.48	3.54	3.86	3.93	3.53	3.53	3.42	3.26	3.31	3.39		4.72	5.37	5.47	5.65	5.47	5.62	5.5	5.31	5.96	5.46	5.23	6.35	5.37	5.74	5.43	6.38	5.06	5.17	5.65
MOUSE	66641	5	5730470L24Rik	32622	1450679_at	UBI	8.17	8.89	7.41	7.58	6.45	6.39	4.77	5.1	6.2	6.47	6.39	6.24		7.66	7.28	8.15	7.47	6.97	6.36	7.15	7.36	6.97	7.04	6.05	7.78	6.65	8.01	7.25	7.62	6.9	8.87	7.63
MOUSE	13555	3	E2f1	3828	1417878_at	UBI	6.35	6.39	6.57	6.7	4.81	5.28	5.55	5.6	5.29	5.04	5.37	5.43		7.74	6.24	7.13	5.89	5.73	6.33	6.05	6.16	6.21	5.96	6	6.56	5.97	6.72	6.49	6.02	6.47	6	6.3
MOUSE	13555	3	E2f1	3828	1431875_a_at	UBI	7.41	7.73	8.04	7.97	5.87	5.88	6.39	6.36	6.11	6.19	6.2	6.3		7.33	7.24	8.26	6.95	6.87	6.96	7.14	7.39	7.11	7.01	7.43	7.69	6.98	7.8	7.2	7.36	7.29	7.2	7.47
MOUSE	13555	3	E2f1	3828	1447840_x_at	NOT	4.11	4.33	4.55	4.03	4.22	4.3	4.87	4.52	4.18	4.05	4.19	4.28		6.19	5.5	5.76	5.37	5.06	5.14	5.34	6.03	5.38	5.59	5.79	5.62	5.83	5.75	6.32	5.57	5.63	5.58	5.29
MOUSE	94212	5	Pag1	10198	1423002_at	UBI	6.85	6.75	6.13	5.9	6.2	6.52	6.46	6.37	6.14	6.16	6.15	6.2		7.19	7.39	7.63	7.22	7.66	7.55	7.88	7.92	7.36	7.69	7.72	7.67	7.92	7.68	7.62	7.95	8.13	8.16	7.73
MOUSE	94212	5	Pag1	10198	1443319_at	UBI	5.89	6.03	5.12	5.1	5.1	5.22	5.62	5.45	5.06	4.92	5.3	5.26		6.6	6.82	7.39	6.67	7.02	6.99	6.87	7.16	6.89	7.02	7.53	6.92	7.02	6.96	7.41	7.12	7.18	7.39	6.81
MOUSE	94212	5	Pag1	10198	1456403_at	PREF	5.78	5.88	4.31	4.15	4.37	4.12	4.34	4.24	4.12	4.08	3.95	4.12		4.59	4.51	5.28	4.64	4.46	4.71	4.69	5	4.9	4.71	4.64	5.37	4.71	5.88	4.99	5.08	4.91	8.04	4.62
MOUSE	228960	4	Stx16	2791	1429237_at	UBI	7.79	7.64	7.63	7.83	7.36	7.57	4.94	4.97	6.92	7.02	7	6.87		9.17	9.54	7.8	10.2	9.65	10.14	9.29	8.47	9.84	9.4	8.95	10.63	9.3	9.44	8.68	9.6	8.53	10.1	9.18
MOUSE	55980	5	Impa1	4043	1423127_at	UBI	10.2	10.61	9.46	9.9	9.75	9.57	7.02	7.26	9.1	9.19	9.08	9.11		9.44	9.58	8.32	9.95	9.59	9.98	9.84	8.21	9.32	10.3	9.86	9.74	9.43	9.51	9.97	9.5	8.03	9.63	9.54
MOUSE	55980	5	Impa1	4043	1430495_at	NOT	3.76	3.84	3.58	3.65	3.68	3.98	3.93	4.24	3.68	3.49	3.51	3.7		4.63	4.94	5.19	4.71	5.02	4.88	5.08	5.27	4.95	5.42	5.32	4.97	5.15	5.32	5.13	5.1	4.97	5.09	5.19
MOUSE	55980	5	Impa1	4043	1436848_x_at	UBI	8.97	9.46	7.92	8.67	8.58	8.75	6.19	6.32	7.87	8.02	7.48	7.59		9.29	9.71	8.04	8.54	9.69	10.05	9.27	6.94	8.95	10.39	10.22	9.88	9.2	9.17	9.8	9.48	8.21	9.49	9.57
MOUSE	74252	4	Armc1;LOC634390	10015	1415719_s_at	UBI	8.4	8.62	8.39	8.45	6.59	6.51	5	5.26	6.68	6.79	6.77	6.61		9.51	9.52	7.42	9.75	9.46	9.89	9.46	9.76	9.02	9.64	9.45	9.52	8.39	8.96	8.34	9.04	8.85	8.94	9.35
MOUSE	74252	4	Armc1;LOC634390	10015	1430472_at	NOT	3	2.99	3.04	3.03	3.13	3.19	3.15	3.43	3.1	3.27	3.34	3.11		3.85	3.97	3.86	4.27	3.72	3.63	3.83	3.87	3.77	3.56	4.2	3.84	3.69	3.88	3.85	3.7	3.82	3.97	3.86
MOUSE	74252	4	Armc1;LOC634390	10015	1446369_at	NOT	4.37	4.4	4.13	4.28	4.63	4.65	4.98	4.5	4.6	4.13	4.38	4.38		5.94	6.48	7.25	6.41	6.53	6.36	6.64	7.03	6.48	6.58	6.93	6.56	6.88	6.97	6.9	6.9	6.92	6.6	6.35
MOUSE	74252	4	Armc1;LOC634390	10015	1451638_s_at	UBI	8.75	9.55	9	9.4	7.13	6.93	4.74	5.28	7.34	7.44	7.25	7.15		9.83	8.59	7.59	9.48	8.45	8.89	8.5	9.04	8.07	8.32	8.34	8.31	7.6	8.33	7.49	7.97	8.12	8.24	8.55
MOUSE	12807	3	Hps3	13019	1450647_at	UBI	7.74	7.6	7.84	7.81	3.94	4.35	4.1	4.06	5.4	5.67	5.46	5.66		7.87	7.95	6.34	8.89	9.08	8.2	8.31	7.56	8.36	9.16	7.74	10.23	8.23	8.03	7.5	9.56	7.22	9.9	8.17
MOUSE	12807	3	Hps3	13019	1459772_at	NOT	4.09	4.06	4.27	4.17	4.26	4.29	4.38	4.7	4.35	4.33	4.68	4.3		5.3	4.74	5.11	5.08	4.79	4.92	5.21	5.31	4.84	4.88	4.98	4.7	5.26	5.1	5.01	5.06	5.23	5.22	4.97
MOUSE	20482	5	Skil	3948	1422054_a_at	PREF	5.98	6.49	6.84	6.79	4.48	4.72	4.75	4.74	4.55	4.76	4.38	4.56		6.46	6.18	6.15	6.07	5.71	5.71	6.19	6.25	6	6.03	6.01	5.95	5.93	6.35	6.36	6.35	5.66	7.3	5.99
MOUSE	20482	5	Skil	3948	1452214_at	UBI	10.41	10.07	9.98	10.15	7.58	7.53	5.96	5.73	6.99	7.05	7.19	7.08		10.63	10.8	7.21	10.05	9.9	11.08	10.97	9.34	10.8	9.89	9.34	10.66	9.6	9.42	10.09	10.75	8.74	10.98	9.88
MOUSE	67120	5	Ttc14	12085	1426544_a_at	UBI	6.83	6.14	6.33	5.92	5.9	5.93	6.28	6.3	5.72	5.89	5.93	5.83		6.91	7.2	5.7	10.65	7.71	7.96	7.53	7.51	8.68	6.74	6.26	7.48	6.66	6.98	6.24	7.26	6.32	6.6	7.7
MOUSE	67120	5	Ttc14	12085	1428846_at	UBI	6.79	6.43	5.91	6.24	5.24	5.36	4.95	4.92	4.95	5.1	5.02	4.67		7.22	6.74	4.61	7.56	7.55	7.48	7.98	5.71	7.38	6.83	5.75	8.1	6.9	6.37	4.72	7.55	4.93	8.28	7.05
MOUSE	67120	5	Ttc14	12085	1432130_a_at	NOT	4	4.25	3.64	3.66	3.54	3.51	3.48	3.68	3.41	3.48	3.58	3.45		4.46	4.39	4.15	5.92	4.4	4.39	4.44	4.33	4.68	3.96	4.22	4.4	4.33	4.08	4.34	4.25	4.47	5.79	4.51
MOUSE	67120	5	Ttc14	12085	1436581_at	UBI	5.93	5.79	5.9	5.98	5.71	5.65	5.81	5.97	5.9	5.96	5.94	5.78		7.2	7.76	6.89	9.35	8.99	8.98	7.7	7.27	7.93	7.87	7.83	9.1	8.06	7.41	6.8	8.74	7.1	8.44	7.64
MOUSE	67120	5	Ttc14	12085	1437877_at	NOT	2.93	3.13	2.91	3.06	3.02	2.92	3.15	3.33	2.92	3.23	3.06	2.97		3.7	4.31	3.37	4.95	4.76	4.39	4.73	4.1	4.52	3.89	4.2	4.19	4.02	4.14	4.03	3.92	3.54	4.08	4.63
MOUSE	67120	5	Ttc14	12085	1437878_s_at	UBI	5.57	5.03	5.28	5.41	4.55	4.44	4.27	4.52	4.45	4.24	4.08	4.12		7.29	7.82	5.89	9.94	9.26	8.61	8.2	7.14	9.04	7.17	7.37	8.46	8.55	8.08	6.39	8.39	6.26	7.62	7.71
MOUSE	67120	5	Ttc14	12085	1438051_at	NOT	4.32	3.72	3.65	3.77	3.83	3.76	3.52	3.74	3.65	3.68	3.62	3.34		4.57	4.89	4.75	7.56	5.68	5.23	6.42	4.92	5.74	4.83	4.62	5.2	5.33	4.99	4.56	5.05	4.78	5.3	5.05
MOUSE	67120	5	Ttc14	12085	1452926_at	UBI	7.02	6.96	6.87	6.43	6.5	6.48	6.59	6.71	6.53	6.01	6.55	6.32		7.69	7.41	7.54	7.83	7.93	8.24	7.89	7.8	7.47	7.68	7.62	7.77	8.15	7.5	7.14	8.14	7.79	8.28	7.58
MOUSE	67120	5	Ttc14	12085	1456430_at	NOT	4.2	4.03	3.9	4.19	3.8	4.24	4.52	4.56	4.1	3.91	3.98	4.21		5.77	7.14	5.11	7.91	8.36	7.84	7.19	7.39	7.87	7.07	7.24	7.74	7.28	6.86	5.11	7.55	5.62	6.26	6.45
MOUSE	67120	5	Ttc14	12085	1460448_s_at	UBI	5.86	6.14	5.78	5.76	5.24	5.14	4.02	4.53	4.67	4.99	4.66	4.66		5.15	5.56	4.14	7.62	6.46	6.34	6.69	5.32	6.09	4.44	4.66	6.22	5.28	5.55	4.14	5.93	3.92	7.53	6.11
MOUSE	69276	5	Tloc1	2449	1432635_a_at	UBI	6.22	6.17	6.66	6.38	6.1	6.29	6.56	6.35	6.35	6	6.25	6.28		6.68	6.33	6.98	6.88	6.24	6.61	6.52	7.05	6.23	7.02	7.12	6.21	6.37	6.61	6.49	6.43	7.24	6.84	6.44
MOUSE	69276	5	Tloc1	2449	1433704_s_at	UBI	10.46	10.25	10.3	10.23	8.43	8.52	6.43	6.62	8.8	8.93	8.93	8.81		10.8	11.21	7.94	11.25	10.92	11.27	10.6	10.21	11.03	11.84	11.16	10.61	10.72	9.52	9.67	10.82	9.24	10.38	11.1
MOUSE	69276	5	Tloc1	2449	1444811_at	UBI	4.87	4.26	4.79	5.76	4.08	4.45	4.44	4.11	4.2	4.36	3.82	3.77		5.66	7.36	5.39	6.85	8.15	7.1	6.58	5.7	7.69	7.2	6.85	7.29	7.48	6.97	6.08	7.48	5.44	6.87	7.67
MOUSE	69276	5	Tloc1	2449	1454697_at	UBI	10.62	10.65	10.55	10.61	8.53	8.48	7.03	6.82	8.89	9.13	8.79	8.91		8.99	10.86	7.65	10.87	10.84	10.23	10.1	9.41	10.6	10.99	10.59	10	9.97	9.28	8.83	10.39	8.29	10.38	10.89
MOUSE	69276	5	Tloc1	2449	1455698_at	UBI	5.86	6.14	5.46	5.75	4.32	4.28	3.6	3.57	4.72	4.58	4.62	4.89		8.13	8.18	5.19	8.99	8.66	9.51	7.72	6.73	7.6	8.79	7.21	7.25	6.93	5.67	5.94	6.56	6.58	6.37	8.65
MOUSE	674091	5	-	-	-	-	-	-	-	-	-	-	-	-	-	-	-	-		-	-	-	-	-	-	-	-	-	-	-	-	-	-	-	-	-	-	-
MOUSE	16183	4	Il2;LOC630222	488	1449990_at	NOT	3.82	3.75	3.65	3.42	3.87	3.87	4.17	4.3	3.98	3.89	3.81	3.73		4.98	5.3	5.79	4.98	5.11	5.08	5.34	5.63	5.14	5.41	5.71	5.15	6	5.28	5.64	5.44	5.6	5.48	5.37
MOUSE	56758	5	Mbnl1;LOC100040485	23186	1416904_at	UBI	10.26	10.58	10.09	10.34	4.32	4.13	3.77	3.79	7.04	6.95	7.18	7		9.98	11.76	6.56	11.2	11.69	11	13.06	12.05	11.85	10.67	10.99	12.55	11.28	11.31	10.41	12.37	11.41	12.76	11.52
MOUSE	56758	5	Mbnl1;LOC100040485	23186	1440315_at	NOT	3.06	3.21	2.94	3.36	3.54	3.35	3.3	3.39	3.22	3.21	3.25	3.11		4.4	4.29	4.54	4.73	4.39	4.22	4.27	4.41	4.35	4.56	4.3	4.24	4.44	4.52	4.22	4.4	4.32	4.89	4.48
MOUSE	56758	5	Mbnl1;LOC100040485	23186	1457924_at	UBI	5.58	5.22	4.91	5.17	4.55	4.72	4.74	4.87	4.61	4.6	4.9	4.71		6.56	6.72	7.22	7.45	6.74	6.81	7.1	7.42	7.59	6.88	7.26	6.82	7.43	7.09	7.25	7.05	7.32	6.99	6.93
MOUSE	16159	3	Il12a	681	1425454_a_at	NOT	3.97	3.68	3.62	3.92	4.07	3.99	4.13	4.11	4.04	3.77	4.3	3.81		5.26	4.94	5.58	5.31	4.85	5.33	5.07	5.45	5.45	5.4	5.43	6.77	5.47	5.52	5.49	5.91	7.07	7.09	5.22
MOUSE	16649	5	Kpna4	20521	1417974_at	UBI	9.46	9.92	9.19	9.58	10.62	10.63	9.11	9.19	9.56	9.65	9.3	9.52		9.27	9.77	6.64	8.57	9.7	9.58	9.66	9.36	9.17	9.68	9	10.21	8.78	9.34	8.89	10.07	9.68	10.44	9.84
MOUSE	16649	5	Kpna4	20521	1417975_at	UBI	6.16	6.81	6.52	6.2	9.34	9.31	10.05	10.14	9.87	9.93	10.1	10.01		5.88	5.74	6.46	6.71	5.96	6.15	6.06	7.48	6.2	6.54	6.22	6.01	5.52	6.39	6.43	5.56	6.4	7.43	6.3
MOUSE	12038	5	Bche	20065	1421218_at	NOT	3.81	3.82	3.88	3.72	3.89	3.95	4.2	4.26	3.93	4.01	3.89	4.24		5.88	6.17	6.63	6.13	5.92	5.93	6.39	6.6	6.24	6.19	6.37	6.57	6.2	6.34	6.59	6.2	6.51	5.95	6.07
MOUSE	12038	5	Bche	20065	1436098_at	UBI	4.55	4.28	5.81	5.32	4.05	4.38	4.1	4.35	4.42	3.96	4.31	4.31		7.8	8.18	6.36	6.2	6.95	6.41	8.22	7.79	7.22	6.42	10.44	6.08	7.49	6.15	7.64	6.74	7.01	6.08	5.96
MOUSE	12038	5	Bche	20065	1437863_at	NOT	3.16	3.06	3.13	3.32	3.14	3.14	3.19	3.13	3.18	2.88	3.05	3.07		3.82	3.67	3.67	3.69	3.59	3.5	4.32	4.87	3.63	3.67	4.42	3.79	3.73	3.64	3.83	3.56	3.63	3.57	3.72
MOUSE	13175	5	Dclk1	74530	1423125_at	NOT	4.11	4.11	3.91	3.98	4.11	4.5	4.75	4.67	4.11	4	4.27	4.23		4.97	4.93	5.47	6.51	5.26	5.72	5.33	5.59	5.15	5.09	5.36	5.29	5.29	5.26	5.26	5.08	5.44	5.65	5.19
MOUSE	13175	5	Dclk1	74530	1424270_at	NOT	3.33	4.4	2.76	2.88	2.8	2.79	2.83	3.01	2.92	2.65	2.81	2.97		3.51	3.8	3.6	4.06	3.62	4.64	3.83	3.8	3.95	3.53	3.54	3.94	3.71	3.62	3.64	4.24	3.53	3.94	3.65
MOUSE	13175	5	Dclk1	74530	1424271_at	PREF	5.96	6.23	4.04	4.02	3.6	3.57	3.52	3.54	3.48	3.44	3.35	3.5		4.86	5.64	5.37	6.36	6.07	7.58	5.52	5.55	5.56	5.15	5.28	6.28	5.39	5.3	5.72	6.4	5.79	4.94	5.9
MOUSE	13175	5	Dclk1	74530	1446190_at	NOT	3.67	3.82	3.63	3.72	4.04	3.5	3.97	3.96	3.63	3.28	3.51	3.77		4.98	5.93	6.1	7.14	6.73	9.75	6.01	6.18	6.28	5.84	5.85	6.78	6.05	6.25	6.38	6.88	6.42	5.39	5.74
MOUSE	13175	5	Dclk1	74530	1450863_a_at	NOT	3.9	4.21	3.66	3.48	4.02	3.77	4.2	4.07	3.74	3.73	3.63	3.73		5.1	5.83	5.67	8.33	7.82	10.66	5.69	5.77	5.52	5.55	5.92	6.08	6.44	5.79	6.8	6.23	5.53	5.01	5.59
MOUSE	13175	5	Dclk1	74530	1451289_at	PREF	5.53	6.11	3.8	4.01	3.31	3.34	3.5	3.56	3.1	3.37	3.54	3.43		4.5	5.48	4.95	6.04	6.1	8.06	4.97	5.07	5.43	4.77	4.81	5.98	5.92	4.98	4.92	7.52	5.37	4.7	5.71
MOUSE	13175	5	Dclk1	74530	1451917_a_at	UBI	4.35	4.41	4.32	4.5	4.74	4.72	5.16	4.96	4.83	4.66	4.79	4.75		5.26	5.17	5.87	6.01	5.36	5.41	5.48	5.62	5.07	5.11	5.34	5.44	5.54	5.54	5.73	5.49	5.79	5.51	5.25
MOUSE	72033	5	Tsc22d2	8860	1430535_at	UBI	8.97	9.58	9.54	9.44	9.29	9.23	8.67	8.87	8.4	8.58	8.55	8.67		9.15	8.5	7.57	8.16	8.62	8.38	8.32	7.69	8.09	8.48	8.23	8.7	7.92	8.01	9.11	8.31	8.75	8.79	8.8
MOUSE	72033	5	Tsc22d2	8860	1453012_at	UBI	4.59	4.59	4.81	5.17	4.04	4.23	4.26	4.61	3.83	3.69	3.36	3.91		5.28	5.71	3.97	5.51	6.18	6.79	6.3	5.07	5.58	6.15	6.05	5.46	5.06	4.6	4.77	5.52	5.01	4.99	5.73
MOUSE	72789	4	Veph1	11624	1432088_at	NOT	3.99	4.05	3.86	3.86	4.09	3.87	3.99	4.25	3.82	3.76	3.95	3.77		5.11	4.94	5.14	4.76	5.53	4.86	4.74	4.87	5.52	6.78	5.07	4.8	4.51	5.03	4.75	4.96	5.18	5.56	4.93
MOUSE	20713	5	Serpini1	21045	1416702_at	UBI	8.34	7.05	7.65	7.52	4.98	4.87	5.02	4.59	5.7	6.02	5.74	5.64		7.82	6.82	6.13	8.61	6.78	8.71	9.75	7.07	5.49	6.5	6.16	7.16	5.48	5.94	6.43	6.76	6.24	7.74	6.34
MOUSE	20713	5	Serpini1	21045	1443756_at	NOT	2.83	2.9	2.74	2.78	2.8	3.15	2.83	2.65	2.95	2.85	2.83	2.9		3.67	3.57	3.75	3.62	3.58	3.71	3.63	3.63	3.67	3.63	3.94	3.5	3.88	3.61	3.94	3.77	3.89	3.72	3.5
MOUSE	20713	5	Serpini1	21045	1448443_at	UBI	7.27	6.14	6.89	6.77	5.37	5.3	5.42	5.31	6.2	6.77	6	6.08		7.77	6.8	5.69	10.02	9.29	11.94	8.69	6.29	5.41	6.36	5.46	6.85	5.3	5.63	5.43	6.73	5.3	6.68	5.84
MOUSE	66641	5	5730470L24Rik	32622	1422296_at	NOT	3.2	3.21	3.13	3.01	3.22	3.09	3.48	3.54	3.06	3.24	3.23	3.24		3.77	3.56	4.04	3.58	3.58	3.67	3.56	3.82	3.59	3.63	4.21	3.8	3.64	3.72	3.7	3.7	3.89	3.99	3.72
MOUSE	66641	5	5730470L24Rik	32622	1422594_at	UBI	8.5	9.17	7.73	8.21	7.12	7.21	4.47	4.65	6.78	7.05	6.96	6.91		7.38	7.82	7.58	8.04	7.81	7.75	8.18	8	8.04	7.32	7.14	8.11	6.74	7.43	7.18	7.81	7.78	7.98	8.03
MOUSE	66641	5	5730470L24Rik	32622	1422595_s_at	UBI	9.33	9.58	8.34	8.79	7.69	7.53	5.14	5.85	7.43	7.6	7.65	7.72		8.48	8.61	7.92	8.95	8.56	8.35	8.93	8.64	8.95	8.09	7.12	8.75	7.8	8.41	7.77	8.81	8.1	8.65	8.68
MOUSE	66641	5	5730470L24Rik	32622	1443226_at	NOT	3.79	3.51	3.48	3.54	3.86	3.93	3.53	3.53	3.42	3.26	3.31	3.39		4.72	5.37	5.47	5.65	5.47	5.62	5.5	5.31	5.96	5.46	5.23	6.35	5.37	5.74	5.43	6.38	5.06	5.17	5.65
MOUSE	66641	5	5730470L24Rik	32622	1450679_at	UBI	8.17	8.89	7.41	7.58	6.45	6.39	4.77	5.1	6.2	6.47	6.39	6.24		7.66	7.28	8.15	7.47	6.97	6.36	7.15	7.36	6.97	7.04	6.05	7.78	6.65	8.01	7.25	7.62	6.9	8.87	7.63
MOUSE	17306	5	Sypl2	7421	1432823_at	UBI	4.17	4.19	3.9	4.37	4.76	4.81	5.37	5.35	4.79	5.09	4.9	5.04		6.24	5.46	6.45	5.93	5.7	5.82	5.9	6.56	5.64	6.17	6.36	5.69	6	5.91	5.96	5.76	6.28	6.19	5.71
MOUSE	17306	5	Sypl2	7421	1449206_at	UBI	4.64	4.91	4.72	4.69	4.78	5	5.08	5.2	4.81	4.5	4.8	4.85		6.17	6.52	7.35	6.9	8.39	6.8	7.05	7.27	6.78	9.05	7.03	6.54	6.84	7.01	7.37	6.8	11.51	6.99	6.86
MOUSE	17306	5	Sypl2	7421	1454371_at	NOT	3.96	4.11	4.02	4.15	4.6	4.56	4.89	5.05	4.57	4.24	4.42	4.45		6.01	5.72	6.14	5.82	5.96	5.57	5.91	5.96	5.59	5.73	6.18	5.59	5.76	5.69	6.12	6.06	5.98	5.92	5.71
MOUSE	109245	2	Lrrc39	13668	1445841_at	NOT	3.37	3.06	3.62	3.41	3.36	3.35	3.76	3.7	3.69	3.53	3.34	3.38		4.42	4.52	3.92	4.25	4.89	4.11	4.7	6.65	4.12	4.15	4.37	4.22	4.16	3.88	4.04	4.18	6.47	4.16	4.1
MOUSE	109245	2	Lrrc39	13668	1453592_at	NOT	3.26	3.46	3.2	3.31	3.24	3.34	3.38	3.59	3.47	3.33	3.29	3.3		4.34	4.2	4.53	4.11	5.55	4.17	5.25	9.61	4.46	4.58	4.18	4.4	4.21	4.43	4.41	4.37	7.56	3.91	4
MOUSE	11924	5	Neurog2	7633	1422839_at	NOT	3.69	3.76	3.6	3.62	3.7	3.86	3.97	3.89	3.83	3.59	3.79	3.73		4.71	4.76	6.15	5.74	5.5	4.97	4.93	5.22	4.79	5.38	5.18	4.63	5.02	4.97	5.4	4.87	4.96	4.99	4.81
MOUSE	67225	5	Rnpc3	9746	1424589_s_at	UBI	6.46	7.22	6.68	6.78	6.6	6.79	5.53	5.65	5.8	6.29	5.79	5.56		6.98	6.97	4.33	7.08	6.07	5.61	6.17	5.42	6.07	6.63	6.45	7.71	5.69	6.51	5.91	6.44	5.05	7.97	6.61
MOUSE	67225	5	Rnpc3	9746	1429504_at	NOT	4.28	3.88	4.1	4.09	3.77	4.34	3.86	3.27	4.59	4.93	4.36	4.35		6.27	7.54	4.29	8.93	8.37	7.97	7.31	5.62	7.05	7.38	6.69	8.91	7.35	7.3	4.44	8.15	5.16	7.16	7.09
MOUSE	67225	5	Rnpc3	9746	1437461_s_at	UBI	6.79	7.26	6.42	7.05	6.42	6.7	6.1	5.87	6.23	6.52	5.77	5.68		8.87	8.73	4.89	7.48	8.63	7.84	8.04	5.76	7.9	8.04	7.68	9.13	8.24	8.42	6.81	8.85	6.89	8.55	8.24
MOUSE	66350	5	Pla2g12a	11328	1452026_a_at	UBI	7.3	7.54	7.67	7.57	8.15	8.1	8.23	8.23	8.37	8.33	8.49	8.42		8.06	7.73	8.03	6.87	6.82	6.54	6.86	8.16	6.7	7.58	8.39	7.28	8.35	7.57	8.01	7.82	8.15	6.48	7.34
MOUSE	79235	5	Lrat	3483	1421345_at	NOT	3.48	3.03	3.11	2.99	3.34	3.56	3.58	3.67	3.11	3.55	3.6	3.44		4.02	5.26	4.06	4.25	5.39	3.87	4.07	4.29	4.69	4.26	4.68	4.34	3.99	4.11	4.04	4.17	3.84	4.68	4.83
MOUSE	79235	5	Lrat	3483	1444487_at	NOT	3.77	3.41	3.57	3.54	4.19	4.53	3.92	3.55	3.87	4.31	3.8	4.05		4.34	9.49	5.28	5.45	9.44	4.92	5.29	5.7	9	5.86	7.15	8.39	5.73	4.81	5.33	5.87	5.22	5.03	8.77
MOUSE	18167	5	Npy2r	701	1417489_at	NOT	3.14	3.16	3.12	3.16	3.32	3.03	3.35	3.32	3.05	3.05	3.16	2.88		3.58	3.54	3.84	3.59	3.64	5.58	3.58	3.73	3.61	3.54	3.85	3.69	3.64	3.94	4.22	3.93	4	3.88	3.74
MOUSE	13645	5	Egf	1483	1418093_a_at	UBI	6.12	5.43	3.95	4.1	5.42	5.46	5.08	4.98	5.01	4.73	4.82	4.55		7.07	5.62	6.11	6.09	6.53	6	5.92	7.1	6.05	12.71	6.36	6.02	14.17	6.28	7.79	9.2	8.62	6.37	5.92
MOUSE	14658	5	Glrb	20224	1422504_at	NOT	3.13	3.13	3.12	3.61	3.08	2.93	3.09	2.9	2.99	2.77	2.94	3.08		4.74	4.15	3.69	8.12	7.05	10.15	3.7	3.73	3.6	3.56	3.48	3.4	3.76	3.62	3.54	3.44	3.58	3.56	5
MOUSE	14658	5	Glrb	20224	1459850_x_at	NOT	3.8	3.84	3.97	4.37	3.83	3.42	3.81	3.47	3.48	3.55	3.67	3.59		6.32	6.21	4.69	10.16	8.82	11.21	5.47	4.64	4.81	4.73	4.53	4.51	5.89	4.88	4.77	4.66	4.58	4.85	5.74
MOUSE	56811	4	Dkk2	8681	1420512_at	NOT	3.28	3.3	3.11	3.33	3.22	3.3	3.07	3.62	3	3.17	3.38	3.26		3.93	5.2	4.69	3.71	5.67	4.14	4.26	4.28	4.18	6.78	4.43	4.52	4.1	4.28	4.24	4.34	5.21	4.37	8.53
MOUSE	15168	5	Hcn3	22453	1451023_at	UBI	6.85	6.41	6.72	6.57	6.86	6.93	7.63	7.46	6.91	6.7	7.34	7		7.79	7.63	7.89	8.55	8.08	8.08	7.41	7.79	7.33	7.35	7.59	7.71	7.55	7.79	7.52	7.6	7.67	7.47	7.38
MOUSE	18211	5	Ntrk1	1898	1443990_at	PREF	4.41	4.23	6.49	5.8	3.95	3.9	3.99	4.24	3.82	3.94	4.02	4.26		5.15	5.57	6.4	5.92	5.37	5.38	5.31	5.92	5.28	5.44	5.72	5.49	5.24	5.53	5.93	6.18	6.53	5.43	6.82
MOUSE	229615	3	Pias3	4447	1421646_a_at	UBI	6.49	6.34	6.48	6.59	6.21	6.16	6.21	6.14	6.25	5.84	6.14	6.11		7.51	7.21	7.89	9.48	7.5	7.21	7.7	7.37	7.17	6.99	7.25	6.97	6.87	7.08	6.99	6.87	7.62	7.21	6.95
MOUSE	229615	3	Pias3	4447	1451115_at	UBI	7.82	7.53	8.06	8.32	5.86	5.38	5.53	5.23	5.85	5.86	5.97	6.1		8.75	8.55	8.96	10.7	9.81	8.17	8.61	7.17	8.27	7.87	7.07	8.14	8.15	7.88	8.22	7.92	7.62	6.8	8.29
MOUSE	14066	4	F3	1511	1417408_at	UBI	9.25	9.52	8.44	8.4	4.42	3.93	4.04	3.93	4.11	4.41	3.96	3.87		6.42	8.69	8.61	5.89	9.03	8.89	10.93	7.54	9.47	8.23	6.2	5.91	6.43	5.33	8.95	5.76	6.44	4.36	7.57
MOUSE	99887	5	Tmem56	45107	1431404_at	UBI	5.49	5.77	5.59	5.98	6.26	6.64	7.61	8.16	7.5	6.88	7.1	6.51		5.72	5.87	6.55	5.59	6.01	5.89	6.04	6.74	6.23	6.44	7.7	6.4	6.7	6.81	6.94	6.4	7.01	6.38	6.24
MOUSE	99887	5	Tmem56	45107	1434553_at	NOT	3.21	3.21	3.18	3.1	3.25	3.06	3.09	2.92	3.02	3.06	3.24	3.33		4.13	9.23	4.1	6.73	8.06	8.6	4.63	4.52	7.39	7.77	10.66	6.61	7.19	4.01	5.94	6.05	8.53	3.91	4.14
MOUSE	99887	5	Tmem56	45107	1439353_x_at	NOT	2.88	2.85	2.88	2.9	2.89	3	2.85	3.11	2.89	2.99	2.83	2.94		3.51	5.81	3.39	3.36	4.73	3.76	3.27	3.41	3.86	3.64	6.58	3.55	5.14	3.32	3.58	3.59	3.65	3.31	3.29
MOUSE	99887	5	Tmem56	45107	1456718_at	NOT	2.72	2.81	2.7	2.76	2.89	2.58	2.82	2.87	2.75	2.84	2.92	2.73		3.39	6.96	3.33	3.52	4.64	3.92	3.26	3.38	3.99	3.49	8.13	3.54	5.39	3.14	3.51	3.86	4.18	3.29	3.28
MOUSE	99633	5	LOC100048050;Lphn2	22712	1434111_at	UBI	9.17	8.62	8.73	8.78	8	7.91	7.42	7.57	6.97	7.09	7.45	7.5		7.8	9.69	8.83	9.45	9.25	9.88	10.53	9.19	10.09	8.9	8.81	8.1	8.34	7.48	9.11	8.04	8.38	6.28	9.07
MOUSE	99633	5	LOC100048050;Lphn2	22712	1434112_at	UBI	9.78	9.5	9.27	9.43	9.51	9.54	9.3	9.37	8.82	8.99	8.8	8.97		6.86	9.03	8.24	8.86	8.3	8.45	9.93	8.96	9.21	8.28	8.55	7.24	7.98	6.62	9.11	6.79	6.87	4.84	8.49
MOUSE	99633	5	LOC100048050;Lphn2	22712	1444906_at	NOT	4.58	4.76	4.58	4.67	4.82	4.9	4.69	5.03	4.42	4.7	4.42	4.57		6.61	6.61	6.9	6.67	6.85	6.79	6.7	6.88	6.79	6.75	7.15	6.61	6.8	6.94	7.23	6.96	6.7	6.79	6.57
MOUSE	74245	5	Ctbs	3231	1427658_at	PREF	5.53	5.86	5.34	4.82	4.22	4.25	4	3.98	4.36	4.16	4.29	4.18		6.01	5.29	6	4.83	4.72	4.88	5.43	5.3	5	7.23	5.65	5.01	4.93	5.13	5.24	4.77	5.49	5.68	5.66
MOUSE	74245	5	Ctbs	3231	1429943_at	NOT	4.26	4.15	3.89	3.66	3.09	3	3.24	3.13	3.15	3.04	3.3	3.2		6.19	5.93	4.03	4.38	4.86	5.31	5.15	4.36	5.34	7.35	5.2	5.09	4.82	4.2	4.38	4.52	4.36	4.3	5.57
MOUSE	74245	5	Ctbs	3231	1452504_s_at	UBI	6.92	7.15	6.44	6.32	4.55	4.25	3.88	4.08	5.12	5	4.82	4.97		7.57	6.19	7.13	5.34	5.01	4.8	6.68	5.93	6.2	9.07	7.03	6.34	5.64	5.89	5.34	5.6	5.74	6.44	6.83
MOUSE	16007	4	Cyr61	1194	1416039_x_at	UBI	12.26	12.58	12.3	12.33	5.52	6.05	6.14	6.5	6.7	7.09	5.67	5.72		10.32	7.78	10.76	5.64	7.52	6.42	10.45	8.52	9.56	7.86	6.82	8.23	7.93	7.14	7.36	7.13	8.55	5.98	7.94
MOUSE	16007	4	Cyr61	1194	1438133_a_at	UBI	10.74	10.85	10.61	10.59	3.69	3.33	4.42	3.85	4.91	5.22	3.6	3.83		9.8	7.13	10.34	5.12	6.87	6.32	9.98	8.05	9.16	7.07	6.18	7.61	6.54	6.53	6.63	5.92	7.83	5.19	7.31
MOUSE	16007	4	Cyr61	1194	1442340_x_at	UBI	9.92	10.64	8.21	8.81	4.03	4.03	4.55	4.07	3.91	3.83	4.09	4.09		8.92	5.69	7.02	4.55	6.39	4.89	9.71	5.68	7.61	5.79	6.46	7.23	5.39	5.01	4.81	5.9	5.9	4.71	6.89
MOUSE	16007	4	Cyr61	1194	1457823_at	UBI	9.43	10.12	7.95	8.45	3.98	3.65	3.97	3.87	3.77	3.48	3.88	3.71		8.96	6.2	7.5	4.65	6.65	5.39	9.58	6.03	7.63	6.01	6.66	7.44	5.7	5.45	5.44	5.87	6.5	4.82	6.87
MOUSE	65973	5	Asph	20910	1420959_at	UBI	7.76	7.06	7.35	7.18	4.13	4.14	4.21	4.72	4.65	4.71	4.55	4.66		7.84	8.41	6.49	6.46	7.34	6.81	9.25	8.52	7.19	7.4	6.91	6.99	7.29	6.51	7.5	6.79	6.7	6.06	7.1
MOUSE	65973	5	Asph	20910	1425274_at	NOT	4.15	4.34	4.25	4.41	4.54	4.49	4.92	4.65	4.43	4.33	4.36	4.6		6.54	6.72	6.37	6.82	8.69	7.47	6.96	10.12	7.15	6.4	6.1	6.37	7.14	5.81	6.6	7.03	10.52	6.29	6.24
MOUSE	65973	5	Asph	20910	1425275_at	UBI	5.22	5.42	5.08	5.14	5.37	5.64	5.64	5.45	5.06	5.16	5.37	5.12		6.07	6.46	6.54	6.84	8.02	7.75	7.13	10.12	6.56	6.77	6.67	6.12	6.54	6.85	6.97	6.18	11.13	6.29	6.76
MOUSE	65973	5	Asph	20910	1426015_s_at	UBI	5.23	6	5.94	5.89	4.45	4.33	4.49	5.26	5.19	5.38	5	5.04		8.36	8.98	5.31	8.29	9.56	8.77	9.99	9	8.72	8.56	7.58	7.59	9.63	5.91	9.16	8.73	6.12	4.94	7.85
MOUSE	65973	5	Asph	20910	1436455_at	NOT	3.42	3.24	3.26	3.39	3.43	3.63	3.45	3.52	3.22	3.24	3.86	3.2		5.44	4.59	4.54	7.35	6.07	8.8	4.84	5.35	4.54	4.67	4.7	4.41	4.58	4.77	4.72	4.71	4.97	4.37	4.55
MOUSE	65973	5	Asph	20910	1444719_at	UBI	6.55	6.5	6.33	6.18	6.89	6.85	7.49	7.36	6.79	6.92	6.71	6.77		8.31	8.2	8.5	8.37	8.38	8.34	8.5	8.75	8.19	8.38	8.61	8.25	8.35	8.47	8.26	8.58	8.37	8.24	8.34
MOUSE	65973	5	Asph	20910	1450058_at	UBI	5.45	5.25	5.55	5.54	3.98	4.34	4.16	4.36	4.29	4.03	4.08	4.49		6.85	7.54	6.18	6.43	6.79	6.56	9.95	7.79	7.35	6.96	6.9	6.78	6.54	5.86	6.97	6.88	6.82	5.81	6.56
MOUSE	60599	5	Trp53inp1	11065	1416926_at	UBI	9.46	9.7	8.64	8.56	7.42	7.49	4.9	5.25	7.23	7.61	7.33	7.42		10.05	10.82	6.39	8.65	8.88	8.52	10.17	8.23	10.95	9.35	10.32	11.47	10.25	11.74	9.43	10.81	7.4	11.33	10.42
MOUSE	60599	5	Trp53inp1	11065	1416927_at	UBI	6.9	7.14	6.69	6.43	6.5	6.68	6.62	6.59	6.46	6.32	6.54	6.37		6.76	6.24	6.05	6.75	6.08	5.98	6.92	6.77	6.9	5.95	6.18	5.99	6.5	7.11	6.11	6.16	6.43	7.58	6.07
MOUSE	12448	3	Ccne2	7660	1422535_at	UBI	4.85	5.96	5.72	5.96	8.05	7.89	3.64	3.72	6.95	7.29	6.9	6.98		8.19	6.38	4.03	4.48	5.21	6.04	3.96	4.27	4.57	4.44	4.34	8.28	4.83	6.72	4.44	4.94	5.54	4.09	7.84
MOUSE	14579	5	Gem	38024	1426063_a_at	UBI	6.64	6.34	8.3	8.76	7.43	7.23	4.24	4.66	5.81	6.09	5.73	5.88		8.36	8.65	5.47	7.63	7.23	5.26	9.09	6.37	7.04	6.94	5.18	7.15	5.79	5.83	7.16	6.7	5.75	8.12	6.67
MOUSE	72519	5	Tmem55a	23117	1424293_s_at	UBI	8.06	8.37	7.82	8.17	4.02	3.83	3.94	3.62	4.39	4.54	4.32	4.49		8.78	10	8.54	9.84	9.97	10.42	9.56	9.48	9.29	10.01	9.07	9.08	9.04	8.19	9.44	8.83	9.68	8.89	9.74
MOUSE	70568	5	Cpne3	20839	1428514_at	UBI	7.44	7.83	6.57	6.27	4.89	5.24	5.32	5.5	5.3	5.1	5.26	5.3		7.32	7.14	6.72	7.19	6.96	6.44	6.93	6.98	6.76	6.68	7.27	6.97	6.87	6.8	7.11	6.75	6.66	7.29	7.3
MOUSE	70568	5	Cpne3	20839	1432021_at	NOT	3.11	3.23	3.21	3.12	3.23	3.05	3.2	3.09	3.04	3.16	2.72	2.9		3.84	4.18	4.52	3.9	4.11	4.14	4.15	4.25	4.19	4.31	4.51	3.95	4.81	4.66	3.95	4.33	4.11	4.21	4.08
MOUSE	70568	5	Cpne3	20839	1435450_at	UBI	10.37	10.46	8.91	9.46	5.31	4.91	5.25	4.5	6.13	6.04	5.88	6.31		9.18	10.47	7.47	9.03	9.98	8.68	10.58	9.08	10.63	10.36	10.25	9.76	9.81	8.8	10.22	9.31	8.47	9.29	9.69
MOUSE	70568	5	Cpne3	20839	1452814_at	UBI	6.72	7.08	5.24	5.54	3.94	3.57	4.09	3.97	4.5	4.15	4.01	4.48		9.33	8.25	6.56	7.56	7.71	7.16	7.37	7.35	7.46	7.88	8.66	8.05	8.16	6.83	8.21	8	7.08	7.41	8
MOUSE	673412	5	-	-	-	-	-	-	-	-	-	-	-	-	-	-	-	-		-	-	-	-	-	-	-	-	-	-	-	-	-	-	-	-	-	-	-
MOUSE	13122	4	Cyp7a1	30987	1422100_at	NOT	3.46	3.18	3.48	3.28	3.64	3.66	3.55	4.15	3.46	3.2	3.49	3.39		5.62	5.44	6.08	5.47	5.39	5.72	5.65	5.93	5.81	5.75	8.42	5.37	5.67	5.87	5.87	5.71	6.41	5.58	5.61
MOUSE	13122	4	Cyp7a1	30987	1438743_at	NOT	3.94	4.12	4.09	3.99	4.28	4.46	4.43	4.22	4.12	4.12	4.12	4.18		6.48	6.83	6.82	6.56	6.71	6.77	7.03	7.16	6.82	6.81	10.84	6.67	7.44	6.88	7.07	6.84	7.01	7.05	6.69
MOUSE	230027	5	Coq3	9683	1436351_at	UBI	7.63	7.87	7.87	7.54	8.03	7.99	7.59	7.31	7.68	7.74	7.65	7.71		9.01	8.43	9.12	7.38	7.87	7.58	8.01	9.29	7.84	8.44	9.47	7.74	8.66	8.27	8.44	7.9	9.7	7.17	8.95
MOUSE	230027	5	Coq3	9683	1437364_at	UBI	4.68	5.05	4.51	4.6	4.64	4.64	4.43	4.62	4.5	4.82	4.53	4.53		7.05	6.07	5.67	6.06	5.46	6.41	5.77	7.66	5.26	6.24	6.1	6.02	4.77	5.15	5.08	5.29	6.09	5.34	6.23
MOUSE	433693	5	2700059D21Rik;LOC100046298	9988	1428237_at	UBI	10.12	10.39	10.65	10.36	11.67	11.66	11.68	11.74	11.5	11.5	11.39	11.49		11.17	10.79	11	10.72	10.4	10.85	10.18	10.38	10.42	10.32	9.76	10.8	9.93	11.09	10.45	10.37	10.76	10.98	10.1
MOUSE	433693	5	2700059D21Rik;LOC100046298	9988	1428238_at	NOT	3.76	3.73	3.5	3.42	3.54	3.35	3.49	3.56	3.26	3.47	3.55	3.38		4.95	5.3	5.36	5.55	5.61	5.51	5.6	5.71	5.34	5.42	5.88	5.38	5.66	5.49	5.68	5.5	5.47	5.37	5.37
MOUSE	19059	5	Ppp3r2	68797	1437535_at	SPEC	3.94	3.88	4.06	3.67	12.33	12.24	11.73	11.87	11.8	11.84	11.78	11.77		5.43	5.17	5.82	4.79	5.19	5.28	5.25	5.68	4.91	5.42	5.82	5.58	5.08	5.88	5.45	5.35	5.76	5.6	5.36
MOUSE	74753	3	5830415F09Rik	32316	1452873_at	UBI	7.35	7.02	7.95	7.45	8.5	8.43	8.32	8.38	8.23	8.17	8.19	8.12		8.33	7.72	8.21	7.79	7.51	7.45	7.72	7.77	7.56	7.54	7.5	8.24	7.8	8.11	7.83	7.79	8.05	7.98	7.56
MOUSE	230157	5	LOC100045217;Tmeff1	88695	1426649_at	UBI	10.01	8.89	8.84	9.02	6	5.72	6.98	7.05	7.11	7.33	6.79	6.96		6.39	7.38	6.99	6.96	6.93	8.82	5.44	6.19	7.4	5.17	5.4	5.52	6.24	5.56	5.91	5.72	6.01	5.36	6.2
MOUSE	230157	5	LOC100045217;Tmeff1	88695	1441890_x_at	NOT	4.41	4.06	3.72	4.23	3.43	3.55	3.67	3.73	3.56	3.66	3.57	3.65		3.9	3.76	4.58	3.78	3.88	4.53	3.52	3.53	3.92	3.2	3.39	3.52	3.75	3.32	3.66	3.54	3.44	3.73	3.59
MOUSE	246179	3	Fcmd	31402	1425031_at	UBI	5.66	5.97	5.57	6.01	7.4	7.33	5.52	5.23	6.41	6.55	6.38	6.43		7.13	6.42	6.25	7.46	6.78	7.72	5.9	7.06	6.06	6.9	6.83	6.65	6.19	5.93	6.92	6.85	6.82	6.14	6.28
MOUSE	246179	3	Fcmd	31402	1435801_at	UBI	6.95	7.22	6.72	6.77	9.71	9.72	7.89	8.12	8.72	8.8	8.95	8.91		9	8.58	6.03	8.62	8.9	9.34	8.12	8.34	7.95	8.85	7.78	7.91	7.75	6.6	7.47	7.61	7.89	6.26	8.1
MOUSE	246179	3	Fcmd	31402	1446624_at	NOT	3.76	3.88	3.75	3.68	4.53	4.89	4.01	4.07	4.44	4.35	4.02	4.24		5.15	4.24	4.25	5.42	4.54	4.06	4.49	4.48	4.21	4.58	4.51	4.15	4.36	4.01	4.18	4.3	4.25	4.58	4.34
MOUSE	246179	3	Fcmd	31402	1451853_at	SPEC	4.59	4.83	4.65	4.66	5.52	5.7	5.65	5.77	5.4	5.62	5.48	5.11		4.81	5.12	5.23	5.7	5.25	5.19	5.57	5.8	5.32	5.07	5.07	4.96	5.56	5.35	5.39	5.17	5.25	5.1	5.26
MOUSE	76959	4	Chmp5	5757	1432270_a_at	UBI	11.64	11.53	10.49	10.86	8.09	8.04	6.32	6.49	8.84	8.93	8.9	8.71		10.49	11.23	9.63	11.47	10.98	11.34	10.7	9.65	11.52	11.33	10.62	10.8	10.84	10.36	10.97	10.44	9.85	10.22	11.33
MOUSE	76959	4	Chmp5	5757	1458572_at	NOT	3.85	3.67	3.52	3.19	3.6	3.76	3.75	3.63	3.49	3.38	3.62	3.57		3.97	4.11	4.81	4.4	4.25	4.27	4.29	4.35	4.37	4.15	4.45	4.33	4.41	4.42	4.45	4.15	4.28	4.21	4.23
MOUSE	54357	5	Epb4.1l4b	69270	1418294_at	UBI	4.72	4.42	7.71	7.2	4.42	4.39	4.24	4.12	4.62	5.07	4.69	4.42		8.9	7.94	8.3	5.95	7.54	5.5	6.16	6.06	9.27	7.95	9.6	5.46	9.64	7.6	10.09	8.16	6.47	5.36	7.89
MOUSE	54357	5	Epb4.1l4b	69270	1455628_at	UBI	4.91	4.68	4.82	5.03	5.01	4.96	5.02	5.15	4.82	4.5	4.81	4.74		6.27	6.65	6.16	7.5	6.92	8.46	5.98	6.35	6.1	6.45	6.23	5.69	5.82	6.29	6.36	5.8	6.52	6.16	6.22
MOUSE	242585	5	Slc35d1	22870	1445629_at	UBI	5.31	4.75	4.56	4.68	4.89	4.77	4.42	4.37	4.47	4.09	4.41	4.34		6.2	6.39	5.27	5.61	6.03	6	6.14	5.85	6.06	6.35	6.05	5.79	5.41	7.87	5.67	5.9	5.82	8.8	5.86
MOUSE	73094	3	Sgip1;Ccrn4l;Cog6;ENSMUSG00000073624;LOC100043821	13001;100146;7661;10802	1425180_at	NOT	3.72	3.6	3.5	3.69	3.78	3.56	3.79	3.79	3.64	3.7	3.47	3.63		4.4	4.86	5.08	9.9	8.56	8.25	5.62	5.01	5.4	4.72	4.92	5.15	4.91	5.08	4.81	4.6	5.1	5.63	4.85
MOUSE	73094	3	Sgip1;Ccrn4l;Cog6;ENSMUSG00000073624;LOC100043821	13001;100146;7661;10802	1425181_at	NOT	3.2	3.14	3.06	2.98	3.24	3.82	3.48	3.38	3.3	3.36	3.4	3.19		4.25	4.48	4.75	9.82	8.43	8.6	5.38	4.71	5.52	4.35	4.55	5.02	4.2	4.81	4.61	4.56	4.88	5.03	4.61
MOUSE	73094	3	Sgip1;Ccrn4l;Cog6;ENSMUSG00000073624;LOC100043821	13001;100146;7661;10802	1431300_at	UBI	3.52	3.29	3.25	3.58	3.71	3.54	5.55	5.63	5.53	5.52	5.18	5.77		4.38	4.66	5.18	10.47	10.4	7.84	5.96	5.04	6.73	4.69	4.64	5.06	4.57	4.92	4.66	4.24	4.65	4.26	5.65
MOUSE	73094	3	Sgip1;Ccrn4l;Cog6;ENSMUSG00000073624;LOC100043821	13001;100146;7661;10802	1444225_at	NOT	3.4	3.29	3.21	3.31	3.65	3.47	3.82	3.95	3.53	3.47	3.64	3.55		4.14	3.85	4.23	4.2	4.05	4.07	4.24	4.34	4.04	4.24	4.12	3.8	4.53	3.86	4.15	4.13	4.26	4.4	3.92
MOUSE	73094	3	Sgip1;Ccrn4l;Cog6;ENSMUSG00000073624;LOC100043821	13001;100146;7661;10802	1448715_x_at	UBI	11.92	11.47	11.19	11.22	8.19	8.43	9.51	9.84	9.91	9.72	9.79	9.85		10.89	12.23	12.75	13.6	12.9	12.84	11.31	11.77	12.3	12.41	11.13	12.89	12	13.28	11.79	12.64	11.85	13.49	12.28
MOUSE	72685	5	Dnajc6	8865	1431215_at	NOT	3.12	3	3.15	3.01	3.21	3.5	3.89	3.63	3.52	3.25	3.54	3.46		4.37	3.81	4.07	4.09	3.81	4.03	3.99	4.02	3.85	3.71	4	3.72	3.8	3.92	4.03	3.75	4	3.95	3.84
MOUSE	72685	5	Dnajc6	8865	1431216_s_at	NOT	3.2	2.9	2.92	3.02	3.26	3.12	3.48	3.41	3.33	3.1	3.21	3.13		3.59	3.82	3.97	8.26	4.5	5.73	3.94	4.08	3.81	4.55	4.02	4.16	3.81	3.87	4	4.1	4.21	4.22	3.81
MOUSE	72685	5	Dnajc6	8865	1433596_at	NOT	3.68	3.84	3.98	3.9	3.96	3.79	4.56	4.21	3.76	3.64	4.03	3.66		6.88	6.99	6.6	11.24	10.03	12.11	6.05	6.22	6.61	9.09	6.42	7.86	7.3	8.77	6.3	7.61	6.69	7.55	6.06
MOUSE	72685	5	Dnajc6	8865	1438896_at	NOT	3.18	3.33	3.48	3.14	3.34	3.2	3.63	3.43	3.4	3.39	3.45	3.35		4.51	4.5	4.5	6.58	7.23	7.45	4.53	4.67	4.84	5.11	4.08	5.2	4.87	6.47	4.3	5.58	4.45	4.74	4.43
MOUSE	11876	3	Artn	7631	1432032_a_at	SPEC	4.4	4.7	4.25	4.37	7.02	6.97	7.94	8.11	7.21	7.29	7.48	7.33		5.41	5.34	6.18	5.58	5.67	5.76	6.11	5.67	5.84	5.87	5.91	5.65	5.82	5.56	5.66	5.71	5.94	5.37	5.75
MOUSE	15572	3	Elavl4	40729	1428741_at	NOT	3.62	3.55	3.73	3.77	3.8	3.99	3.89	4.04	3.46	3.67	3.63	3.9		5.51	5.35	5.5	6.77	5.99	8.33	5.46	5.39	5.32	5.1	5.24	5.14	5.4	5.33	5.83	5.34	5.19	5.3	5.29
MOUSE	15572	3	Elavl4	40729	1450258_a_at	PREF	4.1	4.04	4.1	3.99	4.14	4.4	5.3	5.12	4.72	4.64	4.75	4.81		4.63	3.98	4.57	5.9	5.35	8.2	4.14	4.44	4.13	4.32	4.09	4.17	4.27	3.87	4.5	4.11	4.07	4.27	3.94
MOUSE	15572	3	Elavl4	40729	1452894_at	NOT	3.06	3.27	3.28	3.21	3.29	3.34	3.46	3.42	3.16	3.34	3.45	3.26		4.69	3.99	3.97	7.48	6.97	10.14	3.89	4.27	3.85	4.17	4.01	3.91	4.05	3.8	5.1	4.08	4.18	3.88	3.78
MOUSE	242557	5	Atg4c;LOC100044217	56296	1434014_at	UBI	5.62	5.83	5.04	5.37	7.41	7.48	7.06	7.3	6.19	6.84	5.52	6.55		6.83	7.38	6	7.59	7.94	7.76	7.66	5.67	6.96	7.28	7.43	6.91	7.01	5.14	6.45	6.74	5.98	5.02	7.37
MOUSE	242557	5	Atg4c;LOC100044217	56296	1441440_at	NOT	3.56	3.45	3.4	3.49	3.87	4.26	3.85	3.9	3.87	3.84	3.61	3.72		5	4.51	4.73	6.38	4.94	5.18	5.37	4.64	5.86	4.62	4.65	4.56	4.66	4.68	4.49	4.92	4.92	5.02	4.87
MOUSE	67299	4	Dock7	23566	1425315_at	NOT	3.55	3.48	3.55	3.75	3.09	3.01	3.01	2.99	3.3	3.36	3.09	3.13		4.82	6.69	3.52	5.15	7.12	5.71	5.61	4.1	6.26	4.73	4.94	6.09	5.46	3.79	5.15	4.19	3.68	3.46	5.66
MOUSE	67299	4	Dock7	23566	1448892_at	UBI	10.16	10.09	10.01	10.04	9.33	9.4	7.12	6.91	8.85	8.8	8.79	8.71		10.18	9.77	6.74	9.1	9.46	8.96	9.66	7.5	9.13	8.89	8.49	8.44	8.75	6.88	8.52	8.12	7.22	6.54	9.27
MOUSE	18392	5	Orc1l	31221	1422663_at	UBI	5.56	5.87	8.16	7.92	5.51	5.61	6.69	6.85	6.54	6.54	6.35	6.54		7	6	6.67	4.97	5.24	5.21	5.21	5.36	5.27	5.26	5.42	6.68	5.37	6.66	6.02	5.66	5.81	5.52	6.75
MOUSE	18392	5	Orc1l	31221	1443172_at	UBI	5.49	5.47	5.93	5.85	6	5.65	6.52	6.21	5.88	5.54	5.72	5.68		7.28	7.26	7.67	7.44	7.38	7.28	7.72	7.89	7.43	7.23	7.66	7.69	7.34	7.98	7.86	7.36	7.87	7.65	7.44
MOUSE	13615	5	Edn2	1477	1449161_at	UBI	5.24	4.06	4.02	4.07	4.02	4.11	4.21	4.14	4.19	3.92	3.81	4.07		5.6	6.73	7.56	5.92	6.34	5.43	5.46	5.68	5.06	5.78	5.82	5.58	5.49	6.35	6.05	5.43	5.7	5.84	6.17
MOUSE	21420	5	Tcfap2c	2423	1418147_at	UBI	5.59	5.59	5.56	5.49	5.67	5.8	5.99	5.95	5.69	5.39	6.01	5.64		6.56	5.91	10.09	7.04	6.77	6.02	5.76	6.13	5.77	5.84	6.05	5.91	6.95	6.13	6.61	6.17	5.99	6.04	8.98
MOUSE	21420	5	Tcfap2c	2423	1436392_s_at	NOT	4.03	3.92	4.37	4.56	3.77	4.04	4.5	4.29	3.96	4.16	3.96	3.94		7.33	5.41	10.73	6.71	7.29	4.72	5.76	4.92	4.81	4.42	4.79	4.88	6.97	5.19	7.38	5.31	5.45	4.86	9.91
MOUSE	21420	5	Tcfap2c	2423	1448977_at	NOT	3.99	3.82	4.46	4.27	4.22	4.09	4.37	4.21	4.14	3.9	4.48	4.18		6.32	5.62	9.09	6.68	5.95	5.62	5.78	5.71	5.54	5.55	5.96	5.39	6.3	5.77	6.06	5.89	5.97	5.88	7.91
MOUSE	56401	5	Lepre1	10509	1421462_a_at	UBI	9.86	9.25	8.52	8.39	5.59	5.57	5.48	5.99	6.34	6.5	6.17	6.39		9.25	7.46	7.99	6.01	6.08	5.87	7.25	6.44	6.31	6.34	6.88	5.82	5.18	6.35	5.79	5.88	6.83	6.03	8.21
MOUSE	56401	5	Lepre1	10509	1452752_at	UBI	9.51	8.57	7.75	7.75	5.14	4.83	4.78	4.91	5.09	5.38	5.37	5.21		8.75	7.72	8.48	6.42	6.56	6.82	7.56	7.02	6.96	6.95	6.84	6.72	6.28	6.72	6.8	6.71	7.37	6.32	8.08
MOUSE	230696	5	AU022252;4930538K18Rik;LOC100045650	11461;28290	1438226_at	UBI	7.06	7.31	7.13	6.73	7.92	7.92	7.91	8.1	7.81	7.72	7.78	7.69		7.51	7.32	8.48	6.34	6.81	6.84	5.81	6.81	6.42	7.41	9.08	6.77	6.82	7.66	7	6.72	7.32	7.49	7.75
MOUSE	230696	5	AU022252;4930538K18Rik;LOC100045650	11461;28290	1443542_at	NOT	3.15	2.93	3.13	3.23	3.24	3.21	3.3	3.48	3.39	2.99	3.11	3.21		3.68	3.47	3.65	3.66	3.6	3.66	3.62	3.74	3.56	3.53	3.9	3.49	3.5	3.56	3.65	3.57	3.75	4.09	3.73
MOUSE	230696	5	AU022252;4930538K18Rik;LOC100045650	11461;28290	1453632_at	PREF	3.64	3.59	3.85	3.42	4.2	3.63	5.09	5.2	4.77	5.15	5.42	4.66		4.85	5.18	5.29	5.69	5.13	5.33	4.99	5.38	5.06	4.84	5.29	4.99	5	5.34	5.31	5.18	6.35	5.64	5.19
MOUSE	56309	5	Mycbp	49312	1421165_at	NOT	3.06	3.21	3.35	3.11	3.27	3.16	3.27	3.61	3.25	3.2	3.52	3.34		3.81	3.61	3.78	3.72	3.83	3.87	3.83	4.12	3.79	3.65	3.95	3.83	4.21	3.65	3.74	3.97	3.94	3.97	3.7
MOUSE	56309	5	Mycbp	49312	1427938_at	UBI	8.2	8.63	9.68	9.57	10.27	10.09	10.89	10.98	10.82	10.88	10.65	10.69		8.52	8.74	8.71	7.9	7.54	7.78	8.05	7.95	8.77	8.25	8.62	8.24	8.44	8.01	8.78	7.62	8.46	7.63	8.37
MOUSE	56309	5	Mycbp	49312	1427939_s_at	UBI	8.33	8.57	9.61	9.29	10.06	10.05	10.6	10.6	10.56	10.52	10.49	10.38		8.68	8.74	8.73	7.88	8.04	7.72	8.49	8.65	8.92	8.64	8.89	8.26	8.63	8.04	8.33	8.13	8.64	8.12	8.35
MOUSE	56309	5	Mycbp	49312	1427940_s_at	UBI	6.4	6.89	7.5	7.16	5.93	6.07	5.18	5.06	6.01	6.03	5.77	5.71		8.08	7.47	6.57	6.04	6.71	5.65	7.01	6.41	7.83	6.97	7.07	6.72	7.55	6.35	6.81	6.42	6.61	6.18	6.99
MOUSE	56309	5	Mycbp	49312	1452608_at	UBI	7.46	8.02	8.55	8.37	6.73	6.69	5.24	4.85	6.62	6.99	6.66	6.84		9.27	9.05	7.96	7.24	7.45	6.84	8.03	7.54	9.21	8.91	8.65	8.01	8.3	7.66	8.56	8.12	8.04	7.35	8.36
MOUSE	673603	4	-	-	-	-	-	-	-	-	-	-	-	-	-	-	-	-		-	-	-	-	-	-	-	-	-	-	-	-	-	-	-	-	-	-	-
MOUSE	12795	4	Plk3	20865	1434496_at	UBI	8.1	7.14	8.1	8.26	5.66	5.55	5.67	5.91	5.69	5.54	5.88	5.51		7.75	6.74	8.73	6.59	6.2	6.97	6.34	6.81	7.15	6.93	8.04	6.83	6.15	6.87	7.99	6.83	6.55	8.73	7.95
MOUSE	140477	4	Dmbx1	15639	1460277_at	UBI	5.47	5.61	5.43	5.25	5.7	5.8	6.26	6.31	5.84	5.76	5.92	5.37		7.05	6.66	7.31	6.71	6.61	6.58	7	7.24	6.58	6.95	6.86	6.58	6.82	6.77	6.82	6.55	7.1	6.69	6.8
MOUSE	20348	5	Sema3c	36201	1420696_at	UBI	7.57	7.67	8.51	8.38	4.6	4.24	4.61	4.53	4.92	5.43	5.04	5.25		7.47	6.57	6.42	5.82	5.74	5.92	8.42	6.75	7.46	6.82	6.6	5.92	7.39	6.24	7.53	6.2	7.15	5.79	6.92
MOUSE	20348	5	Sema3c	36201	1429348_at	UBI	9.52	9.32	10.67	10.59	4.86	4.06	4.87	4.03	7.14	7.69	7.15	7.2		10.2	10.12	5.54	5.56	9.44	8.64	11.07	7.71	11.35	9.76	5.94	6.97	11.07	5.6	9.35	7.48	8.94	6.23	9.71
MOUSE	214150	3	Eif2c3	49799	1435904_at	UBI	5.34	5.32	5.78	5.78	5.8	5.73	4.31	4.33	4.79	5.19	4.91	4.83		6.79	6.85	5.46	8.06	7.18	7.58	7.26	6.54	6.72	6.47	6.37	6.63	6.22	5.96	6.12	6.75	5.41	6.69	6.68
MOUSE	214150	3	Eif2c3	49799	1441063_at	NOT	3.91	3.92	4.02	4.08	3.88	4.2	4.38	4.08	3.99	3.69	3.75	3.92		6.93	6.07	6.64	6.91	6.3	6.23	6.21	6.26	6.3	6.15	6.26	6.46	6.06	6.69	6.43	6.29	6.6	6.6	6.37
MOUSE	214150	3	Eif2c3	49799	1441089_at	UBI	4.97	5.19	5.75	5.46	5.65	5.41	5.18	5.12	5.12	5.12	5.21	5.08		7.92	6.54	6.88	7.28	6.34	6.45	6.69	6.83	6.6	6.31	6.42	5.85	6.6	6.53	6.56	6.55	6.85	6.73	5.95
MOUSE	214150	3	Eif2c3	49799	1442009_at	NOT	4.39	4.47	4.32	4.45	4.41	4.64	4.72	4.61	4.4	4.43	4.41	4.45		4.95	4.76	5.29	6.01	4.87	4.86	4.9	5.21	4.99	4.8	5.16	4.69	4.89	4.94	4.82	5.01	4.86	4.47	4.76
MOUSE	214150	3	Eif2c3	49799	1458476_at	NOT	4.14	3.95	4.33	4.03	4.61	4.29	3.99	4.37	4.04	4.01	4.12	3.97		5.94	5.74	6.37	6.37	5.71	6.11	6.02	6.08	5.65	5.77	5.82	6.07	5.99	6.01	5.73	6.19	6.13	6.43	6.07
MOUSE	242687	3	Wasf2	86743	1438683_at	UBI	9.87	9.93	9.42	9.83	6.58	6.74	6.33	6.44	6.99	7.06	7.07	7.03		6.89	7.23	7.45	7.3	6.49	6.25	8.21	6.68	8.18	6.55	6.66	7.24	7.14	8.22	7.06	6.53	6.22	9.19	7.43
MOUSE	242687	3	Wasf2	86743	1454673_at	UBI	11.01	11.06	10.56	10.82	7.52	7.09	7.02	7.09	7.86	7.94	7.93	8.02		9.85	10.69	11.12	8.73	10.06	8.85	11.33	10.42	10.97	10.31	9.49	10.97	10.94	11.8	11.14	10.98	10.26	11.45	11.14
MOUSE	230734	4	Yrdc	11635	1434744_at	UBI	8.21	8.72	9.25	8.95	9.29	9.31	7.82	8.06	8.75	8.9	8.7	8.73		9.5	8.21	9.19	8.05	7.94	8.01	7.65	8.28	8.06	8.3	8.26	8.45	8.78	8.6	8.41	8.48	8.14	9.51	8.42
MOUSE	18647	4	Pftk1	7888	1419249_at	UBI	8.56	8.5	8.39	8.59	8.11	7.97	6.57	6.66	6.65	6.83	6.48	7.11		5.71	7.89	6.16	9.68	8.63	10.13	7.51	6.99	9.07	5.7	4.91	7.51	5.94	5.2	6.7	6.02	6.35	5.12	7.53
MOUSE	18647	4	Pftk1	7888	1419250_a_at	UBI	6.38	6.36	6.11	6.03	6.45	6.29	5.84	5.98	5.71	5.6	5.66	5.86		6.39	6.56	6.67	7.62	6.37	6.94	6.53	6.63	6.61	6.6	6.54	6.48	6.51	6.42	6.41	6.4	6.63	6.43	6.56
MOUSE	18647	4	Pftk1	7888	1453956_a_at	PREF	5.24	5.59	5.08	5.28	6.12	6.36	7.47	7.58	6.66	7.43	6.76	8.04		5.75	5.45	5.99	7.41	5.45	5.88	6.11	6.22	5.94	6.15	6.32	5.18	6.33	6.28	6.09	5.66	6.82	5.74	5.85
MOUSE	18600	2	LOC638935;Padi2	7214	1418252_at	UBI	9.83	10.2	7.64	7.9	5.46	5.49	5.7	5.58	5.41	5.56	5.38	5.42		6.42	7.61	10.46	8.79	7.81	7.54	7	7.31	7.16	7.21	7.48	7.52	10.42	7.52	7.68	8.07	10.17	7.71	11.93
MOUSE	108099	5	Prkag2	100929	1423831_at	UBI	4.89	5.17	6.04	5.4	8.89	8.87	6.75	6.63	7.49	7.34	7.67	6.97		8.9	8.19	7.62	6.54	6.82	8.34	8.34	6.89	7.54	7.58	7.61	6.74	6.68	7.26	7.19	6.86	6.45	7	9.29
MOUSE	108099	5	Prkag2	100929	1423832_at	PREF	4.86	4.87	6.53	6.03	10	10.11	10.11	10.18	9.79	10	9.71	9.88		6.86	5.83	6.17	5.32	4.5	5.65	7.23	5.2	5.31	5.53	6.11	4.76	4.79	5.4	5.12	4.88	4.57	6.44	7.5
MOUSE	108099	5	Prkag2	100929	1431263_at	NOT	3.61	3.63	3.63	3.52	3.66	3.64	4.27	3.7	3.69	3.5	3.64	3.65		4.53	4.22	4.73	4.21	4.35	4.16	4.38	4.35	4.2	4.61	4.5	4.4	4.18	4.52	4.41	4.19	4.28	4.53	4.38
MOUSE	108099	5	Prkag2	100929	1451140_s_at	UBI	6.75	6.58	8.41	7.88	11.64	11.59	11.43	11.49	11.32	11.39	11.25	11.44		9.56	8.67	8.39	7.95	7.25	8.88	9.25	8.03	8.3	7.92	8	7.07	6.61	7.99	7.94	7.57	7.56	8.59	9.84
MOUSE	18158	2	Nppb	49182	1450791_at	UBI	8.26	7.76	4.36	4.4	4.91	4.76	5.18	5.07	4.38	4.28	4.83	4.59		6.11	6.47	7.94	6.28	6.65	6.39	6.86	11.8	6.96	7.03	6.84	6.46	6.96	7.33	6.77	6.29	6.82	7.1	7.8
MOUSE	381626	2	Prr8	62173	1435391_at	UBI	6.34	6.07	6.19	6.53	7.5	7.65	6.41	6.66	6.81	6.86	6.93	6.83		8.31	8.24	7.75	10.16	9.34	9.03	8.71	7.87	8.91	8.43	8.47	9.59	8.57	9.21	7.83	9.39	7.75	9.31	8.19
MOUSE	381626	2	Prr8	62173	1453566_at	UBI	5.58	5.73	5.81	5.7	6.15	6.02	6.18	6.1	5.79	5.64	5.48	5.85		7.17	7.27	7.79	7.45	7.6	7.33	7.39	8.18	7.22	7.43	7.86	7.52	7.15	7.77	7.53	7.46	8.13	7.6	7.05
MOUSE	381626	2	Prr8	62173	1455430_at	UBI	7.77	8.23	8.8	8.75	8.89	8.98	8.29	8.38	8.34	8.49	8.39	8.53		8.74	7.8	7.63	8.33	7.72	7.54	7.75	8.06	7.54	7.96	7.94	8.25	8.11	8.62	8.22	7.93	8.19	9.18	7.84
MOUSE	13542	3	Dvl1	20926	1437301_a_at	UBI	9.14	8.79	8.91	8.96	11.22	11.23	9.38	9.51	10.23	10.25	10.36	10.23		9.94	9.85	11.08	10.1	10.51	10.89	9.72	9.1	10.56	11.09	10.5	10.5	9.86	10.09	10.48	10.22	11.92	9.88	9.99
MOUSE	13542	3	Dvl1	20926	1450978_at	UBI	8.74	8.36	8.52	8.43	11.12	11.08	9.35	9.39	9.97	9.95	10.1	9.95		9.13	9.15	9.94	9.85	9.36	9.84	9.19	9.01	9.32	10.13	9.95	9.34	9.59	9.16	9.57	9.38	11.24	9.57	9.11
MOUSE	12494	3	Cd38	1345	1433741_at	UBI	6.95	7.68	4.94	4.85	4.58	4.43	4.78	4.75	4.66	4.76	4.55	4.71		5.86	8.15	7.85	6.02	6.49	7.53	7.51	8.44	9.27	7.98	8.5	10.64	8.76	7.83	8.48	9.49	8.02	8.99	8.96
MOUSE	12494	3	Cd38	1345	1450136_at	NOT	4.4	4.84	3.48	3.61	3.62	3.45	3.57	3.53	3.5	3.48	3.54	3.73		4.63	4.99	5.51	4.73	5.02	5.06	5.74	6.53	6.26	5.06	5.6	5.46	5.87	5.02	5.29	5.33	4.89	6.34	6.2
MOUSE	70292	3	Afap1	11009	1436729_at	UBI	9.66	9.77	9.26	9.75	7.32	7.25	3.65	4.17	6.09	6.24	6.57	6.12		8.06	9.87	11.02	8.93	9.23	8.76	10.96	8.49	9.24	9.66	6.19	8.78	8.79	9.08	8.79	8.51	8.86	8.22	10.01
MOUSE	70292	3	Afap1	11009	1442788_at	SPEC	5.43	5.27	5.01	5.21	5.36	5.74	7.7	7.53	7.39	7.39	7.32	7.18		5.11	4.53	5.35	4.98	4.41	4.38	5.2	5.24	4.73	4.94	5.04	4.92	4.8	4.45	4.97	4.7	4.86	5.54	4.85
MOUSE	70292	3	Afap1	11009	1456361_at	SPEC	3.89	4.01	4.05	3.56	3.73	3.76	6.37	6.14	5.97	5.87	6.16	6.19		4.38	4.05	4.55	4.39	4.11	4.11	4.26	4.59	4.07	3.91	4.44	4.29	4.34	4.52	4.24	4.05	4.58	4.19	4.35
MOUSE	100972	4	Rab28	3135	1423990_at	UBI	8.62	8.92	8.88	9.3	9.35	9.28	7.79	8.02	8.75	8.87	8.82	8.81		9.59	9.38	8.41	11.19	10.73	10.21	9.79	10.08	9.9	9.38	8.65	9.46	9.01	8.78	8.89	8.95	10.23	8.93	8.82
MOUSE	100972	4	Rab28	3135	1453406_a_at	UBI	6.99	7.51	7.18	7.44	8.57	8.39	8.92	8.98	8.93	9.08	8.94	8.86		7.18	6.94	6.08	8.68	7.73	6.99	7.62	7.83	6.87	6.12	5.74	6.24	5.86	5.94	5.81	5.3	7.26	7.65	6.4
MOUSE	634417	5	Fosl2;LOC634417	3845	1437247_at	UBI	10.58	10.61	10.28	10.39	4.08	4.17	4.25	4.49	4.79	4.86	4.89	4.63		10.29	11.41	10.7	6.18	9.54	8.39	9.76	9.14	9.38	8.21	6.5	8.23	8.17	7.76	10.73	7.95	8.22	7.95	11.98
MOUSE	100732	5	Mapre3	56565	1427079_at	UBI	6.36	6.06	6.24	6.24	8.82	8.84	8.78	8.83	8.34	8.48	8.37	8.32		6.67	7.74	7.84	10.52	9.67	10.14	8.55	8.56	8.37	8.05	8.21	6.91	7.43	6.88	7.38	7.23	9.63	6.59	8.97
MOUSE	57915	5	Tbc1d1;LOC100046817	56856	1419446_at	PREF	7.2	7.07	7.51	6.96	9.38	9.24	8.82	8.9	8.8	8.84	8.95	8.93		5.52	5.72	6.03	5.29	5.62	5.53	5.78	6.01	5.52	6.42	5.64	5.92	5.82	6.24	5.77	6.35	6.43	7.95	5.98
MOUSE	57915	5	Tbc1d1;LOC100046817	56856	1419447_s_at	UBI	8.17	8.15	7.54	7.63	9.63	9.79	7.92	8.16	8.86	8.9	9.03	9		8.72	7.91	7.93	6.83	7.6	7.5	8.12	7.87	7.67	8.66	6.92	8.24	8.05	8.1	7.97	8.13	8.64	8.78	8.04
MOUSE	57915	5	Tbc1d1;LOC100046817	56856	1419448_at	PREF	6.38	6.27	6.25	5.59	8.27	8.24	7.66	7.52	7.63	7.76	7.58	7.85		5.21	4.75	6.13	5.27	5.15	5.09	5.39	5.67	5.3	5.23	5.92	5.29	5.07	5.24	5.46	5.35	4.96	6.95	5.46
MOUSE	57915	5	Tbc1d1;LOC100046817	56856	1447016_at	NOT	3.4	3.39	3.45	3.51	3.59	3.59	3.53	3.56	3.38	3.54	3.41	3.65		4.92	4.92	5.19	5	5.04	5.26	5.95	5.22	6.16	4.68	4.93	7.46	5.12	6.21	5.42	7.86	6.5	6.17	5.65
MOUSE	74919	3	4930471M23Rik	9896	1426220_at	UBI	9.12	8.38	6.5	6.38	7.92	7.95	6.6	6.51	6.89	7.18	6.96	6.9		7.9	7.81	9.7	7.33	7.01	7.57	7.53	8.64	7.35	7.84	7.76	7.32	8.1	7.4	8.77	7.37	7.81	7.27	8.42
MOUSE	74919	3	4930471M23Rik	9896	1434048_at	UBI	8.18	7.65	6.1	6.06	8.43	8.39	6.36	6.63	7.17	6.99	7.19	7.18		7.75	7.95	8.8	7.34	7.65	7.8	7.55	8.1	7.67	7.68	7.56	7.48	7.62	7.53	8.76	7.34	7.82	7.17	8.35
MOUSE	74919	3	4930471M23Rik	9896	1442792_x_at	NOT	3.04	3.09	2.87	3.1	3.16	3.11	3.02	2.9	3.03	3.17	3.05	2.92		4.05	4.6	5.24	4.19	4.23	4.34	4.38	4.56	4.59	4.55	4.72	4.38	4.78	4.46	5.06	4.62	4.83	4.11	4.39
MOUSE	320661	4	D5Ertd579e	19716	1439691_at	NOT	4.04	4.21	3.78	4.02	3.95	3.91	4	4.16	4.04	3.69	4.32	3.99		5.58	6.09	5.77	6.66	6.56	6.51	6.53	5.98	6.52	5.94	6.42	6.33	6.27	6.23	6.26	6.39	5.9	5.76	6.6
MOUSE	320661	4	D5Ertd579e	19716	1446193_at	NOT	3.46	3.39	3.21	3.41	3.22	3.32	3.27	3.56	3.43	3.6	3.45	3.51		4.78	4.53	4.56	5.31	4.64	4.5	4.8	4.66	4.76	4.74	4.8	4.75	4.79	4.62	4.66	4.49	4.72	4.33	4.77
MOUSE	320661	4	D5Ertd579e	19716	1454680_at	UBI	8.71	8.64	8.39	8.4	6.63	6.59	6.19	6.67	6.84	7.12	6.88	7.13		8.53	9.53	7.38	10.64	10.45	10.37	9.83	9.91	9.51	9.86	9.24	9.37	8.23	8.74	9.04	8.87	9.75	8.39	9.09
MOUSE	79464	5	Lias	4997	1418700_at	UBI	8.33	8.47	9	8.94	10.3	10.3	9.55	9.57	9.79	9.78	9.79	9.82		8.99	9.05	7.6	8.77	8.76	8.68	8.24	9.84	8.09	9.1	9.4	8.49	8.74	8.7	8.31	8.64	9.54	9.02	8.65
MOUSE	79464	5	Lias	4997	1431935_at	NOT	3.72	3.47	3.6	3.39	4.07	3.8	3.69	3.98	3.6	3.65	3.51	3.82		4.69	4.77	4.97	5.23	4.92	4.49	4.33	4.72	4.83	4.5	4.7	4.72	4.84	5.03	4.6	4.97	4.67	4.49	4.93
MOUSE	79464	5	Lias	4997	1447027_s_at	UBI	9.07	9.16	9.6	9.6	10.89	10.87	10.07	10.16	10.37	10.37	10.43	10.38		9.7	9.58	8.45	9.45	9.34	9.53	9.13	10.13	9.13	9.76	9.88	9.42	9.01	9.36	9.07	9.11	10.16	9.26	9.23
MOUSE	53323	5	Hip2	105407	1417186_at	UBI	10.85	11.16	11.54	11.36	10.8	10.68	12.14	12	12.27	12.25	12.26	12.35		11.03	10.36	9.45	9.96	10.14	10.12	9.69	10.12	9.57	10.04	10.19	10.29	9.99	10.08	10.2	10.2	9.73	10.76	10.26
MOUSE	53323	5	Hip2	105407	1417187_at	NOT	4.09	3.92	3.91	3.59	3.63	3.69	3.19	3.61	3.36	3.44	3.47	3.59		5.64	5.54	5.87	6.55	5.6	5.55	5.59	6.03	5.58	5.63	5.69	5.42	5.24	5.57	5.77	5.54	6.54	5.5	5.46
MOUSE	53323	5	Hip2	105407	1417188_s_at	PREF	4.89	5.12	4.43	4.37	3.34	3.3	3.22	3.14	3.2	3.42	3.29	3.31		7.11	5.14	4.23	5.88	5.19	6.82	5	4.76	4.8	5.48	5.47	4.91	5.4	4.3	5.06	4.56	4.58	5	5.1
MOUSE	53323	5	Hip2	105407	1443148_at	NOT	3.85	3.92	3.73	3.63	3.88	3.46	3.83	3.85	3.68	3.52	3.57	3.75		6.15	6.73	5.57	6.2	7.04	6.77	7.08	6.56	7.42	6.49	6.76	7.6	6.85	6.56	6.41	7.58	5.71	6.68	7.41
MOUSE	53323	5	Hip2	105407	1444212_at	NOT	3.18	3.14	3.07	2.91	3.24	3.12	3.06	3.07	2.92	2.96	2.9	3.07		4.04	4.16	4.19	3.92	4.84	4.17	4.17	4.08	4.59	4.08	4.69	4.68	4.34	4.48	4.37	5.02	4.24	3.97	4.39
MOUSE	109108	4	Slc30a9	4627	1426668_at	UBI	8.74	8.75	8.35	8.69	8.52	8.47	7.96	7.93	8.27	8.28	8.29	8.35		10.28	9.79	7.74	10	9.98	10.38	8.75	9.68	8.58	10.36	9.27	9.7	8.36	8.61	7.99	8.64	9.41	8.69	9.29
MOUSE	12753	4	Clock;LOC620729	3603	1418659_at	UBI	8.4	8.85	8.07	8.1	7.06	6.92	4.4	5.11	6.82	7.34	7.11	7		7.59	8.52	4.76	8.5	8.77	8.01	8.88	7.86	7.93	8.27	7.5	7.85	7.1	5.32	7.03	7.14	6.3	7.25	9.06
MOUSE	12753	4	Clock;LOC620729	3603	1418660_at	UBI	7.25	7.07	6.38	6.5	6.19	6.33	5.86	5.81	6.11	6.23	6.24	6.31		7.87	8.27	7.13	9.5	8.82	8.86	8.2	8.2	8.08	7.85	7.96	7.61	7.65	6.93	6.98	7.58	7.14	7.44	8.45
MOUSE	12753	4	Clock;LOC620729	3603	1435775_at	UBI	6.32	5.99	5.36	5.56	5.57	5.42	4.69	4.4	5.02	5.11	5.03	5.37		7.96	7.97	5.89	9.3	8.8	9.19	8.23	7.31	7.7	8.04	7.6	6.86	7.32	6.11	6.84	6.74	6.23	6.52	8.3
MOUSE	12753	4	Clock;LOC620729	3603	1439314_at	NOT	3.96	3.59	3.63	3.74	3.26	3.12	3.41	3.24	3.59	3.31	3.57	3.43		5.54	5.95	5.74	6.52	6.77	6	6.61	6.11	6.62	5.71	5.57	5.9	5.71	5.38	5.91	6.06	5.79	5.39	6.7
MOUSE	13839	5	Epha5	55824	1420557_at	NOT	4.13	4.08	4.12	4.14	4.36	4.33	4.3	4.56	4.04	4.14	4.23	4.12		4.85	5.23	5.86	5.76	5.39	5.51	5.5	5.66	5.29	5.19	5.94	5.26	5.76	5.37	5.59	5.9	5.78	5.2	5.13
MOUSE	13839	5	Epha5	55824	1437920_at	NOT	3.36	3.54	3.5	3.83	3.5	3.58	3.63	4.11	3.66	3.52	3.68	3.37		5.69	4.9	5.14	6.93	5.6	7.91	4.7	5.01	4.74	4.42	4.77	4.59	5.13	4.63	4.76	5.06	4.47	5.29	4.63
MOUSE	13839	5	Epha5	55824	1444690_at	NOT	3.64	3.5	3.78	3.83	3.42	3.77	3.7	3.4	3.35	3.15	3.42	3.48		5.51	5.86	6.39	7.41	6.8	8.85	5.83	6.21	5.87	5.94	6.4	5.47	7.26	5.8	5.8	6.76	6.05	5.68	5.48
MOUSE	246293	4	Klhl8	10819	1433526_at	UBI	5.14	5.59	7.39	7.07	8.83	8.81	8.41	8.49	8.25	8.47	8.56	8.51		9.6	7.08	6.59	8.2	6.73	7.21	6.38	6.84	5.7	6.04	5.39	5.54	5.86	6.45	6.28	5.64	7.73	6.76	5.96
MOUSE	246293	4	Klhl8	10819	1454637_at	UBI	4.64	5.24	6.62	6.7	7.97	7.9	6.89	7.03	7.1	7.4	7.34	7.24		10.23	8.12	7.23	8.92	8.41	8.64	7.34	7.09	7.06	7.34	6.47	7.08	5.97	7.52	6.81	7.14	9.16	6.45	7.03
MOUSE	231510	5	A230097K15Rik	13099	1454799_at	UBI	4.47	4.59	3.58	3.44	3.93	3.93	5.43	5.57	4.38	4.42	4.03	4.6		6.33	7.63	8.73	5.74	6.15	6.65	6.13	8.09	7.09	9.46	9.57	6.33	6.87	6.13	8.31	6.33	7.74	5.89	8.27
MOUSE	231507	5	Plac8	32328	1451335_at	UBI	8.21	8.64	8.37	8.17	5.64	4.99	7.95	8.07	7.48	7.65	7.51	7.82		10.48	10.05	12.72	5.79	10.64	6.63	7.95	7.17	9.24	11.16	8.42	12.19	10.21	10.95	12.64	10.34	8.97	10.03	13.3
MOUSE	20309	5	Cxcl15	-	1421404_at	NOT	3.26	3.4	3	3.13	3.41	3.48	3.74	3.45	3.27	3.23	3.46	3.21		4.8	4.94	5.41	4.84	4.78	5	5.45	6.4	13.04	5.19	5.66	5.24	6.02	5.19	5.06	5.44	5.27	4.5	4.79
MOUSE	20309	5	Cxcl15	-	1456428_at	NOT	3.91	4.05	3.79	3.86	3.91	3.96	4.07	4.64	3.82	4.12	4.01	4.11		6.38	6.42	6.77	6.31	6.7	6.61	6.5	6.97	12.87	6.6	6.88	6.35	6.67	6.23	7.04	6.42	6.98	6.54	6.56
MOUSE	674367	3	-	-	-	-	-	-	-	-	-	-	-	-	-	-	-	-		-	-	-	-	-	-	-	-	-	-	-	-	-	-	-	-	-	-	-
MOUSE	13874	5	Ereg	1097	1419431_at	PREF	6.52	8.26	3.56	3.43	3.19	3.17	3.22	3.26	3.16	3.27	3.16	3.14		4.06	5.4	4.67	3.95	6.34	3.91	6.71	4.38	4.2	4.06	4.61	4.43	4	4.2	8.23	3.96	4.31	4.27	7.52
MOUSE	11839	4	Areg	1252	1421134_at	NOT	3.52	3.33	3.56	3.4	3.5	3.27	3.28	3.38	3.43	3.3	3.52	3.41		4.81	5.17	4.96	4.96	5.06	5.1	4.72	5.3	6.14	4.95	5.19	4.96	5.47	4.92	10.51	4.85	5.27	5.27	5.18
MOUSE	12223	5	Btc	1309	1421161_at	NOT	4.17	4.96	3.11	3.21	3.56	3.34	3.45	3.47	3.1	3.16	3.08	3.04		4.1	3.68	4.04	4.39	4.16	3.94	5.67	4.22	4.27	3.94	4.12	3.89	4.19	3.94	5.25	4.27	3.91	3.99	3.99
MOUSE	12223	5	Btc	1309	1435541_at	UBI	5.7	6.22	3.58	3.67	3.62	3.99	4.01	3.93	3.67	3.54	3.56	3.59		6.37	6.25	6.4	7	6.86	5.98	8.14	6.72	7.18	7.29	6.75	6.24	7.26	6.41	8.19	6.64	6.71	5.76	6.16
MOUSE	23881	5	G3bp2	40792	1415697_at	UBI	10.1	10.51	10.12	9.98	8.64	8.72	7.28	7.46	8.39	8.55	8.43	8.38		9.84	9.29	8.33	9.59	8.56	8.98	9.27	8.54	9.01	9.39	8.81	9.48	8.78	9.78	9.05	9.35	8.5	10.3	9.14
MOUSE	23881	5	G3bp2	40792	1421323_a_at	UBI	9.94	10.13	9.98	10	8.79	8.86	8.24	8.21	8.79	8.88	8.91	8.93		11.11	10.98	8.08	11.22	10.6	11.04	9.61	8.71	10.2	9.86	9.42	10.6	10.38	10.67	9.48	10.39	9.53	10.42	10.16
MOUSE	23881	5	G3bp2	40792	1423758_at	UBI	10.85	11.12	10.79	10.98	9.73	9.71	8.07	8.26	9.53	9.7	9.58	9.54		10.71	10.89	7.78	10.5	10.85	11.83	10.06	9.14	9.76	10.28	9.76	10.79	10.29	10.28	9.64	10.26	10.13	10.7	10.04
MOUSE	56041	5	Vdp	2754	1424274_at	UBI	10.7	10.63	9.65	9.41	7.44	7.28	5.02	4.75	7.63	7.87	7.65	7.76		10.1	10.63	7.97	10.02	10.27	10.41	10.05	9.47	10.01	10.16	10.43	10.23	10.84	8.89	9.71	10.53	9.76	9.62	11.03
MOUSE	23912	3	Rhof	41304	1434794_at	UBI	5.5	5.32	6.27	5.71	5.83	5.66	6.04	6.17	5.68	5.31	5.74	5.69		7.79	7.4	7.91	8.05	7.43	8.61	7.58	7.76	7.61	7.67	7.59	8.89	8.1	8.51	9.12	9.04	7.56	9.95	7.73
MOUSE	23912	3	Rhof	41304	1441510_at	NOT	3.57	3.84	3.27	3.67	3.76	3.78	4	3.82	3.62	3.7	3.6	3.86		4.67	4.83	5.07	5.19	5.09	5.38	4.84	5.38	4.89	5.27	4.99	5.06	4.86	5.71	5.32	5.03	5.12	5.07	4.89
MOUSE	23912	3	Rhof	41304	1455902_x_at	NOT	3.84	3.66	3.7	4.34	3.6	3.53	3.75	3.83	3.72	3.57	3.5	3.48		4.93	4.68	6.79	4.44	4.71	4.76	5.35	4.69	4.79	5.15	4.62	5.06	5.12	7	4.54	5.18	6.42	4.97	4.71
MOUSE	11938	4	Atp2a2	80167	1416551_at	UBI	9.47	8.94	8.57	8.73	7.57	7.42	6.38	6.47	7.12	7.12	7.32	7.37		9.45	9.93	8.2	11.66	11.02	12.81	11.62	14.03	12.08	10.33	10.01	9.04	10.53	8.92	9.63	9.25	10.64	8.33	9.47
MOUSE	11938	4	Atp2a2	80167	1427250_at	UBI	12.05	11.82	11.68	11.71	11.32	11.31	9.57	9.54	10.74	10.84	10.68	10.79		11.78	12.03	10.87	11.4	11.01	12.1	12.62	12.23	11.4	12.44	11.5	11.35	11.69	11.14	12.1	11.24	9.66	10.23	12
MOUSE	11938	4	Atp2a2	80167	1427251_at	UBI	8.1	7.29	6.97	7.25	6.18	6.18	5.13	5.22	5.69	6.03	5.89	5.65		6.85	8.42	7.55	7.09	7.48	8.4	10.04	10.25	7.96	8.59	8.52	7.81	8.84	7.07	7.92	7.61	6.98	7.41	8.43
MOUSE	11938	4	Atp2a2	80167	1437797_at	UBI	6.01	5.77	5.95	6.38	5.69	5.62	5.59	5.54	5.57	5.64	5.34	5.46		7.92	7.41	6.85	7.63	7.81	7.91	8.3	10.42	7.11	8.67	8.51	7.92	8.1	7.19	7.64	7.99	7.07	7.52	8.16
MOUSE	11938	4	Atp2a2	80167	1443551_at	NOT	3.09	3.22	3.2	3.5	2.93	3.09	2.99	2.83	3.05	3.07	2.95	2.82		3.8	3.83	3.52	4.38	3.88	3.96	4.4	6.14	3.69	4.23	4.1	4.25	3.92	3.85	3.68	3.95	3.87	4.58	4.09
MOUSE	11938	4	Atp2a2	80167	1452363_a_at	UBI	8.28	8.32	8.14	8.31	7.36	7.44	7.45	7.6	7.39	7.26	7.36	7.26		8.62	9.49	7.86	10.33	10.19	11.9	10.65	13.94	10.68	9.44	9.25	8.43	9.9	8.34	8.89	8.57	9.65	8.27	9.08
MOUSE	94061	5	Mrpl1	41355	1423351_at	UBI	5.64	5.96	6	5.97	5.12	4.85	4.56	4.44	4.95	4.85	4.96	4.71		8.45	7.79	6.44	7.66	7.64	7.87	7.48	7.58	7.2	7.99	8.29	7.14	7.09	6.64	7.25	7	7.82	6.82	7.4
MOUSE	94061	5	Mrpl1	41355	1450948_a_at	UBI	5.69	6.32	7.13	6.91	9	8.98	8.94	9.04	8.87	8.92	8.77	8.78		7.9	7.17	5.57	6.06	6.54	6.71	7.15	7.91	6.45	6.91	8.29	7.37	6.4	6.82	6.36	7.09	7.37	7.7	7.47
MOUSE	94061	5	Mrpl1	41355	1460508_at	NOT	3.53	3.25	3.41	3.37	3.37	3.48	3.44	3.81	3.19	3.23	3.26	3.55		4.61	4.09	4.76	4.32	4.15	4.23	4.39	4.53	4.26	4.44	4.45	4.35	5.04	4.53	4.23	4.49	4.38	4.79	4.6
MOUSE	269682	5	Golga3	4308	1419159_at	UBI	8.44	8.33	7.93	7.64	10.34	10.37	9.68	9.78	9.64	9.55	9.86	9.83		8.86	8.24	7.83	7.92	8.31	8.04	8.57	9.39	7.96	8.22	8.31	8.05	8.54	8.37	8.54	8.64	8.92	8.41	8.37
MOUSE	269682	5	Golga3	4308	1419160_at	NOT	4.15	4.19	3.42	3.6	4.18	4.4	3.4	3.27	3.43	3.9	3.6	3.48		3.96	3.58	3.68	4.2	3.73	3.81	4.19	3.94	3.86	3.75	3.93	4.11	4.11	3.77	3.74	4.05	3.73	4.54	4.07
MOUSE	269682	5	Golga3	4308	1449616_s_at	UBI	8.57	8.37	7.44	7.78	8.74	8.79	6.91	7.05	7.75	7.83	7.98	7.94		7.95	8.65	7.46	8.41	8.38	8.36	9.33	8.17	8.8	8.4	8.08	8.38	8.35	8.12	8.15	8.24	7.61	8.46	8.52
MOUSE	71951	5	Gpc2	17657	1429293_at	SPEC	4.08	3.87	4.76	4.48	5.08	4.72	4.51	4.59	4.59	4.65	4.38	4.68		4.46	4.07	4.58	4.82	4.63	4.13	4.5	4.59	4.38	4.24	4.21	4.15	3.7	4.62	4.03	3.97	4.65	4.37	4.39
MOUSE	21426	5	Tcfec	32148	1419537_at	NOT	3.7	3.71	3.6	3.58	3.26	3.34	3.42	3.49	3.31	3.4	3.47	3.45		4.77	5.07	5.28	4.48	5.33	4.64	5.38	5.17	5.53	8.75	6.26	8	5.63	5.7	5.51	6.63	4.85	5.17	4.95
MOUSE	114142	5	Foxp2	33482	1422014_at	NOT	3.53	3.58	3.44	3.67	3.62	3.86	4.18	4.32	3.84	3.45	3.65	4.07		6.31	6.43	6.45	5.86	5.74	6.1	7.28	6.64	6.39	6.22	6.07	5.73	6.22	6.39	6.11	6.39	6.19	6.15	5.97
MOUSE	114142	5	Foxp2	33482	1438231_at	NOT	3.66	3.88	3.55	3.73	3.93	3.79	4.32	3.89	3.61	3.63	3.75	3.76		8.14	7.89	6.14	5.9	6.7	7.44	8.33	6.41	6.78	5.77	6.9	5.79	5.86	5.78	6.61	6	6.38	5.85	5.8
MOUSE	114142	5	Foxp2	33482	1438232_at	NOT	4.41	4.4	4.44	4.48	4.45	4.56	4.75	4.96	4.3	4.36	4.33	4.35		8.4	8.79	6.65	6.07	7.35	8.43	10.02	7.09	8.09	6.36	7.63	6.6	5.99	6.19	6.57	6.75	6.23	5.75	6.04
MOUSE	114142	5	Foxp2	33482	1440108_at	NOT	3	2.96	3.04	3.09	3.05	2.89	3.15	2.98	3.12	3.02	3.1	3.05		7.86	8.02	3.95	4.41	5.69	7.74	9.41	4.71	6.55	4.04	5.77	4.26	4.51	4.15	5.95	4.85	4.06	4.01	4.05
MOUSE	114142	5	Foxp2	33482	1441365_at	NOT	2.89	2.94	3.1	2.94	2.87	2.97	3.19	3.21	2.89	3.03	2.96	2.75		3.57	3.37	3.9	3.53	3.49	3.38	3.93	3.45	3.82	3.53	3.52	3.41	3.58	3.55	3.61	3.34	3.68	3.44	3.55
MOUSE	114142	5	Foxp2	33482	1458191_at	NOT	4.7	4.53	4.4	4.46	4.71	4.78	4.89	4.95	4.76	4.72	4.82	4.61		6.14	5.72	5.14	4.9	5.52	5.72	6.49	5.58	6	5.28	5.82	5.13	5.94	5.37	5.68	5.65	5.56	5	5.1
MOUSE	231858	4	D930005D10Rik	77648	1433523_at	UBI	4.76	4.9	7.4	7.05	9.23	9	7.9	8.22	8.31	8.66	8.34	8.58		5.99	5.62	6.88	7.72	6.9	7	6.52	5.66	7.16	5.12	5.46	5.2	5.96	5.44	5.67	5.67	6.47	5.97	7.02
MOUSE	330228	5	-	-	-	-	-	-	-	-	-	-	-	-	-	-	-	-		-	-	-	-	-	-	-	-	-	-	-	-	-	-	-	-	-	-	-
MOUSE	231866	5	Zfp12	65328	1437023_at	UBI	6.33	5.87	6.83	6.87	5.51	5.11	5.51	5.53	5.59	5.33	5.33	5.58		8.18	8.06	7.53	8.47	8.01	8.33	7.96	7.65	7.92	7.84	7.62	7.94	7.54	8.22	7.37	8	7.41	8.45	7.58
MOUSE	100756	5	Usp30	32789	1436009_at	UBI	6.15	6.03	6.28	6.22	6.74	6.64	5.51	5.39	5.82	6.11	6.01	6.26		8.63	7.13	7.4	7.56	7.31	7.54	6.52	6.57	6.76	6.77	6.53	6.81	6.78	6.98	6.42	6.6	6.93	6.76	6.63
MOUSE	100756	5	Usp30	32789	1455598_at	UBI	7.39	7.31	7.73	7.52	8.81	8.71	7.53	7.61	7.82	8	7.86	7.85		9.03	8.07	8.45	8.11	7.84	8.18	7.19	7.53	7.52	8.01	7.9	7.43	7.81	8.21	7.91	7.9	8.02	8.11	7.47
MOUSE	71772	5	1300012G16Rik	41528	1423425_at	UBI	8.79	7.94	8.08	7.89	8.73	8.72	9.01	9.11	8.64	8.64	8.65	8.75		8.3	8.02	9.08	7.2	7.08	7.25	8.09	7.85	7.31	7.85	8.37	7.41	7.52	7.55	7.44	7.45	8.49	6.96	7.91
MOUSE	71772	5	1300012G16Rik	41528	1423426_at	UBI	6.86	6.72	6.64	6.31	7.86	8.01	8.06	8.19	7.32	7.32	7.4	7.43		7.92	7.4	8.35	7.44	7.15	8.01	7.91	7.72	7.07	7.13	7.53	7.06	7.13	7.42	7.67	7.07	7.68	6.98	7.47
MOUSE	669183	4	-	-	-	-	-	-	-	-	-	-	-	-	-	-	-	-		-	-	-	-	-	-	-	-	-	-	-	-	-	-	-	-	-	-	-
MOUSE	22217	5	Usp12	56137	1425805_a_at	PREF	5.89	6.39	6.53	6.25	8.25	8.21	10.87	10.83	10.79	10.64	10.99	10.96		5.38	5.74	6.21	8.06	5.43	5.25	5.79	5.55	5.54	5.64	5.73	5.95	5.72	5.68	5.61	6.17	5.37	7.61	6.27
MOUSE	22217	5	Usp12	56137	1427478_at	PREF	5.41	5.94	5.95	5.81	5.3	4.67	5.69	5.64	5.12	5.15	5.42	5.22		5.4	5.33	5.53	8.49	5.35	5.21	5.78	5.83	5.97	5.74	5.45	5.31	5.16	5.41	5.61	5.4	5.46	7.37	5.28
MOUSE	22217	5	Usp12	56137	1434483_at	UBI	7.43	7.62	7.9	7.99	6.34	6.51	6.32	6.25	6.21	6.48	6.32	6.55		8.32	8.08	7.55	9.74	9.53	8.51	7.39	7.11	7.91	8.46	7.73	9.22	7.8	7.85	7.76	8.21	7.53	8.94	8.34
MOUSE	30956	5	Aass	4212	1423523_at	UBI	6.51	6.66	5.53	5.52	3.85	3.67	3.73	3.8	4.37	4.24	4.21	4		8.56	7.07	6.06	5.63	6.32	6.33	6.92	5.17	6.62	11.57	12.01	5.23	11.58	4.71	6.82	7.77	4.58	5.04	7.85
MOUSE	55961	3	Slc13a1	31893	1430804_at	NOT	2.89	2.93	2.83	2.95	2.87	2.84	3.04	3.11	3.13	3	2.9	3.03		3.79	3.74	4.06	3.75	3.81	3.84	3.84	4.05	3.85	7.76	4.22	3.87	4.21	3.86	4.27	3.79	4.34	3.74	3.68
MOUSE	55961	3	Slc13a1	31893	1431379_a_at	NOT	3.65	3.91	3.76	3.68	3.74	4.13	4.03	4.48	3.87	3.85	3.86	3.99		4.89	5.1	5.5	4.98	5.14	5.42	5.04	5.44	5.15	12.95	6.01	5.23	5.16	5.27	9.02	5.29	5.09	5.2	5.33
MOUSE	74340	3	4631427C17Rik	69337	1419730_at	UBI	5.74	5.52	6.13	6.33	6.86	6.97	5.68	5.47	6.13	6.16	5.72	5.63		6.93	7.56	7.37	7.85	7.83	8.19	7.4	7.43	7.34	8.65	7.41	8.06	7.22	7.83	8	8.03	7.6	7.73	7.64
MOUSE	74340	3	4631427C17Rik	69337	1428195_at	UBI	6.12	6.24	6.77	6.26	9.6	9.62	10.12	10.11	9.66	9.66	9.91	10.01		7.88	7.54	8.07	7.89	7.44	7.64	7.33	7.5	7.33	8.35	7.45	8.05	7.59	8.12	9.57	7.72	7.6	8.45	7.49
MOUSE	74340	3	4631427C17Rik	69337	1452703_at	UBI	8.29	8.14	7.81	8.15	8.34	8.26	7.33	7.61	7.76	7.68	7.59	7.74		8.84	9.75	8.58	9.36	9.94	10.91	9.36	8.82	9.63	11.76	8.78	9.62	9.36	9.39	11.42	9.25	9.09	10.01	9.3
MOUSE	75647	5	1700025E21Rik	12615	1454010_a_at	PREF	4.4	5.09	4.89	4.49	11.31	11.35	11.46	11.54	11.34	11.38	11.24	11.24		5.81	5.74	6.6	5.78	5.66	5.71	5.99	6.17	5.8	6.11	6.45	5.97	5.89	6.51	6.43	5.77	6.71	6.24	6.28
MOUSE	73998	3	Herc3	57095	1431202_at	NOT	3.53	3.43	3.74	3.67	3.65	3.69	3.6	3.86	3.63	3.53	3.64	3.53		8	5.83	5.56	8.46	7.5	7.17	5.78	5.59	5.15	6	5.11	5.78	5.19	5.63	5.34	5.88	5.65	5.92	5.26
MOUSE	73998	3	Herc3	57095	1433590_at	UBI	4.97	5.07	4.36	5.07	4.05	3.82	4.18	4.13	4.17	3.99	3.84	4.07		9.18	7.96	7	11.3	11.6	10.85	8.49	8.54	7.51	9.33	7.32	8.99	7.83	8.05	7.61	9.48	9.02	10.04	7.03
MOUSE	320590	2	Svopl	52168	1457352_x_at	NOT	2.79	2.75	2.71	2.66	2.89	2.93	2.78	2.79	2.72	2.69	2.79	2.73		3.99	3.62	3.56	3.28	3.25	3.18	3.29	3.61	3.3	6.11	3.41	3.21	3.35	3.34	3.47	3.38	3.5	3.33	3.32
MOUSE	636878	5	-	-	-	-	-	-	-	-	-	-	-	-	-	-	-	-		-	-	-	-	-	-	-	-	-	-	-	-	-	-	-	-	-	-	-
MOUSE	381760	4	LOC666646;Ssbp1	74462	1427965_at	UBI	9.73	10.19	10.65	10.88	6.98	6.95	6.06	6.03	7.81	7.98	7.64	7.68		11.42	11.14	9.03	9.9	10.35	9.98	10.33	10.13	10.61	11.1	10.89	11.31	10.67	10.77	9.53	11.21	10.64	10.94	11.02
MOUSE	381760	4	LOC666646;Ssbp1	74462	1430294_at	UBI	5.46	5.28	5.41	5.41	5.27	5.59	5.69	5.54	5.31	4.97	5.05	4.84		7.17	7.48	7.94	7.5	7.39	7.51	7.59	7.62	7.4	7.42	7.88	7.41	7.62	7.57	7.72	7.44	7.75	7.44	7.53
MOUSE	381760	4	LOC666646;Ssbp1	74462	1444053_at	NOT	3.22	3	3.24	3.2	3.4	3.17	3.14	3.6	3.1	2.98	3.1	3.4		4.65	4.73	4.82	4.86	4.54	5.18	4.8	4.9	4.87	4.82	4.82	4.83	5.01	4.74	5.13	5.02	4.76	4.65	4.68
MOUSE	381760	4	LOC666646;Ssbp1	74462	1452616_s_at	UBI	8.77	9.22	10.1	10.01	6.31	6.18	5.09	5.2	7.14	7.49	7.19	7.11		9.41	9.75	7.14	9.09	9.46	8.61	9	9.59	8.73	9.61	9.63	10.06	9.55	9.18	8.11	9.5	9.09	9.94	9.49
MOUSE	381760	4	LOC666646;Ssbp1	74462	1452617_at	NOT	4	3.71	3.69	3.43	3.85	3.72	3.8	3.91	3.74	3.62	3.82	3.8		5.6	6.08	5.81	6.49	6.34	6.42	6.03	5.94	5.86	6.27	6.09	5.79	6.2	5.82	6.06	5.67	5.91	5.46	5.77
MOUSE	72102	1	Dusp11	31183	1452594_at	UBI	8.05	8.5	8.46	8.4	8.12	8.16	7.63	7.91	8.05	8.17	7.84	7.91		8.34	8.03	7.91	8.5	8.57	7.12	7.41	7.9	7.7	8.83	8.24	9.21	8.65	8.19	8.45	9.01	6.76	10.3	8.54
MOUSE	72102	1	Dusp11	31183	1454785_at	UBI	9.86	9.72	9.73	10.15	6.55	6.51	5.88	5.55	6.57	6.76	6.95	6.77		9.55	9.68	8.3	10.18	9.84	9.75	9.9	8.44	9.97	9.72	9.29	10.07	9.34	9.87	9.49	10.04	8.51	10.42	9.61
MOUSE	16206	3	Lrig1	7380	1419928_at	UBI	4.91	5.1	4.55	4.62	5.37	5.47	5.63	5.34	5.07	4.83	5.04	4.87		6.74	7.15	7.24	6.79	7.11	7.21	7.13	7.4	6.95	7.08	7.4	7.18	7.53	7.32	7.29	7.45	7.52	7.01	7.07
MOUSE	16206	3	Lrig1	7380	1434210_s_at	UBI	8.95	8.36	8.9	8.82	4.89	5.15	5.48	5.36	5.61	5.38	5.5	5.58		8.64	8.55	7.9	8.19	8.66	8.33	7.69	8.08	8.11	7.59	8.01	7.11	7.79	8.31	8.39	7.76	9.69	8.09	6.16
MOUSE	16206	3	Lrig1	7380	1449893_a_at	UBI	8.1	7.85	8.78	8.73	4.46	4.57	4.67	4.5	4.68	4.88	4.57	4.84		7.92	8.53	7.05	7.49	8.85	8.22	7.4	7.31	7.58	7.01	7.34	6.72	8.1	8.35	8.85	7.62	9.49	7.78	5.65
MOUSE	243574	5	Kbtbd8	13043	1433902_at	UBI	4.74	4.76	6.63	6.21	8.44	8.63	5.07	5.02	7.3	7.47	7.54	7.18		10.34	7.34	4.71	6.5	6.29	6.8	5.01	5.1	5.46	6.21	5.66	7.21	4.77	6.07	5.37	6.51	5.69	5.45	6.2
MOUSE	243574	5	Kbtbd8	13043	1441275_at	PREF	3.62	3.44	5.78	5.01	7.29	7.46	3.87	3.79	5.81	6.16	6.06	6.05		6.94	4.87	5.28	5.63	4.58	4.81	4.73	5.07	4.62	5.02	4.73	5.03	4.7	4.86	5.25	5.03	5.02	5.73	4.89
MOUSE	69834	3	Rab43	43122	1425333_at	UBI	7.91	7.78	7.17	7.26	7.31	7.29	6.49	6.62	7.17	7.2	7.27	7.17		8.32	8.84	9.92	8.28	8.5	8.26	8.45	8.09	8.61	8.75	10.15	10.37	8.73	9.07	9.56	9.35	8.74	8.88	8.49
MOUSE	69834	3	Rab43	43122	1430163_at	UBI	4.54	4.7	4.83	5.09	4.98	5.1	5.03	4.88	5.01	4.54	4.65	4.74		6.5	6.8	7.15	7.33	7.35	6.73	6.86	7.01	7.06	6.61	7.73	8.66	7.25	7.3	7.62	8.13	6.83	6.67	6.72
MOUSE	69834	3	Rab43	43122	1451670_at	UBI	5.77	5.57	5.28	5.51	5.75	5.71	5.81	5.78	5.42	5.45	5.49	5.48		6.13	6.63	7.23	6.71	6.58	6.6	6.71	6.85	6.34	6.58	7.07	6.81	6.68	6.88	7.07	6.59	6.98	7.12	6.67
MOUSE	50501	5	Prok2	9268	1419681_a_at	SPEC	3.99	3.08	3.88	3.61	10.33	10.39	7.86	8.11	9.06	9.16	9.12	9.09		5.08	5.23	5.66	5.05	4.92	5.51	5.21	5.39	5.15	5.26	5.9	5.03	5.55	5.45	5.57	5.43	5.73	5.2	5.18
MOUSE	50501	5	Prok2	9268	1426176_a_at	SPEC	3.48	3.6	3.76	3.84	9.66	9.73	7.18	7.35	8.36	8.45	8.55	8.49		4.92	3.95	4.62	4.29	4.07	4.11	4.55	4.81	4.12	4.35	5.07	4.14	4.52	4.31	4.81	4.48	4.76	4.68	4.2
MOUSE	50501	5	Prok2	9268	1451952_at	SPEC	3.6	3.45	3.65	3.25	6.52	6.56	3.99	4.13	4.86	4.92	4.86	4.85		3.83	3.9	4.24	3.88	4.08	4.01	3.92	4.03	3.77	4.26	4.21	3.95	4.22	4.31	4.25	4.08	4.49	3.81	4.13
MOUSE	66277	5	Klf15	8553	1448181_at	UBI	5.4	5.84	5.78	5.76	5.19	5.35	5.46	5.39	5.75	6.06	6.12	6.15		7.9	8.01	7.23	6.82	7.96	8.33	8.54	9.56	9.09	9.79	10.98	7.03	9.03	7.27	8.99	8.28	9.32	6.57	6.93
MOUSE	22421	3	Wnt7a	20969	1423367_at	UBI	5.12	4.71	4.57	4.78	5.51	5.54	5.45	5.24	4.4	4.64	5.08	4.96		6.04	6.44	6.72	5.76	6.96	7.91	6.13	6.43	6.72	6.09	6.63	6.01	6.18	6.43	6.36	6.24	6.58	6.02	5.96
MOUSE	22421	3	Wnt7a	20969	1447647_at	UBI	7.16	6.8	6.97	6.98	6.98	7.02	7.19	7.23	6.89	6.73	6.99	7.04		8.73	8.85	9.47	8.63	9.12	8.76	9.02	9.44	8.66	8.77	8.83	8.98	8.9	8.86	9.39	8.94	9.22	8.5	8.95
MOUSE	22421	3	Wnt7a	20969	1458334_at	NOT	3.48	3.34	3.55	3.59	3.92	3.82	4.12	3.76	3.68	3.51	3.57	3.65		4.54	4.3	4.98	4.45	4.46	4.77	4.29	4.43	4.03	4.34	4.8	4.42	4.29	4.6	4.79	4.57	5.61	4.98	4.55
MOUSE	71183	4	Clec12b	19247	1429925_at	PREF	7.23	7.2	8.14	7.95	4.99	4.84	5.31	4.94	6.97	6.98	7.14	6.74		5.92	6.06	6.17	5.88	5.73	5.99	6.28	6.29	7.34	5.94	6.24	6	6.09	6.27	6.07	5.95	6.09	5.88	6.1
MOUSE	330428	3	D630042F21Rik	27407	1436283_at	NOT	4.25	4.06	3.87	3.81	4.19	4.16	3.97	4.11	4.04	3.86	3.8	4.06		5.75	6.52	7.05	6.41	6.37	6.59	6.6	6.87	6.45	11.33	7.41	6.44	6.64	6.8	6.88	6.55	6.81	6.59	6.63
MOUSE	16633	5	Klra2	74293	1421304_at	NOT	3.03	3.03	3.11	2.83	3.01	3.13	3.14	3.21	2.93	3	2.97	3.04		3.83	3.84	4.45	3.86	3.79	3.8	3.9	4.11	4.06	4.36	4.56	4.91	3.88	4.06	4.04	3.79	3.9	3.8	3.94
MOUSE	14011	2	Etv6	37560	1423401_at	UBI	7.48	7.94	7.42	7.07	5.65	5.73	6.35	6.32	5.8	5.97	5.98	6.28		6.8	7.05	7.5	6.26	5.98	5.5	6.35	6.38	5.86	6.38	6.45	6.98	6.66	7.24	6.53	6.37	6.31	6.69	6.49
MOUSE	14011	2	Etv6	37560	1434880_at	UBI	8.41	8.6	7.24	7.82	4.92	4.93	4.76	4.76	4.89	4.86	4.53	4.93		9.12	9.03	7.52	7.8	7.64	7.53	8	8.05	7.75	8.35	7.64	8.23	8.98	8.1	8.25	7.93	7.1	7.7	8.04
MOUSE	70686	4	Dusp16	15604	1418401_a_at	UBI	9.09	9.5	9.33	9.2	8.82	8.88	8.11	8.2	8.1	8.41	7.91	8.76		8.7	9.33	7.59	8.95	9.13	8.46	8.84	9.19	9.7	9.31	10.04	8.31	9.24	8.37	9.07	8.5	9.16	6.45	8.46
MOUSE	70686	4	Dusp16	15604	1440615_at	NOT	3.33	3.33	3.37	3.62	2.97	3.01	3.09	3.07	2.97	2.81	3.14	2.97		4.2	4.28	4.05	3.95	4.56	4.03	4.19	4.51	5.3	4.9	4.83	4.79	4.4	4.18	4.53	4.28	4.48	4.12	4.36
MOUSE	58807	5	Slco1c1	23008	1423343_at	NOT	3.54	3.44	3.49	3.38	3.42	3.6	3.69	4.07	3.62	3.73	3.61	3.78		5.65	5.08	5.5	6.63	7.54	9.52	5.49	5.54	5.42	5.32	5.57	5.15	5.75	5.21	5.6	5.19	5.29	5.92	5.37
MOUSE	19691	5	Recql	56279	1418339_at	UBI	6.61	6.86	6.89	7.01	8.31	8.16	7.97	8.09	7.71	7.91	7.69	7.69		8.5	6.88	5.66	6.78	6.97	6.62	7.21	5.75	6.95	6.61	5.52	7.46	6.44	7.59	5.86	7.07	5.65	8.15	7.32
MOUSE	19691	5	Recql	56279	1425798_a_at	UBI	6.47	6.68	7.19	7.06	9.05	8.85	8.86	9.01	8.65	8.72	8.67	8.73		7.64	6.71	6.77	7.22	6.76	6.28	7.07	6.81	6.86	6.35	6.32	6.8	6.53	7.14	6.68	6.79	6.89	7.98	6.97
MOUSE	19691	5	Recql	56279	1436371_at	NOT	3.49	3.44	3.28	3.55	3.8	3.52	3.69	3.5	3.53	3.71	3.49	3.54		4.28	4.4	4.41	4.88	5.18	4.69	4.46	4.37	4.5	4.99	4.92	5.01	4.18	4.71	4.5	5.69	4.65	4.78	5.03
MOUSE	19691	5	Recql	56279	1439047_s_at	UBI	6.07	6.08	6.54	6.63	7.19	7.08	6.88	7.11	6.71	7.07	7	6.58		8.8	7.22	6.05	6.61	6.99	6.86	7.49	6.24	7.32	6.86	6.36	7.79	6.58	7.95	6.49	7.4	6.45	7.85	7.41
MOUSE	19691	5	Recql	56279	1447198_at	NOT	3.13	3.41	3.26	3.59	3.97	3.87	3.61	3.7	3.74	3.35	4.04	3.5		5.11	5.68	5.7	6.28	5.76	5.53	5.65	5.8	5.46	5.43	5.65	5.76	5.59	5.44	5.83	5.42	5.8	6.44	5.41
MOUSE	66964	4	Golt1b	41102	1449859_at	UBI	6.26	6.59	5.96	6.04	5.4	5.09	5.08	5.27	5.25	5.13	4.99	5.06		7.67	6.43	7.9	7.23	5.9	5.8	6.29	6.44	6.68	5.99	5.99	6.09	6.74	6.63	6.86	6.2	6.58	6.48	6.88
MOUSE	66964	4	Golt1b	41102	1460583_at	UBI	6.93	6.98	6.6	6.78	5.2	5.1	4.57	4.45	4.83	5.32	4.84	4.72		8.08	6.96	6.56	6.24	6.51	6.78	6.43	6.05	5.76	5.87	4.8	5.81	6.84	6.27	6.68	6.31	6.27	5.65	7.74
MOUSE	75320	3	Etnk1	10240	1430996_at	PREF	5.46	5.87	5.8	5.67	7.53	7.56	5.86	5.75	6.42	6.63	6.15	6.26		4.8	4.63	5.78	7.11	4.95	5.32	4.78	5.09	5.61	5.39	5.43	5.53	5.4	6.13	5.44	5.1	5.13	7.44	6.52
MOUSE	75320	3	Etnk1	10240	1433514_at	UBI	8.42	8.58	8.87	8.75	9.92	9.89	8.08	8.15	9.1	9.19	9.11	9.02		9.68	10.31	7.95	10.94	10.75	11.68	9.42	8.8	10.26	10.99	9.74	11.27	9.89	10.65	9.99	11.22	8.58	10.59	11.31
MOUSE	75320	3	Etnk1	10240	1433515_s_at	PREF	4.96	5.28	5.38	5.55	7.18	7.32	5.62	5.66	5.76	6	5.59	5.8		4.99	5.31	5.02	7.99	5.55	5.53	6.31	5.63	5.94	5.32	5.25	5.65	5.44	4.93	5.07	4.86	5.51	7.48	6.37
MOUSE	75320	3	Etnk1	10240	1439972_at	NOT	3.6	3.46	3.31	3.44	3.55	3.49	3.66	3.99	3.74	3.5	3.74	3.41		6.32	6.87	5.87	8.54	8.07	7.07	5.62	5.86	6.7	6.06	5.99	7.29	7.57	7.81	5.91	7.39	5.69	5.56	8.98
MOUSE	75320	3	Etnk1	10240	1454633_at	PREF	6.47	6.71	6.92	6.94	8.56	8.63	6.97	7.02	7.39	7.64	7.65	7.62		5.75	5.11	4.75	8.18	5.65	6.13	6.62	6.15	6.26	5.19	4.96	5.63	4.84	5.33	4.75	5.58	4.89	7.27	6.09
MOUSE	12764	5	Cmas	7670	1426662_at	UBI	9.51	9.94	9.4	9.37	7.4	7.4	6.74	7.04	8.51	8.67	8.46	8.5		10.03	9.67	10.28	10.28	10.36	10.86	9.59	9.51	9.58	9.75	10.12	11.36	11.52	10.2	10.43	10.72	9.62	10.57	9.46
MOUSE	387314	5	Tmtc1	-	1439855_at	UBI	3.67	3.81	4.27	3.97	5.42	5.4	4.04	4.43	4.5	4.43	4.71	4.56		6.29	5.34	5.19	5.31	5.46	5.99	6.84	6.74	6.1	5.04	4.94	5.28	5.25	5.26	5.21	4.97	7.45	5.22	7.22
MOUSE	66493	5	Mrpl51	32317	1416877_a_at	UBI	10.57	10.82	10.12	10.31	11.81	11.78	11.73	11.7	11.7	11.67	11.52	11.55		10.68	10.95	11.16	9.44	10.56	10.08	10.09	11.82	10.05	11.47	11.31	10.61	10.44	11.13	10.82	10.55	12.07	9.96	11.03
MOUSE	66493	5	Mrpl51	32317	1416878_at	UBI	4.73	5.22	5.09	4.76	5.94	5.94	5.67	5.41	5.21	5.17	5.37	5.22		5.66	6.36	6.78	6.61	6.16	6.33	6.51	7.41	6.24	6.37	6.14	6.38	6.24	6.48	6.67	6.2	7.63	6.54	6.45
MOUSE	66493	5	Mrpl51	32317	1416879_at	NOT	3.53	3.47	3.23	3.42	3.53	3.6	3.56	3.76	3.32	3.27	3.42	3.42		4.61	4.28	4.51	5.1	4.43	4.31	4.38	4.53	4.33	4.55	4.72	4.33	4.63	4.38	4.36	4.38	4.52	4.8	4.53
MOUSE	117589	5	Asb7	34130	1435010_at	UBI	7.09	7.29	7.55	7.67	7.42	7.25	5.64	5.77	6.93	6.89	6.92	6.98		8.56	8.53	7.29	8.4	8.25	8.37	7.9	7.29	8.17	8.48	8.12	7.9	7.8	7.91	7.31	8.01	8.08	7.79	7.8
MOUSE	117589	5	Asb7	34130	1438744_at	UBI	7.03	7.14	7.61	7.53	7.63	7.63	6.61	7.02	7.03	7.05	6.99	6.84		8.16	8.78	8.13	8.62	8.89	8.5	8.11	8.48	8.38	8.37	8.52	8.39	8.12	8.63	8.35	8.29	8.58	8.13	8.38
MOUSE	117589	5	Asb7	34130	1446319_at	NOT	4.24	4.51	4.17	4.01	3.94	3.61	3.93	3.99	4.15	3.66	3.79	4.06		4.94	4.52	5.36	4.72	4.12	4.4	4.34	4.51	4.28	4.87	4.46	4.96	4.47	4.81	4.86	4.28	4.91	5.38	4.69
MOUSE	117589	5	Asb7	34130	1450363_at	SPEC	4.81	4.95	4.95	4.91	5.76	5.67	6.54	6.9	5.82	6.38	6.41	6.51		5.62	5.38	6.13	6.22	5.15	5.72	5.58	6.22	5.59	5.7	6.16	5.51	5.68	5.97	5.9	5.32	5.69	6.27	5.35
MOUSE	272396	5	Tarsl2	65036	1434738_at	UBI	6.21	6.61	6.99	7.03	5.49	5.4	5.71	5.74	6.92	6.87	6.94	6.55		8.45	7.59	5.64	7.45	7.79	8.78	6.85	8.73	6.47	7.55	7.81	7.55	6.71	6.66	6.87	6.7	9.27	6.78	6.28
MOUSE	70638	4	5730507A09Rik	77705	1430346_at	UBI	5.34	5.33	5.44	5.3	5.33	5.4	6.18	5.97	5.19	5.47	5.54	5.5		6.39	6.22	6.65	6.69	6.45	6.92	6.41	7.03	6.3	6.62	6.74	6.71	6.3	6.84	6.93	6.6	6.82	6.95	6.39
MOUSE	70638	4	5730507A09Rik	77705	1433945_at	NOT	3.97	3.7	3.78	3.95	3.74	3.87	3.98	3.92	3.86	3.64	3.91	3.79		4.56	4.45	4.82	5.43	5.01	8.27	4.3	4.43	4.22	3.98	4.55	4.11	4.57	4.23	4.61	4.28	4.53	4.39	4.55
MOUSE	17292	3	Mesp1	32039	1426557_at	SPEC	4.61	4.67	4.28	5.14	11.81	11.79	10.59	10.64	10.89	10.89	10.88	10.84		5.84	5.72	6.1	5.6	5.52	5.39	5.9	6.1	5.89	5.79	6.05	5.3	6.17	5.88	6.18	5.77	6.27	5.9	5.69
MOUSE	78444	5	C330024D12Rik	25138	1430210_at	NOT	4.3	4.16	4.11	3.94	4.17	4.25	4.35	4.14	4.05	4.18	4.19	4.01		5.54	5.24	5.33	5.22	5.28	5.08	5.46	5.46	5.21	5.32	5.32	5.36	5.24	5.36	5.52	5.53	5.44	5.6	5.23
MOUSE	74206	5	Sipa1l3	77938	1428493_at	UBI	7.9	7.77	8.05	8.65	6.77	6.94	6.99	6.72	7.44	7.78	7.46	7.51		9.34	8.86	8.72	9.45	9.24	8.69	8.22	6.57	9.33	8.39	6.84	7.97	8.84	8.57	9.34	8.36	7.4	8.22	8.53
MOUSE	13626	5	Eed	2814	1448653_at	UBI	8.33	8.76	10.08	9.73	8.99	8.78	8.44	8.57	8.64	8.85	8.72	8.78		10.45	9.48	7.36	8.79	9.37	8.6	8.55	8.72	8.81	8.96	8.7	10.43	9.29	9.58	8.86	10.09	8.9	10.31	9.24
MOUSE	233877	5	Kctd13	27800	1434154_at	UBI	7.32	7.15	7.48	7.21	8.83	8.67	9.11	9.22	9.02	9.07	9.01	9.15		8.13	7.96	8.58	8.72	8.07	9.79	7.81	7.65	7.68	7.62	7.71	7.76	7.86	7.99	6.93	7.94	7.48	7.83	7.94
MOUSE	19346	5	Rab6	55697	1447776_x_at	UBI	8.4	8.77	8.14	8.45	7.8	7.59	6.12	6.29	6.9	7.28	6.57	6.67		8.77	8.53	5.81	8.79	8.87	9.22	8.82	9.07	8.99	7.4	6.55	7.15	8.92	7.67	6.22	7.58	6.98	7.68	9.03
MOUSE	19346	5	Rab6	55697	1448304_a_at	UBI	9.53	9.91	9.52	9.62	9.09	8.97	7.54	7.68	8.3	8.53	8.19	8.26		9.76	8.95	6.95	9.79	9.05	9.71	9.63	10.38	9.19	7.6	7.55	7.61	8.59	8.06	8.12	7.4	7.74	8.18	9.67
MOUSE	19346	5	Rab6	55697	1448305_at	UBI	10.76	10.87	10.73	10.71	9.79	9.84	8.41	8.47	9.14	9.33	9.07	9.05		9.84	10.79	8.7	10.79	10.98	12.4	10.63	10.16	10.37	10.75	10.39	10.4	10.16	9.33	10.58	9.91	10.13	10.23	10.78
MOUSE	67150	5	Rnf141	9503	1418466_at	NOT	2.95	2.95	3.04	3.04	3.05	3.08	3.16	3.2	3.03	3.41	2.83	2.98		3.8	3.6	3.67	3.86	3.35	3.63	3.75	3.86	3.62	3.49	3.49	3.45	3.37	3.65	3.68	3.41	3.74	3.79	3.69
MOUSE	67150	5	Rnf141	9503	1433655_at	UBI	8.19	8.45	7.92	7.94	8.34	8.49	6.7	6.33	7.93	8.23	7.87	7.98		9.76	9.27	6.01	8.87	8.89	9.29	9.51	8.47	10.13	8.73	9.45	8.87	9.94	7.51	8.91	8.72	8.59	7.3	9.03
MOUSE	67150	5	Rnf141	9503	1449086_at	UBI	6.4	6.66	6.3	6	7.59	7.29	6.46	6.87	6.87	7.05	6.83	7.15		8.04	7.07	7.32	7.41	6.38	6.51	7.79	7.5	7.28	7.26	7.6	7.16	7.39	6.75	7.67	6.92	7.39	7.07	7.39
MOUSE	67150	5	Rnf141	9503	1449087_at	UBI	5.74	6.51	6.25	5.85	7.88	7.81	9.33	9.27	9.4	9.44	9.47	9.45		6.87	6.22	6.47	6.57	5.22	5.54	6.58	6.55	6.49	5.94	6.83	6.26	6.59	6.33	6.57	5.78	6.25	6.21	6.54
MOUSE	56636	3	Fgf21	10428	1422916_at	UBI	4.86	5.19	5.31	5.05	5.41	5.52	6.37	6.58	5.73	5.5	5.45	5.6		6.31	6.29	6.97	6.08	6.21	6.54	6.53	6.84	6.35	6.62	9.13	6.44	6.95	7.42	6.99	6.94	7.08	6.5	6.83
MOUSE	21843	5	Tial1	87796	1421148_a_at	UBI	8.51	8.64	9.21	9.29	10.12	10.11	8.43	8.48	9.16	9.34	9.12	9.12		8.99	8.77	8	8.68	8.55	8.11	7.77	8.19	7.64	8.18	8.57	9.58	8.56	9.04	8.06	8.89	7.52	9.15	9.14
MOUSE	21843	5	Tial1	87796	1426352_s_at	NOT	3.61	3.77	3.49	3.74	3.74	3.73	3.48	3.36	3.54	3.57	3.52	3.58		5.2	5.54	5.3	6.93	5.44	5.8	6.34	5.93	5.59	5.45	5.4	5.14	5.52	5.28	5.45	5.07	5.22	5.64	5.37
MOUSE	21843	5	Tial1	87796	1452821_at	UBI	6.62	6.56	6.92	7.48	5.4	5.46	3.82	3.82	4.75	5.09	5.09	4.85		8.48	8.93	4.73	9.63	9.56	10.1	8.72	7.74	8.14	8.6	8.82	8.72	7.75	7.58	6.66	8.22	8.15	7.42	8.57
MOUSE	21843	5	Tial1	87796	1455675_a_at	UBI	9.27	9.41	9.79	9.62	10.3	10.2	8.81	8.8	9.55	9.57	9.46	9.44		10.16	10.12	9.4	10.42	10.21	9.86	9.81	9.88	9.97	9.94	10.03	10.95	10.05	10.27	9.57	10.37	9.05	10.17	10.23
MOUSE	21843	5	Tial1	87796	1455676_x_at	UBI	8.47	8.57	9.03	8.88	9.71	9.61	8.07	8.17	8.7	8.85	8.74	8.74		8.67	8.77	7.81	8.99	9	8.5	8.42	8	8.77	8.63	8.72	9.85	8.89	8.86	8.03	9.34	7.77	8.79	8.99
MOUSE	233806	5	Tmem159	10705	1426436_at	UBI	8.6	8.73	7.63	7.82	6.2	6.31	5.61	5.63	6.54	6.32	6.21	6.72		8.36	9.02	9.14	7.42	7.71	7.36	8.39	8.42	9.06	8.65	6.77	7.63	9.11	7.57	7.95	7.79	8.13	6.79	8.53
MOUSE	233806	5	Tmem159	10705	1433017_at	UBI	4.63	4.83	4.87	4.86	5.67	5.35	5.75	5.42	4.99	4.84	5.2	5.08		6.07	6.6	7.03	6.78	6.61	6.77	6.78	7.25	6.63	6.7	7.06	6.44	7.16	6.9	6.96	6.63	7.3	7.05	6.76
MOUSE	18242	5	Oat	231	1416452_at	UBI	12.14	11.67	10.8	10.88	6.8	6.83	6.73	6.81	8.85	9.01	8.71	8.74		10.89	11.2	10.36	10.8	11.38	10.19	12.11	11.13	11.46	11.48	13.27	10.7	11.7	10.18	10.97	11.05	11.47	10.5	10.52
MOUSE	20216	5	Acsm3	74559	1425559_a_at	NOT	3.66	4.13	4.28	4.25	4.08	4.28	4.65	4.69	4.06	4.02	4.31	4.17		6.04	5.62	5.58	4.91	5.12	5.07	7.24	5.63	5.38	9.55	9.04	5.28	6.33	5.17	6.76	5.47	5.73	4.96	5.07
MOUSE	109359	5	C430003P19Rik	12970	1433846_s_at	UBI	8.37	8.53	8.5	8.36	9.04	8.98	8.85	8.93	8.43	8.51	8.39	8.53		9.85	9.22	7.83	8.62	8.76	9.12	8.89	9.04	8.97	9.35	9.46	9.36	8.57	8.73	8.5	9.06	9.08	9.31	9.1
MOUSE	272428	3	C730027J19Rik	69242	1437662_at	NOT	3.55	3.45	3.46	3.51	3.58	3.56	3.69	3.87	3.82	3.53	3.52	3.59		4.71	4.85	4.93	4.92	4.8	4.94	5.14	5.32	4.8	9.14	9.87	4.77	4.88	4.55	5.24	4.82	4.88	5.12	4.76
MOUSE	22141	3	Tub	31147	1420925_at	UBI	4.97	5.17	6.23	5.42	7.27	7.4	7.6	7.55	6.8	7	6.88	7.02		5.81	5.38	5.75	10.55	9.5	8.87	8.41	5.61	5.16	5.52	5.46	5.19	5.43	5.71	5.49	5.9	5.76	5.49	5.89
MOUSE	22141	3	Tub	31147	1450041_a_at	UBI	4.72	4.47	4.27	4.19	5.01	4.82	4.96	5.34	4.75	4.43	4.94	4.64		5.64	5.65	6.22	7.39	5.82	5.92	6.01	6.24	5.63	5.59	6.54	5.96	5.77	5.83	5.97	6.03	6.22	6.03	5.92
MOUSE	51795	4	Srpx	4598	1451939_a_at	UBI	5.28	4.6	5.41	5.46	4.07	3.87	4.42	3.94	4.02	4.22	4.29	4.19		5.77	6.41	6.43	6.01	6.27	5.5	7.62	6.5	6.69	6.02	5.69	6.47	6.9	5.82	7.03	6.5	6.39	5.47	6.15
MOUSE	67117	4	Dynlt3	21304	1420614_at	UBI	10.16	10.1	8.27	8.46	4.18	4.49	4.86	5.27	6.3	6.4	6.31	6.22		8.52	9.79	5.8	9.47	9.83	9.91	10.29	9.14	9.98	9.41	8.99	8.61	9.94	7.41	8.08	8.76	7.65	7.88	9.26
MOUSE	67117	4	Dynlt3	21304	1449928_at	UBI	9.54	9.71	7.62	7.83	6.64	6.62	9.13	9.13	9.14	9.16	9.43	9.16		7.54	7.06	6.32	8.64	6.69	6.85	9.89	8.03	8.05	6.62	6.36	6.19	6.95	6.42	7.05	6.49	5.89	7.54	6.76
MOUSE	67117	4	Dynlt3	21304	1449929_at	UBI	11.01	11.08	9.09	9.34	3.87	3.9	4.22	4.42	6.74	6.88	6.82	6.81		10.09	11.04	6.46	10.12	11.14	11.58	11.2	9.75	11.09	11.16	10.78	10.42	11.12	8.81	9.93	10.65	9.35	8.83	10.66
MOUSE	67117	4	Dynlt3	21304	1459854_s_at	UBI	10.72	10.93	8.36	8.95	3.53	4.08	3.83	3.94	6.46	6.55	6.02	6.24		9.6	11.07	7.08	9.4	10.95	11.3	11.03	9.4	10.85	11.16	10.69	10.65	11.52	8.99	10.05	10.79	9.37	9.1	10.68
MOUSE	22327	3	Vbp1	2531	1421750_a_at	UBI	9.91	10.53	10.1	10.36	5.36	4.79	7.08	7.06	7.57	7.74	7.32	7.54		10.22	10.24	6.96	11.27	11.13	10.74	9.96	9.4	9.94	9.91	8.88	10.82	9.46	9.33	9.23	9.95	9.45	10.69	10.17
MOUSE	67391	5	Fundc2	88515	1428316_a_at	UBI	9.43	9.54	9.23	9.36	4.81	4.52	5.17	4.71	5.83	5.84	5.81	5.96		10.23	9.91	9.14	9.75	9.74	8.73	10	10.66	9.56	10.01	7.37	9.98	9.42	9.79	9.21	9.77	10.6	9.31	9.64
MOUSE	67391	5	Fundc2	88515	1460434_at	UBI	5.18	5.19	5.09	5.02	3.53	3.79	4.05	3.56	3.52	3.87	3.57	3.74		7.01	7.53	5.57	8.01	8.07	7.94	7.91	8.56	7.5	7.57	5.96	6.76	6.73	5.81	6.6	6.44	8.94	6.6	6.86
MOUSE	15203	4	Heph	32094	1448696_at	UBI	6.86	6.72	7.47	7.7	3.26	3.34	3.21	3.42	3.4	3.12	3.43	3.32		10.34	10.09	4.3	5.19	6.85	5.91	5.56	4.81	6.02	6.27	4.83	4.91	4.95	4.68	6.7	4.66	4.8	3.98	7.23
MOUSE	67683	5	2610029G23Rik	9542	1417921_at	UBI	9	9.39	10.12	9.78	5.8	5.45	7.62	7.67	7.31	7.47	7.1	7.23		10.03	9.13	9.15	7.96	8.53	7.82	7.84	6.88	7.84	8.35	7.39	9.51	8.08	9.63	8.49	9.16	8.3	9.82	9.89
MOUSE	27359	5	Sytl4	8454	1417336_a_at	UBI	7.98	8.52	8.31	8.45	5.17	4.99	4.33	4.36	6.97	7.23	6.96	7		11.1	9.95	6.06	5.24	5.62	5.89	6.77	5.97	7.13	6.67	6.34	6.37	7.26	6.1	7.6	6.25	5.78	5.88	6.69
MOUSE	27359	5	Sytl4	8454	1425998_at	NOT	3.49	3.33	3.18	3.33	3.43	3.59	4.03	4.05	3.65	3.62	3.61	3.66		4.5	4.33	4.38	4.42	4.39	4.5	4.6	4.91	4.46	4.53	4.31	4.37	4.69	4.46	4.29	4.26	4.61	4.63	4.43
MOUSE	237175	5	Gpr64	4208	1438350_at	NOT	4.72	4.73	3.29	3.53	3.42	3.39	3.45	3.58	3.56	3.16	3.55	3.25		4.14	4.72	3.94	3.64	4.04	3.78	4.22	4.31	4.19	4.26	4	4.09	4.51	4.19	4.97	4.21	4.08	4.27	4.35
MOUSE	237175	5	Gpr64	4208	1439795_at	UBI	6.49	6.01	3.69	3.91	3.66	3.54	3.45	3.48	3.49	3.58	3.68	3.68		5.93	7.99	5.42	4.77	5.35	5.65	6.6	5.43	6.39	6.05	5.76	6.18	6.84	6.17	9.71	6.52	5.28	5.11	8.56
MOUSE	245537	5	LOC100045228;Med12;Nlgn3	23133;68441	1456384_at	NOT	3.65	4.1	3.83	3.85	3.58	3.69	4.33	4.14	3.69	4.05	3.71	3.85		5.03	4.68	5.23	5.45	4.73	5.57	5.3	5.24	4.7	4.65	4.86	4.95	4.74	5.03	4.88	4.81	4.97	5.03	4.72
MOUSE	11306	4	Abcb7	-	1419931_at	NOT	3.52	3.65	3.34	3.49	3.33	3.16	3.26	3.39	3.03	3.17	3.04	3.46		4.89	5.41	4.78	4.98	5.54	5.44	4.86	5.87	5.14	5.84	6.36	5.56	5.6	5.57	5.33	5.84	6.36	4.83	5.41
MOUSE	11306	4	Abcb7	-	1427490_at	PREF	4.41	5.62	5.84	5.78	3.16	3.11	3.66	3.39	3.49	3.49	3.56	3.68		6.45	4.54	3.77	6.39	4.17	4.15	4.89	5.62	4.74	5.56	5.41	4.72	4.58	4.81	5.23	4.5	4.35	6.36	4.55
MOUSE	11306	4	Abcb7	-	1435006_s_at	UBI	6.47	6.62	6.25	6.74	4.52	4.13	4.19	4.32	4.53	4.27	4.49	4.72		9.2	9.43	6.64	9.75	9.59	9.99	8.63	9.42	9.09	10.26	10.11	10.02	9.33	8.59	8.89	9.7	9.51	9.45	8.89
MOUSE	15159	5	Hccs	3897	1420889_at	UBI	8	8.34	9.09	8.75	5.37	5.25	5.17	5.39	6.36	6.34	6.51	6.1		6.59	6.86	6.15	7.7	6.58	6.62	7.56	9.4	6.67	6.58	6.83	6.36	6.11	6.3	6.52	6.5	6.99	7.97	6.84
MOUSE	15159	5	Hccs	3897	1420890_at	UBI	8.27	8.78	9.42	9.21	4.47	4.14	4.84	4.22	5.78	6.42	5.91	5.69		9.28	9.21	7.12	9.12	9	9.13	8.69	10.29	8.47	8.99	9.03	9.01	8.77	8.61	8.59	8.92	9.11	9.28	9.14
MOUSE	55936	3	Ctps2	48833	1435759_at	NOT	3.81	3.72	3.54	3.71	3.57	3.45	3.92	3.8	3.71	3.42	3.53	3.61		4.96	4.63	5.13	4.75	4.5	4.75	4.93	4.86	4.77	5.29	4.59	4.47	4.97	4.59	4.75	4.55	5.02	4.78	4.7
MOUSE	55936	3	Ctps2	48833	1448111_at	UBI	8.31	8.55	8.77	8.93	5.06	4.87	6.2	6.27	5.95	6.09	5.86	5.99		9.7	9.51	7.8	7.95	8.05	8.99	8.61	7.32	8.45	9.27	8.04	8.66	8.93	9.11	8.27	9.18	7.56	9.95	8.66
MOUSE	27081	3	Zfp275	23734	1418397_at	UBI	9.07	9.71	10.56	10.86	5.34	5.34	4.69	5.07	7.04	6.91	6.95	6.84		9.31	9.31	7.75	8.38	7.91	8.91	9.48	8.32	8.97	7.76	8.06	8.77	7.82	8.62	8.27	8.48	8.36	9.06	8.11
MOUSE	22754	5	Zfp92	69050	1421710_at	NOT	4.77	4.37	4.2	4.41	4.81	4.57	5.09	4.88	4.57	4.26	4.37	4.45		6.25	6.58	6.8	6.2	6.32	6.5	6.41	6.67	6.41	6.83	6.99	6.36	6.79	6.53	6.73	6.53	6.76	6.41	6.38
MOUSE	237073	3	Rbm41	10120	1440937_at	NOT	4.13	4.31	3.91	3.92	4	4.22	4.28	4.65	4	3.95	4.15	4.06		6.42	6.38	6.42	6.56	6.49	6.1	6.41	6.72	6.37	6.48	6.59	6.3	6.59	6.36	6.51	6.76	6.71	6.54	6.38
MOUSE	237073	3	Rbm41	10120	1456027_at	UBI	5.54	5.49	4.96	4.88	4.44	4.68	4.65	4.65	4.49	4.18	4.3	4.52		7.01	7.55	7.14	8.21	7.99	7.75	7.39	7.3	7.53	7.58	7.2	8.03	7.29	7.48	6.86	8	7.38	8.09	7.55
MOUSE	18242	5	Oat	231	1416452_at	UBI	12.14	11.67	10.8	10.88	6.8	6.83	6.73	6.81	8.85	9.01	8.71	8.74		10.89	11.2	10.36	10.8	11.38	10.19	12.11	11.13	11.46	11.48	13.27	10.7	11.7	10.18	10.97	11.05	11.47	10.5	10.52
MOUSE	20216	5	Acsm3	74559	1425559_a_at	NOT	3.66	4.13	4.28	4.25	4.08	4.28	4.65	4.69	4.06	4.02	4.31	4.17		6.04	5.62	5.58	4.91	5.12	5.07	7.24	5.63	5.38	9.55	9.04	5.28	6.33	5.17	6.76	5.47	5.73	4.96	5.07
MOUSE	109359	5	C430003P19Rik	12970	1433846_s_at	UBI	8.37	8.53	8.5	8.36	9.04	8.98	8.85	8.93	8.43	8.51	8.39	8.53		9.85	9.22	7.83	8.62	8.76	9.12	8.89	9.04	8.97	9.35	9.46	9.36	8.57	8.73	8.5	9.06	9.08	9.31	9.1
MOUSE	272428	3	C730027J19Rik	69242	1437662_at	NOT	3.55	3.45	3.46	3.51	3.58	3.56	3.69	3.87	3.82	3.53	3.52	3.59		4.71	4.85	4.93	4.92	4.8	4.94	5.14	5.32	4.8	9.14	9.87	4.77	4.88	4.55	5.24	4.82	4.88	5.12	4.76
MOUSE	22141	3	Tub	31147	1420925_at	UBI	4.97	5.17	6.23	5.42	7.27	7.4	7.6	7.55	6.8	7	6.88	7.02		5.81	5.38	5.75	10.55	9.5	8.87	8.41	5.61	5.16	5.52	5.46	5.19	5.43	5.71	5.49	5.9	5.76	5.49	5.89
MOUSE	22141	3	Tub	31147	1450041_a_at	UBI	4.72	4.47	4.27	4.19	5.01	4.82	4.96	5.34	4.75	4.43	4.94	4.64		5.64	5.65	6.22	7.39	5.82	5.92	6.01	6.24	5.63	5.59	6.54	5.96	5.77	5.83	5.97	6.03	6.22	6.03	5.92
MOUSE	51795	4	Srpx	4598	1451939_a_at	UBI	5.28	4.6	5.41	5.46	4.07	3.87	4.42	3.94	4.02	4.22	4.29	4.19		5.77	6.41	6.43	6.01	6.27	5.5	7.62	6.5	6.69	6.02	5.69	6.47	6.9	5.82	7.03	6.5	6.39	5.47	6.15
MOUSE	67117	4	Dynlt3	21304	1420614_at	UBI	10.16	10.1	8.27	8.46	4.18	4.49	4.86	5.27	6.3	6.4	6.31	6.22		8.52	9.79	5.8	9.47	9.83	9.91	10.29	9.14	9.98	9.41	8.99	8.61	9.94	7.41	8.08	8.76	7.65	7.88	9.26
MOUSE	67117	4	Dynlt3	21304	1449928_at	UBI	9.54	9.71	7.62	7.83	6.64	6.62	9.13	9.13	9.14	9.16	9.43	9.16		7.54	7.06	6.32	8.64	6.69	6.85	9.89	8.03	8.05	6.62	6.36	6.19	6.95	6.42	7.05	6.49	5.89	7.54	6.76
MOUSE	67117	4	Dynlt3	21304	1449929_at	UBI	11.01	11.08	9.09	9.34	3.87	3.9	4.22	4.42	6.74	6.88	6.82	6.81		10.09	11.04	6.46	10.12	11.14	11.58	11.2	9.75	11.09	11.16	10.78	10.42	11.12	8.81	9.93	10.65	9.35	8.83	10.66
MOUSE	67117	4	Dynlt3	21304	1459854_s_at	UBI	10.72	10.93	8.36	8.95	3.53	4.08	3.83	3.94	6.46	6.55	6.02	6.24		9.6	11.07	7.08	9.4	10.95	11.3	11.03	9.4	10.85	11.16	10.69	10.65	11.52	8.99	10.05	10.79	9.37	9.1	10.68
MOUSE	22327	3	Vbp1	2531	1421750_a_at	UBI	9.91	10.53	10.1	10.36	5.36	4.79	7.08	7.06	7.57	7.74	7.32	7.54		10.22	10.24	6.96	11.27	11.13	10.74	9.96	9.4	9.94	9.91	8.88	10.82	9.46	9.33	9.23	9.95	9.45	10.69	10.17
MOUSE	67391	5	Fundc2	88515	1428316_a_at	UBI	9.43	9.54	9.23	9.36	4.81	4.52	5.17	4.71	5.83	5.84	5.81	5.96		10.23	9.91	9.14	9.75	9.74	8.73	10	10.66	9.56	10.01	7.37	9.98	9.42	9.79	9.21	9.77	10.6	9.31	9.64
MOUSE	67391	5	Fundc2	88515	1460434_at	UBI	5.18	5.19	5.09	5.02	3.53	3.79	4.05	3.56	3.52	3.87	3.57	3.74		7.01	7.53	5.57	8.01	8.07	7.94	7.91	8.56	7.5	7.57	5.96	6.76	6.73	5.81	6.6	6.44	8.94	6.6	6.86
MOUSE	15203	4	Heph	32094	1448696_at	UBI	6.86	6.72	7.47	7.7	3.26	3.34	3.21	3.42	3.4	3.12	3.43	3.32		10.34	10.09	4.3	5.19	6.85	5.91	5.56	4.81	6.02	6.27	4.83	4.91	4.95	4.68	6.7	4.66	4.8	3.98	7.23
MOUSE	67683	5	2610029G23Rik	9542	1417921_at	UBI	9	9.39	10.12	9.78	5.8	5.45	7.62	7.67	7.31	7.47	7.1	7.23		10.03	9.13	9.15	7.96	8.53	7.82	7.84	6.88	7.84	8.35	7.39	9.51	8.08	9.63	8.49	9.16	8.3	9.82	9.89
MOUSE	27359	5	Sytl4	8454	1417336_a_at	UBI	7.98	8.52	8.31	8.45	5.17	4.99	4.33	4.36	6.97	7.23	6.96	7		11.1	9.95	6.06	5.24	5.62	5.89	6.77	5.97	7.13	6.67	6.34	6.37	7.26	6.1	7.6	6.25	5.78	5.88	6.69
MOUSE	27359	5	Sytl4	8454	1425998_at	NOT	3.49	3.33	3.18	3.33	3.43	3.59	4.03	4.05	3.65	3.62	3.61	3.66		4.5	4.33	4.38	4.42	4.39	4.5	4.6	4.91	4.46	4.53	4.31	4.37	4.69	4.46	4.29	4.26	4.61	4.63	4.43
MOUSE	237175	5	Gpr64	4208	1438350_at	NOT	4.72	4.73	3.29	3.53	3.42	3.39	3.45	3.58	3.56	3.16	3.55	3.25		4.14	4.72	3.94	3.64	4.04	3.78	4.22	4.31	4.19	4.26	4	4.09	4.51	4.19	4.97	4.21	4.08	4.27	4.35
MOUSE	237175	5	Gpr64	4208	1439795_at	UBI	6.49	6.01	3.69	3.91	3.66	3.54	3.45	3.48	3.49	3.58	3.68	3.68		5.93	7.99	5.42	4.77	5.35	5.65	6.6	5.43	6.39	6.05	5.76	6.18	6.84	6.17	9.71	6.52	5.28	5.11	8.56
MOUSE	245537	5	LOC100045228;Med12;Nlgn3	23133;68441	1456384_at	NOT	3.65	4.1	3.83	3.85	3.58	3.69	4.33	4.14	3.69	4.05	3.71	3.85		5.03	4.68	5.23	5.45	4.73	5.57	5.3	5.24	4.7	4.65	4.86	4.95	4.74	5.03	4.88	4.81	4.97	5.03	4.72
MOUSE	11306	4	Abcb7	-	1419931_at	NOT	3.52	3.65	3.34	3.49	3.33	3.16	3.26	3.39	3.03	3.17	3.04	3.46		4.89	5.41	4.78	4.98	5.54	5.44	4.86	5.87	5.14	5.84	6.36	5.56	5.6	5.57	5.33	5.84	6.36	4.83	5.41
MOUSE	11306	4	Abcb7	-	1427490_at	PREF	4.41	5.62	5.84	5.78	3.16	3.11	3.66	3.39	3.49	3.49	3.56	3.68		6.45	4.54	3.77	6.39	4.17	4.15	4.89	5.62	4.74	5.56	5.41	4.72	4.58	4.81	5.23	4.5	4.35	6.36	4.55
MOUSE	11306	4	Abcb7	-	1435006_s_at	UBI	6.47	6.62	6.25	6.74	4.52	4.13	4.19	4.32	4.53	4.27	4.49	4.72		9.2	9.43	6.64	9.75	9.59	9.99	8.63	9.42	9.09	10.26	10.11	10.02	9.33	8.59	8.89	9.7	9.51	9.45	8.89
MOUSE	15159	5	Hccs	3897	1420889_at	UBI	8	8.34	9.09	8.75	5.37	5.25	5.17	5.39	6.36	6.34	6.51	6.1		6.59	6.86	6.15	7.7	6.58	6.62	7.56	9.4	6.67	6.58	6.83	6.36	6.11	6.3	6.52	6.5	6.99	7.97	6.84
MOUSE	15159	5	Hccs	3897	1420890_at	UBI	8.27	8.78	9.42	9.21	4.47	4.14	4.84	4.22	5.78	6.42	5.91	5.69		9.28	9.21	7.12	9.12	9	9.13	8.69	10.29	8.47	8.99	9.03	9.01	8.77	8.61	8.59	8.92	9.11	9.28	9.14
MOUSE	55936	3	Ctps2	48833	1435759_at	NOT	3.81	3.72	3.54	3.71	3.57	3.45	3.92	3.8	3.71	3.42	3.53	3.61		4.96	4.63	5.13	4.75	4.5	4.75	4.93	4.86	4.77	5.29	4.59	4.47	4.97	4.59	4.75	4.55	5.02	4.78	4.7
MOUSE	55936	3	Ctps2	48833	1448111_at	UBI	8.31	8.55	8.77	8.93	5.06	4.87	6.2	6.27	5.95	6.09	5.86	5.99		9.7	9.51	7.8	7.95	8.05	8.99	8.61	7.32	8.45	9.27	8.04	8.66	8.93	9.11	8.27	9.18	7.56	9.95	8.66
MOUSE	27081	3	Zfp275	23734	1418397_at	UBI	9.07	9.71	10.56	10.86	5.34	5.34	4.69	5.07	7.04	6.91	6.95	6.84		9.31	9.31	7.75	8.38	7.91	8.91	9.48	8.32	8.97	7.76	8.06	8.77	7.82	8.62	8.27	8.48	8.36	9.06	8.11
MOUSE	22754	5	Zfp92	69050	1421710_at	NOT	4.77	4.37	4.2	4.41	4.81	4.57	5.09	4.88	4.57	4.26	4.37	4.45		6.25	6.58	6.8	6.2	6.32	6.5	6.41	6.67	6.41	6.83	6.99	6.36	6.79	6.53	6.73	6.53	6.76	6.41	6.38
MOUSE	237073	3	Rbm41	10120	1440937_at	NOT	4.13	4.31	3.91	3.92	4	4.22	4.28	4.65	4	3.95	4.15	4.06		6.42	6.38	6.42	6.56	6.49	6.1	6.41	6.72	6.37	6.48	6.59	6.3	6.59	6.36	6.51	6.76	6.71	6.54	6.38
MOUSE	237073	3	Rbm41	10120	1456027_at	UBI	5.54	5.49	4.96	4.88	4.44	4.68	4.65	4.65	4.49	4.18	4.3	4.52		7.01	7.55	7.14	8.21	7.99	7.75	7.39	7.3	7.53	7.58	7.2	8.03	7.29	7.48	6.86	8	7.38	8.09	7.55
MOUSE	16783	5	Lamp1	4061	1415880_a_at	UBI	12.55	12.24	11.85	11.59	12.19	12.28	11.51	11.54	11.85	11.88	11.78	11.91		11.07	12.13	12.47	11.62	11.53	11.66	12.36	12.07	12.63	12.84	12.18	11.95	11.96	11.68	11.84	12	12.23	10.93	12.1
MOUSE	52123	5	Agpat5	10153	1434287_at	UBI	6.26	6.16	7.15	7.31	4.94	5.54	5.34	5.59	6.1	5.84	5.98	6.16		8.92	8.54	7.97	9.95	9.36	9.17	7.79	8.21	7.64	7.63	7.32	7.91	7.88	8.09	7.91	7.57	7.76	7.05	8.97
MOUSE	52123	5	Agpat5	10153	1453257_at	UBI	7.68	7.82	9.33	8.82	5.53	5.34	5.51	5.79	7.41	7.51	7.16	7.19		8.37	8.18	8.76	9.51	8.59	8	8.04	8.33	7.88	8.34	8.13	8.35	8.01	8.9	8.48	8.36	9.27	8.39	9.22
MOUSE	114863	5	Prosc	5211	1423044_at	UBI	10.13	10.24	8.46	8.37	9.37	9.35	6.95	7.01	8.39	8.41	8.38	8.34		9.23	9	9.92	8.28	8.98	9.79	9.05	9.69	8.64	11.15	10.38	9.84	8.78	9.05	9.33	9.1	9.59	9.28	11.13
MOUSE	114863	5	Prosc	5211	1441685_at	NOT	3.87	3.8	4.03	4.03	4.6	4.46	4.07	3.99	4.3	4.13	4.06	4.07		5.26	5.17	5.35	5.86	5.58	5.86	5.31	5.57	4.85	5.95	5.18	5.36	4.47	5.35	4.96	4.98	5.87	5.44	5.75
MOUSE	13685	4	Eif4ebp1	3021	1417562_at	UBI	11.51	11.59	10.39	10.3	6.68	6.66	8.14	8.09	8.11	7.99	8.2	8.11		10.85	9.95	12.21	7.09	8.59	7.01	10.14	10.36	9.11	8.42	9.9	9.07	11.14	9.1	9.88	9.82	10.55	8.14	11.73
MOUSE	13685	4	Eif4ebp1	3021	1417563_at	UBI	5.81	5.9	5.06	5.34	5.27	5.38	5.47	5.29	5.15	5.01	5.15	4.97		6.87	6.86	7.72	6.45	6.79	6.7	6.86	7.27	6.51	7.11	6.65	6.88	6.92	6.84	6.96	6.97	7.14	6.7	7.31
MOUSE	13685	4	Eif4ebp1	3021	1434976_x_at	UBI	11.33	11.42	10.12	9.98	4.88	5.18	6.91	6.96	6.91	7.05	6.98	6.72		10.17	9.73	12.01	6.2	7.58	5.82	9.87	9.88	9.1	8.24	10.05	9.33	11.32	8.9	9.56	10.36	10.91	7.6	11.5
MOUSE	108043	5	Chrnb3	36035	1451842_a_at	NOT	3.9	4.25	4.06	3.99	4.39	4.62	4.67	4.45	4.04	4.07	3.93	4.33		4.97	5.55	6.07	7.18	5.67	5.57	5.96	6.1	5.7	5.89	6.21	5.5	5.92	5.86	5.93	5.71	6.35	5.95	5.64
MOUSE	80857	3	Fgf20	10527	1421677_at	NOT	3.95	3.99	3.7	4.04	4.33	4.31	4.38	4.62	4.35	4.09	4.14	4.41		5.01	4.44	4.96	5.02	4.47	4.9	4.84	5.09	4.7	4.5	4.61	4.49	4.48	4.54	4.78	4.68	5.19	4.82	4.64
MOUSE	11739	5	Slc25a4	36058	1424562_a_at	UBI	11.51	11.82	11.58	11.76	6.61	6.59	5.86	5.94	9.26	9.17	9.23	9.28		11.39	11.88	11.1	12.73	13	12.67	11.85	13.8	11.69	11.62	7.83	10.29	10.63	10.89	10.55	10.37	13.55	10.64	11.67
MOUSE	11739	5	Slc25a4	36058	1424563_at	NOT	3.51	3.52	3.63	3.48	3.43	3.5	3.45	3.71	3.3	3.2	3.38	3.29		4.76	4.54	4.97	4.75	5.76	5.44	5.09	7.07	4.82	4.84	4.76	4.73	4.69	4.97	5.04	5.13	7.8	5.15	5.32
MOUSE	11739	5	Slc25a4	36058	1434897_a_at	UBI	10.43	10.95	10.31	10.81	4.91	5.2	4.32	4.1	8.44	8.76	8.19	8.26		11.27	12.16	11.35	12.91	13.22	13.23	12.02	11.16	11.51	12.61	7.22	11.02	11.86	11.42	11.26	11.49	13.3	10.91	11.96
MOUSE	11739	5	Slc25a4	36058	1455069_x_at	UBI	11.46	11.71	11.44	11.61	5.97	6.08	5.81	5.5	9.12	9.04	9.09	9.06		11.28	11.48	10.68	12.82	12.86	12.51	11.86	13.83	11.53	11.36	7.6	10.22	10.4	10.55	10.17	9.96	13.37	10.3	11.46
MOUSE	142980	4	Tlr3	20696	1422781_at	NOT	3.89	4.92	3.56	3.71	3.29	3.31	3.41	3.33	3.44	3.27	3.31	3.13		4.21	5.28	4.23	4.2	4.67	4.77	5.33	4.84	5.58	5.55	4.36	5.38	6.63	3.77	4.66	5.01	4.42	4.4	8.25
MOUSE	142980	4	Tlr3	20696	1422782_s_at	UBI	5.64	6.84	5	5.3	3.89	3.74	4.3	4.26	4.31	4.12	4.19	4.27		6.43	7.22	5.74	5.86	6.55	7.14	6.79	6.76	7.96	7.57	6.6	7.59	7.83	5.98	7.08	7.45	6.12	6.23	9.65
MOUSE	11513	5	Adcy7	866	1420970_at	UBI	8.85	7.76	8.83	9.14	4.62	4.49	4.63	4.43	4.92	4.99	5.33	5.34		5.35	6.15	6.86	5.96	5.68	5.82	8.3	6.24	6.79	5.6	6.14	7.85	6.48	7.21	5.83	7.03	6.04	9.4	5.74
MOUSE	11513	5	Adcy7	866	1450065_at	UBI	9.66	8.53	9.39	9.8	3.42	3.99	3.97	4.02	4.27	4.45	4.31	4.87		4.79	7.35	9.2	4.65	5.24	5.72	9.84	5.84	8.15	5.18	5.32	10.17	7.05	8.75	6.31	9.41	6.4	10.5	5.28
MOUSE	11513	5	Adcy7	866	1456307_s_at	UBI	10.49	9.49	10.34	10.65	3.65	3.75	3.55	3.43	5.3	5.12	5.1	5.37		6.66	8.65	10.51	5.83	6.66	7.65	10.93	7.55	10.05	6.64	7.1	11.26	8.83	10.29	8.49	11.41	7.98	11.89	7.18
MOUSE	212999	5	Tnpo2	8381	1425592_at	UBI	6.55	6.84	6.79	6.25	7.55	7.75	6.34	6.31	6.69	6.8	7.06	6.83		6.53	5.9	7	7.89	5.93	6.11	6.34	6.1	6.06	5.83	6.26	5.67	5.89	6.15	5.97	5.97	6.43	6.98	5.75
MOUSE	212999	5	Tnpo2	8381	1425593_at	UBI	6.77	7.18	6.8	6.63	7.59	7.74	6.33	6.56	6.87	6.73	7	6.94		5.92	6.43	6.9	7.53	6.69	6.37	6.85	6.66	6.57	6.11	6	6.46	6.33	6.64	6.5	6.36	6.75	7.49	6.34
MOUSE	212999	5	Tnpo2	8381	1437283_at	UBI	8.26	8.45	8.18	8.02	8.94	9.1	6.62	7.07	7.89	7.82	8.01	7.99		7.66	8	8.83	9.1	8.2	8.62	8.33	7.72	8.36	7.76	7.4	7.7	7.74	8.41	7.37	8.18	8.03	8.51	7.86
MOUSE	30932	5	Zfp330	8714	1451216_at	UBI	8.97	9.19	8.91	9.35	6.89	6.8	8.73	8.75	8.4	8.27	8.41	8.31		9.32	9.12	7.76	8.97	8.84	8.74	8.93	8.44	8.8	8.68	8.44	9.41	8.83	8.98	8.56	9.07	7.97	9.86	9.48
MOUSE	675704	5	-	-	-	-	-	-	-	-	-	-	-	-	-	-	-	-		-	-	-	-	-	-	-	-	-	-	-	-	-	-	-	-	-	-	-
MOUSE	54352	5	Irx5	38105	1421072_at	UBI	4.04	4.62	4.2	4.08	7.3	7.26	6.68	6.73	6.64	6.74	6.86	6.84		7.65	7.26	6.53	7.58	7.03	5.84	5.71	7.74	8.6	6.02	5.67	5.76	7.94	5.92	7.39	6.54	6.02	5.46	5.45
MOUSE	20299	5	Ccl22	7529	1417925_at	UBI	5.08	5.12	4.93	4.73	5.4	5.62	6.01	5.97	5.41	5.59	5.51	5.4		6.07	6.05	6.63	5.85	6.38	6.09	6.35	6.41	6.72	6.32	6.56	6.69	6.64	9.1	6.53	9.05	6.45	6.18	6.35
MOUSE	68533	5	Mphosph6	38100	1423848_at	UBI	7.89	8.43	9.22	8.91	6.39	6.67	6.73	6.46	7.22	7.47	7.53	7.29		10.69	8.7	7.89	8.08	8.08	7.53	8	7.11	7.69	7.4	6.67	7.75	7.46	7.55	7.52	7.58	6.75	8.15	7.97
MOUSE	234878	4	BC021891	32778	1425807_at	UBI	7.61	8.22	7.41	7.31	4.15	4.01	3.97	4.19	4.39	4.35	4.33	4.47		5.88	6.6	7.3	6.49	6.29	6.31	6.43	6.48	6.45	6.82	6.76	6.62	7.06	7.02	7.02	6.8	6.82	6.26	6.53
MOUSE	234878	4	BC021891	32778	1441213_at	UBI	9.35	9.61	9.73	9.74	4.77	4.4	5.09	4.4	6.04	6.21	5.99	6.35		6	6.57	6.28	5.45	6.26	6.07	5.32	5.78	6.34	6.92	6.55	5.63	8.28	5.99	7.97	6.25	5.41	5.79	5.26
MOUSE	74549	4	9130404D08Rik	12574	1426250_s_at	UBI	7.17	7.18	7.63	7.55	8.19	7.98	7.89	8	7.92	7.77	7.98	7.83		7.87	7.45	8.22	9	7.53	7.56	7.96	7.87	7.86	7.49	7.81	7.84	7.77	8.05	7.69	7.54	7.18	8.86	7.78
MOUSE	74549	4	9130404D08Rik	12574	1431070_a_at	UBI	6.94	6.67	6.94	7.04	8.03	7.99	7.94	7.88	7.58	7.44	7.69	7.46		8.68	8.06	8.82	9.12	8.19	8.2	8.44	8.8	8.33	8.38	8.36	8.04	8.63	8.41	8.57	8.25	8.29	9.2	8.42
MOUSE	74549	4	9130404D08Rik	12574	1451993_at	UBI	5.51	5.54	5.73	6.09	5.41	5.53	5.08	4.69	5.14	5.03	5.05	5.23		7.19	7.76	7.58	8.19	7.97	8.15	7.32	7.57	7.56	7.74	7.98	8.49	7.98	8.21	8.35	7.91	8.24	8.29	7.99
MOUSE	74549	4	9130404D08Rik	12574	1456492_at	UBI	5.98	5.88	5.84	5.89	6.22	6.45	6.1	5.96	5.9	5.95	6.07	5.65		7.16	8.3	7.04	9.28	8.9	7.42	7.03	6.98	8.3	7.54	7.1	7.69	8.61	8.85	7.27	8.02	7.89	7.48	8.15
MOUSE	12400	5	Cbfb	11173	1460716_a_at	UBI	11.1	10.78	10.86	11.05	7.8	7.65	7.11	7.28	7.63	7.6	7.61	7.72		10.73	10.84	8.69	9.53	9.63	9.54	9.55	9.45	10.13	9.43	8.74	10.82	9.95	10.6	9.78	10.9	10.89	11.17	10.19
MOUSE	66427	3	Cyb5b	23546	1417766_at	UBI	10	10.3	8.71	9.16	8.42	8.45	5.89	6.18	8.41	8.45	8.47	8.49		10.61	11.38	8.99	9.83	10.13	10.47	10.43	9.29	10.82	11.9	11.08	9.9	10.17	10	10.95	10.03	9.04	9.54	10.67
MOUSE	66427	3	Cyb5b	23546	1417767_at	UBI	9.41	9.82	7.56	7.79	8.09	7.85	5.29	5.49	7.52	7.66	7.64	7.62		8.57	8.75	7.91	7.89	7.59	7.18	8.82	7.95	8.06	9.47	8.55	7.25	7.85	7.49	8.56	7.47	8.37	8.33	8.17
MOUSE	66427	3	Cyb5b	23546	1448844_at	UBI	9.49	10.01	8.67	8.53	8.42	8.48	7.25	7.38	7.99	8.11	8.14	8.18		10.08	9.03	10.36	7.7	7.64	6.36	8.89	8.68	8.29	9.47	9.01	8.59	8.01	9.88	9.28	8.3	8.94	9.19	9.4
MOUSE	14712	5	Gnpat	40716	1417456_at	UBI	9.03	9.01	8.81	8.66	11.3	11.29	11.48	11.49	11.27	11.33	11.31	11.41		10.07	9.53	9.21	9.65	9.27	9.01	9.24	10.99	9.01	9.52	9.25	9.17	9.25	9.47	8.87	8.91	11.21	8.95	9.23
MOUSE	22068	4	Trpc6	37944	1449431_at	NOT	4.01	3.57	3.08	3.16	3.28	3.19	3.19	3.13	3.09	3.2	3.06	3.18		6.69	4.84	3.88	3.82	4	4.62	3.7	3.77	5.44	4.06	3.9	3.99	3.54	3.6	3.85	3.63	3.7	3.97	4.06
MOUSE	70989	5	4931429I11Rik	11726	1430793_at	NOT	3.93	3.92	3.81	3.96	4.46	4.52	4.45	4.44	4.03	3.96	4.06	4.12		5.2	5.22	5.3	5.21	5.17	5.13	5.17	5.44	5.12	5.2	5.45	5.44	5.38	5.32	5.31	5.28	5.26	5.2	5.45
MOUSE	78252	3	4432416J03Rik	87072	1444471_at	NOT	3.35	3.44	3.39	3.31	3.44	3.61	3.47	3.77	3.45	3.4	3.45	3.16		4.72	4.08	4.82	4.23	4.48	4.56	4.52	4.46	4.27	4.43	4.8	4.34	4.71	4.65	4.68	4.23	4.29	4.15	4.49
MOUSE	78252	3	4432416J03Rik	87072	1453220_at	NOT	3.18	3.45	3.02	3.23	3.57	3.44	3.58	3.84	3.48	3.23	3.58	3.6		4.55	4.41	4.15	4.41	4.24	4.54	4.8	4.98	4.96	4.79	6.07	8.43	4.43	4.64	4.62	4.59	4.58	4.87	5.39
MOUSE	75717	5	Cul5	2597	1428287_at	UBI	6.98	7.17	6.94	6.86	4.96	4.75	3.93	3.82	4.52	4.64	4.56	4.64		8.55	8.36	5.87	9.18	9.19	8.62	7.52	8.04	7.36	8.06	7.88	7.74	6.96	6.45	6.45	7.63	8.58	7.33	8.28
MOUSE	75717	5	Cul5	2597	1452722_a_at	PREF	4.82	5.89	6.23	5.74	7.68	7.68	7.91	8.2	7.38	7.62	7.69	7.53		5.35	5.83	3.9	6.92	5.96	4.2	4.97	4.82	5.03	4.47	5.04	4.75	5.27	4.73	5.06	4.33	5.13	5.83	6.05
MOUSE	75717	5	Cul5	2597	1456102_a_at	UBI	5.28	5.87	6.06	5.63	7.55	7.65	7.87	8.01	7.44	7.58	7.56	7.57		6.86	6.9	5.88	7.38	7.51	5.62	6.42	6.09	6.46	5.82	6.4	5.89	6.65	5.79	5.75	6.11	6.51	6.93	6.52
MOUSE	215051	5	Bud13	13102	1460355_at	UBI	6.37	6.63	7.22	6.65	7.68	7.63	7.15	7.07	7.14	7.27	7.53	7.24		8.5	7.89	8.24	7.56	7.63	7.39	7.05	7.57	7.49	7.61	7.57	7.74	7.22	8.43	7.27	7.49	7.87	7.92	7.64
MOUSE	114873	5	Dscaml1	79549	1427392_at	NOT	4.29	4.06	3.97	4.11	4.5	4.33	4.8	4.92	4.33	4.36	4.63	4.67		5.28	5.75	6.53	8.52	6.92	6.91	5.46	6.22	5.51	5.99	6.34	5.68	6.38	6.57	6.19	6.31	6.16	5.48	5.86
MOUSE	114873	5	Dscaml1	79549	1427734_a_at	UBI	5.65	5.57	5.36	5.3	6.1	5.74	6.25	6.23	5.95	5.71	5.74	5.91		6.76	6.74	7.78	8.6	6.53	6.91	7.33	7.39	6.76	6.89	7.27	6.99	6.89	7.21	7.62	7.17	7.73	7.5	7.01
MOUSE	114873	5	Dscaml1	79549	1432196_a_at	SPEC	4	4.08	4.25	4.08	4.93	5.23	7.75	7.77	7.05	8.02	8.82	7.68		5.29	5.17	5.5	6.37	4.98	5.2	5.34	5.72	5	5.34	5.37	5	5.39	5.44	5.32	5.16	5.59	5.43	5.09
MOUSE	114873	5	Dscaml1	79549	1441706_at	NOT	2.9	3	3.2	3.05	3.38	3.06	3.48	3.55	3.57	3.41	3.73	3.38		4.19	4.06	4.25	10.23	8.8	8.32	4.02	4.38	4.22	4.21	4.13	4.5	4.29	6.56	4.11	6.73	4.43	4.01	3.88
MOUSE	114873	5	Dscaml1	79549	1457463_at	UBI	5.14	5.51	4.94	4.94	5.81	5.82	6.47	6.65	5.96	6.03	6.84	6.18		6.17	6.24	6.67	6.8	6.57	6.41	6.12	6.89	6.01	6.54	6.91	6.18	6.59	6.33	6.44	6.58	6.98	6.94	6.43
MOUSE	16154	3	Il10ra	1196	1437808_x_at	UBI	5.11	5.07	5.13	4.72	5.07	5.01	5.26	5.18	4.93	4.62	5.13	5.16		6.11	6.58	7.67	6.39	6.24	7.05	6.46	6.95	6.82	6.49	6.86	6.81	6.53	7.17	7.6	7.35	6.83	7.42	6.91
MOUSE	16154	3	Il10ra	1196	1448731_at	UBI	5.31	5.11	4.51	4.49	4.12	4.3	4.16	4.32	4.15	4.45	4.13	4.47		5.12	5.23	6.7	5.22	5.05	5.63	5.3	5.74	5.88	5.6	5.71	8.86	6.72	6.86	6.32	7.88	6.11	6.9	5.75
MOUSE	16154	3	Il10ra	1196	1456173_at	NOT	3.73	3.85	3.59	3.64	4.03	4	4.22	4.12	3.77	3.63	3.83	3.55		5.02	5.08	5.98	5.2	5.17	5.33	5	5.3	5.08	5.19	5.89	5.24	4.89	5.45	5.64	5.29	5.22	5.36	5.3
MOUSE	14012	2	Mpzl2	7309	1416236_a_at	UBI	7.23	8.58	4.75	3.79	3.44	3.27	3.35	3.46	3.86	3.76	3.22	3.72		3.98	8.42	8.87	3.29	8.65	5.01	5.3	4	6.55	7.67	9.01	4.79	8.6	7.66	9.92	6.97	5.38	4.27	8.91
MOUSE	14012	2	Mpzl2	7309	1416237_at	PREF	6.32	7.85	4.27	4.36	4.19	4.25	4.09	4.34	4.06	3.82	4.1	3.98		4.67	5.93	7.23	5.35	6.23	5.87	6.17	6.24	5.99	6.23	7.63	5.54	6.54	6.08	7.45	5.73	6.3	5.9	6.4
MOUSE	14012	2	Mpzl2	7309	1448265_x_at	UBI	7.55	8.96	4.79	3.97	3.41	3.35	3.13	3.22	3.7	3.58	3.47	3.55		3.6	8.21	8.57	3.1	8.68	5	5.02	3.79	6.3	7.66	9.62	4.64	8.56	7.26	9.75	6.75	5.08	3.79	9
MOUSE	60409	5	Trappc4	5665	1415674_a_at	UBI	9.44	9.48	8.74	8.7	9.57	9.59	7.87	8.02	8.89	8.98	9.02	8.9		9.47	9.16	10.3	9.05	8.99	9.17	8.63	8.83	8.81	8.87	8.9	9.26	8.22	9.55	9.07	9.04	9.36	9.22	9.28
MOUSE	60409	5	Trappc4	5665	1429632_at	UBI	4.77	4.83	5.05	4.91	5	4.87	4.78	4.94	4.65	4.64	4.79	4.7		6.41	6.14	6.69	6.45	6.32	6.32	6.28	6.37	6.19	6.78	6.73	6.48	7.05	6.96	6.34	6.59	6.3	6.56	6.3
MOUSE	12649	4	Chek1	975	1420031_at	NOT	3.67	3.33	3.66	3.73	4.03	3.85	3.72	3.72	3.9	3.85	3.69	3.95		5.22	4.92	5	4.81	4.93	5.07	4.9	5.24	4.8	5.25	5.21	5.11	5.19	5.2	5.01	5.01	5.16	5.74	5
MOUSE	12649	4	Chek1	975	1420032_at	NOT	3.47	3.25	3.41	3.33	3.32	3.68	3.42	3.46	3.24	3.28	3.53	3.31		4.66	4.34	4.16	3.83	3.88	3.93	4.05	4	3.85	4.15	4.15	4.14	4.03	4.33	4.53	3.96	4.29	4.12	4.21
MOUSE	12649	4	Chek1	975	1439208_at	NOT	3.44	3.74	4.32	4.59	3.45	3.69	3.65	3.37	3.54	3.59	3.4	3.62		8.77	5.91	5.19	4.64	4.59	4.77	4.73	4.88	4.69	4.9	4.93	5.68	4.73	5.33	5.25	5.02	4.81	5.1	5.23
MOUSE	12649	4	Chek1	975	1449708_s_at	UBI	5.84	6.7	8.19	8.33	6.05	5.94	6.49	6.29	5.98	6.03	5.42	5.93		10.34	7.94	5.42	5.42	6.24	6.09	5.69	5.95	6.11	6.31	6.31	8.09	6.76	7.78	6.49	6.82	5.76	6.35	7.84
MOUSE	12649	4	Chek1	975	1450677_at	UBI	4.75	5.29	7.12	7.34	5.16	4.87	6.67	6.4	5.56	5.83	5.34	5.28		9.12	7.04	5.52	4.44	5.42	5.42	4.81	5.25	5.33	5.33	5.23	7.32	5.22	6.36	5.02	5.58	5.12	5.72	6.9
MOUSE	102423	5	LOC100045760;Mizf	9174	1437757_at	NOT	3.97	3.97	4.4	3.91	4.23	3.93	3.91	3.9	3.68	3.73	3.83	4.14		5.95	6.25	5.49	6.22	6.36	5.47	5.65	5.33	5.96	5.6	5.67	5.78	6.07	6.76	5.6	5.89	5.61	6.02	6.28
MOUSE	102423	5	LOC100045760;Mizf	9174	1440255_at	UBI	6.29	6.33	8.09	7.22	6.26	6.39	5.29	4.95	5.43	5.79	5.76	5.89		7.59	6.79	8.09	7.02	7.06	6.66	6.47	6.66	6.87	6.63	6.6	7.29	7.34	8.1	6.97	7.42	7.13	7.64	7.05
MOUSE	71764	3	Tmem24	8876	1428095_a_at	UBI	7.16	6.57	7.29	6.87	6.84	6.91	7.28	7.28	6.57	6.6	6.79	6.75		7.82	8.12	9.31	11.24	10.58	10.01	7.95	8.24	8.21	9.87	9.36	8.37	8.35	8.78	8.54	8.4	8.65	8.48	8.3
MOUSE	71764	3	Tmem24	8876	1457585_at	NOT	4.44	4.13	3.9	3.93	4.09	4.43	4.81	4.67	3.96	3.91	3.91	4.31		6.05	6.87	7.17	7.24	6.92	7.15	6.95	7.4	7.05	7.27	7.79	6.73	6.99	7.31	7.12	7.29	6.91	7.12	7.13
MOUSE	12160	4	Bmp5	22412	1421282_at	NOT	4.52	4.03	4.43	4.81	4.01	4.01	4.47	4.62	4	4	4.18	4.22		6.13	5.69	5.98	6.11	5.57	5.62	5.96	6.25	7.31	6.05	6.3	5.75	6.26	5.94	6.12	6.29	6.16	5.5	6
MOUSE	12160	4	Bmp5	22412	1421283_at	UBI	4.68	4.4	4.52	5.08	4.23	4.24	4.09	4.4	3.9	3.9	4.03	3.91		6.97	5.26	5.37	6.16	5.21	5.41	5.43	5.71	7.9	5.28	5.9	5.02	5.35	5.48	5.84	5.25	6.02	5.61	4.9
MOUSE	12160	4	Bmp5	22412	1455851_at	NOT	4.36	3.89	4.47	4.94	3.71	3.47	3.42	3.42	3.34	3.42	3.13	3.54		8.26	5.22	5.16	5.89	5.46	5.81	4.7	5.09	9.01	4.95	6.97	4.75	4.57	4.68	6.21	4.83	6.55	4.77	4.72
MOUSE	16835	5	Ldlr	55469	1421821_at	UBI	11.17	11.01	10.31	9.69	5.34	5.35	5.42	5.36	5.61	5.24	5.4	5.46		10.71	9.84	11.39	7.75	9.44	8.06	9.06	7.3	9.29	7.8	10.21	7.75	8.06	8.33	9.77	8.04	7.83	8.44	10.88
MOUSE	16835	5	Ldlr	55469	1431947_at	UBI	5.98	5.38	4.98	5.45	4.99	4.78	5.06	4.86	4.6	4.38	4.51	4.63		7.33	6.26	6.9	6.65	6.55	6.33	6.09	6.56	6.38	6.15	6.84	6.18	6.21	6.62	6.86	6.22	6.88	6.8	6.84
MOUSE	16835	5	Ldlr	55469	1450383_at	UBI	9.08	8.91	7.5	7.22	5.81	5.94	6.41	6.38	5.71	5.85	6.27	6.02		7.34	7.13	7.49	6.83	7.05	7.1	7.63	7.29	7.11	7.04	7.08	6.44	6.91	7.17	7.05	7.13	7.22	7.52	7.39
MOUSE	16835	5	Ldlr	55469	1459403_at	UBI	6.27	6.39	6	5.85	5.18	5.35	5.59	5.71	5.39	5.35	5.02	5.31		7.45	5.93	6.72	5.73	6.26	5.99	6.3	5.99	5.88	6.13	6.87	6.03	6.23	6.18	6.53	6.35	6.17	6.37	7.07
MOUSE	21406	5	Tcf12	40774	1421908_a_at	UBI	9.28	9.52	10.08	10.04	6	5.66	6.65	6.73	6.93	7.1	6.84	6.9		8.43	8.5	7.49	9.82	7.82	7.79	8.96	8.55	8.29	7.68	7.78	8.01	7.85	9.26	8.05	7.56	7.48	9.95	8.3
MOUSE	21406	5	Tcf12	40774	1427670_a_at	UBI	9.18	9.38	9.64	10.02	5.01	3.95	3.72	3.84	6.12	6.37	5.78	6.25		10.21	10.61	6.97	9.9	10.01	9.6	10.17	8.54	10.33	9.51	8.73	10.36	9.35	11.22	9.59	10.12	8.85	10.61	10.03
MOUSE	21406	5	Tcf12	40774	1439209_at	NOT	4.79	4.61	4.7	4.65	3.75	3.5	3.82	4.08	3.99	3.66	3.51	3.86		6.53	7.29	5.34	8.07	7.95	7.07	6.92	6.71	8.3	6.8	6.58	8.56	6.4	8.55	5.63	8.47	5.62	7.05	6.99
MOUSE	21406	5	Tcf12	40774	1439619_at	NOT	3.8	3.6	3.57	3.69	3.1	3.14	3.34	3.35	3.17	3.34	3.21	3.26		5.4	6.82	5.48	6.48	7.16	6.31	5.74	5.45	7.31	6.18	5.56	6.97	6.28	7.3	6.26	6.74	5.3	6.06	6.38
MOUSE	56434	5	Tspan3	21168	1416009_at	UBI	10.74	10.48	10.88	10.84	9.58	9.58	8.74	8.72	9.24	9.27	9.29	9.31		10.55	11.03	9.93	11.75	11.56	12.05	11.02	11.31	10.28	11.45	7.47	10.19	9.03	9.85	10.59	10.56	11.19	8.19	9.78
MOUSE	12816	5	Col12a1	3217	1427391_a_at	UBI	9.09	8.46	6.86	6.52	6.83	6.73	8.08	7.91	7.19	7.18	7.37	7.36		7.45	7.41	7.79	7.85	7.53	7.38	7.7	7.78	7.4	7.4	7.44	7.15	7.82	7.75	7.72	7.75	7.77	7.48	8.04
MOUSE	12816	5	Col12a1	3217	1434411_at	UBI	8.57	7.95	4.27	4.11	3.6	3.54	4.1	3.8	3.27	3.37	3.26	3.64		5.3	8.61	7.66	6.15	7.49	6.83	7.02	5.97	7.52	6.8	5.57	6.48	6.28	7.29	7.75	6.71	8.22	5.72	8.3
MOUSE	12816	5	Col12a1	3217	1445751_at	NOT	3.51	3.89	3.55	3.39	3.55	3.68	3.6	3.87	3.65	3.52	3.6	3.51		4.3	4.26	4.91	4.15	4.46	4.71	4.63	4.72	4.44	4.46	4.77	4.58	4.71	4.65	4.79	4.89	4.89	4.67	4.59
MOUSE	20320	5	Nptn	105617	1415821_at	UBI	11.14	11.09	10.44	10.59	5.77	5.24	6.91	6.97	7.87	8.28	7.43	7.7		10.3	11.32	10.25	11.81	11.82	12.9	12.01	10.24	11.15	11.33	10.34	11.42	11.22	10.6	11.14	10.85	11.2	10.39	12.02
MOUSE	387285	3	Hcrtr2	1168	1444223_at	UBI	4.99	5.11	4.9	4.64	5.41	5.19	5.39	5.15	5	4.67	4.96	5.28		6.23	6.36	7.19	6.48	6.69	6.7	6.68	7.01	6.45	6.66	6.84	6.94	6.12	6.69	6.99	7.09	7.24	6.71	6.89
MOUSE	18828	5	Plscr2	69033	1448961_at	PREF	5.86	6.82	3.2	3.27	3.03	2.79	3.28	2.88	3.08	3.11	3.1	3.13		4.29	7.28	3.74	3.4	4.37	4.54	4.06	5.93	7.08	10.5	6.38	3.92	5.75	3.85	3.88	5.1	4.28	3.53	4.18
MOUSE	76365	5	Tbx18	11384	1429974_at	PREF	4.64	5.11	3.34	3.26	3.31	3.41	3.57	3.23	4.16	4.18	4.34	3.85		4.52	4.49	4.6	4.28	5.1	5.18	8.84	5.43	4.68	4.54	4.38	4.26	4.58	4.63	4.51	4.8	4.7	4.58	4.77
MOUSE	76365	5	Tbx18	11384	1449871_at	NOT	4.27	4.55	3.27	3.38	3.54	3.54	3.68	3.63	3.62	3.56	3.93	3.44		3.78	3.68	4.14	3.96	3.75	3.9	6.51	4.67	3.87	3.92	3.77	3.54	3.99	3.93	3.86	4.01	3.79	3.58	3.79
MOUSE	192287	5	Slc25a36	10039	1419656_at	UBI	6.85	7.19	8.33	8.09	6.97	6.73	5.27	5.37	6.42	6.5	6.55	6.21		6.98	6.81	5.46	7.5	6.23	6.09	7.24	7.13	7.62	7.75	4.79	6.93	6.54	6.76	6.68	6.67	5.22	7.97	6.91
MOUSE	192287	5	Slc25a36	10039	1419657_a_at	UBI	8.94	8.72	9.7	9.74	7.58	7.43	5.73	5.87	7.5	7.73	7.1	7.45		10.19	10.04	7.19	9.26	9.61	9.85	9.66	8.81	10.65	10.65	7.27	10.35	9.62	8.85	8.95	9.83	8.29	9.49	9.45
MOUSE	192287	5	Slc25a36	10039	1438520_at	NOT	4.08	4.28	4.46	4.47	3.89	4.04	3.66	3.93	3.81	3.92	3.67	3.87		7.59	6.93	5.64	6.39	6.92	7.3	6.39	6.63	7.44	8.09	5.97	6.75	6.73	6.19	6.34	6.58	6.67	6.11	6.8
MOUSE	192287	5	Slc25a36	10039	1447297_at	NOT	3.41	3.4	3.36	3.43	3.7	3.78	3.95	3.8	3.63	3.39	3.5	3.47		4.33	4.59	5	4.67	4.53	4.44	4.73	4.88	5.01	4.69	4.74	4.91	4.95	4.69	4.67	5.01	4.69	5.18	4.77
MOUSE	19225	3	Ptgs2	31000	1417262_at	PREF	9.4	9.53	3.46	3.65	3.17	3.07	3.15	3.16	3.22	3.14	3.22	2.97		5.09	4.86	4.54	4.16	4.53	7.46	6.38	5.05	7.33	4.81	4.54	4.07	4.74	5.05	5.1	4.25	4.58	4.26	9.25
MOUSE	19225	3	Ptgs2	31000	1417263_at	SPEC	8.22	8.34	3.44	3.39	3.34	3.36	3.48	3.59	3.53	3.22	3.21	3.16		5.16	5.79	5.81	5.24	5.26	5.88	6.26	5.93	6.01	5.66	6.04	5.44	6.43	5.65	5.42	5.67	5.62	5.81	6.16
MOUSE	17002	3	Ltf	1754	1450009_at	UBI	5.64	4.11	4.32	4.81	4.39	4.6	4.7	4.38	4.2	3.88	4.3	4.27		6.33	12.76	8.41	6.87	8.24	7.1	6.68	7.47	10.33	7.04	7.4	10.83	9.42	8.66	9.08	10.61	9.2	8.27	7.29
MOUSE	215418	2	Axud1	13196	1434350_at	UBI	9.74	9.62	9.75	9.86	9.06	9.05	7.83	7.53	8.24	8.23	8.13	8.01		9.28	7.77	10.78	7.61	7.64	8.38	8.29	8.93	9.11	8.23	8.42	9.11	8.82	10.47	8.65	9.27	8.53	11.55	9.81
MOUSE	26901	5	Deb1	32307	1427955_a_at	UBI	9.31	9.02	8.38	8.37	6.59	6.4	5.91	5.82	6.86	7	6.89	6.71		9.08	8.95	8.74	9.13	9.88	9.71	8.28	10.02	8.19	9.66	10.31	8.62	10.25	8.81	8.73	9.12	10.87	8.6	9.11
MOUSE	67095	4	Trak1	25103	1428327_at	UBI	8.67	8.51	8.08	8.34	8.05	8.04	6.88	7.19	7.49	7.57	7.38	7.48		8.82	9.01	9.12	9.63	9.62	10.27	9.12	9.68	9.49	9.48	9.54	8.49	9.07	9.55	10.16	8.67	10.25	8.41	9.39
MOUSE	67095	4	Trak1	25103	1452742_at	UBI	8.11	8.09	7.33	7.64	7.97	7.94	7.07	7.26	7.05	7.16	7.2	7.16		6.42	6.61	7.99	8.62	6.48	6.93	7.83	7.89	7.43	6.67	6.98	6.03	6.58	7.4	7.35	6.59	7.24	7.51	6.85
MOUSE	67095	4	Trak1	25103	1456755_at	NOT	4.76	4.44	4.81	4.48	4.91	4.82	4.53	4.9	4.69	4.17	4.58	4.58		6.15	5.97	6.79	8.28	7.76	7.19	6.02	10.77	6.62	6.44	6.24	6.26	6.25	6.71	7	5.79	10.12	6.36	5.99
MOUSE	67095	4	Trak1	25103	1459666_at	UBI	7.94	8.02	7.16	7.33	6.51	6.6	5.25	5.88	6.31	6.31	6.09	6.52		7.37	7.6	9.2	6.79	7.29	6.85	7.84	7.8	8.93	8.48	8.44	8.11	8.63	9.18	10.14	8.14	8.52	8.1	7.76
MOUSE	66202	4	1110059G10Rik	10791	1418048_at	UBI	8.19	8.42	8.54	8.4	7.3	7.14	6.25	6.09	7.47	7.52	7.47	7.37		8.91	9.41	7.97	9.15	9.05	8.92	9.23	8.82	9.22	9.43	9.52	9.54	8.92	8.98	8.71	9.4	8.46	9.64	9.02
MOUSE	20818	3	Srprb	6332	1421012_at	UBI	6.83	6.88	6.7	7	7.43	7.24	6.47	6.66	6.93	6.93	6.56	6.55		8.35	7.69	8.01	8.33	7.7	7.15	7.62	7.51	7.69	7.38	7.51	7.84	8.22	7.72	8.1	7.9	8.17	7.89	7.4
MOUSE	20818	3	Srprb	6332	1425348_a_at	UBI	9.28	9.22	9.08	8.86	9.27	9.15	8.15	8.48	8.75	8.86	8.82	8.8		9.97	8.95	10.03	9.1	8.51	8.35	8.54	8.69	8.07	8.47	7.92	8.4	9.02	8.65	8.5	8.69	9.28	8.41	9.65
MOUSE	20818	3	Srprb	6332	1450089_a_at	UBI	8.9	8.88	8.76	8.48	8.93	8.86	9.06	9	9.31	9.37	9.46	9.27		7.43	6.78	7.72	8.26	5.68	5.87	7.75	7	6.37	6.14	6.42	5.85	7.57	6.27	6.73	6.28	6.48	7.68	7.37
MOUSE	56318	4	Acpp	55552	1419832_s_at	NOT	3.91	3.69	3.64	3.45	3.93	4.2	4.67	3.87	3.95	3.55	3.76	3.83		5.64	5.49	6.07	5.37	6.25	5.33	5.91	6	5.57	5.8	5.91	5.66	7.29	6.8	6.71	6.26	6.01	5.91	5.75
MOUSE	56318	4	Acpp	55552	1441975_at	UBI	4.5	3.64	4.1	3.75	5.22	5.21	4.16	4.36	4.33	4.22	4.52	4.2		7.27	7.67	5.52	4.98	6.91	5.38	5.61	5.83	7.1	7.36	5.68	6.22	10.97	8.16	7.44	8.22	5.55	7.41	5.58
MOUSE	56318	4	Acpp	55552	1453943_a_at	NOT	3.17	3.39	3.45	3.19	4.01	3.59	3.85	3.68	3.61	3.5	3.49	3.9		5.04	5.04	5.32	4.72	5.21	4.87	5.06	5.29	5.01	5.05	5.04	5.16	6.11	5.97	6.31	5.84	5.27	6.08	4.92
MOUSE	12700	3	Cish	7667	1448724_at	UBI	7.64	7.6	8.05	8.14	6.27	5.92	6.16	6	5.82	5.62	5.69	5.76		7.73	8.9	8.47	8.13	8.05	7.85	8.35	10.12	9.2	8.96	7.99	7.75	9.16	8.74	9.59	8.47	8.98	8.98	8.05
MOUSE	76500	5	Ihpk2	56929	1428373_at	UBI	7.55	7.06	8.51	8.13	6.33	6.34	6.35	6.31	6.51	6.44	6.48	6.5		8.61	8.38	8.85	10.17	9.98	8.01	7.55	6.96	7.95	8.83	8.09	7.71	8.93	7.84	8.01	7.55	7.58	7.96	8.88
MOUSE	76500	5	Ihpk2	56929	1435319_at	UBI	7.59	7.64	7.64	7.68	8.38	8.28	8.21	8.15	7.89	8.06	7.97	7.89		8.06	8.41	8.23	10.74	9.64	9.48	8.85	7.89	9.04	8.52	8.96	8.31	8.22	9.53	8.13	8.4	8.02	8.41	8.53
MOUSE	269941	4	Chsy1;LOC100047167	8950	1434316_at	UBI	8.82	8.6	10.73	11.03	4.12	3.86	3.93	4.3	5.2	5.88	5.38	5.63		10.9	10.07	9.41	9.55	9.46	7.95	10.12	7.52	9	8.58	7.13	9.97	7.41	9.23	7.54	9.1	7.14	8.59	9.26
MOUSE	269132	5	Glt25d2	22865	1437930_at	NOT	4.77	4.51	4.43	4.4	4.62	4.72	4.75	4.45	4.59	4.05	4.27	4.44		9.22	7.39	6.68	7.73	7.44	6.95	6.41	6.91	7.52	7.29	6.16	6.67	7.29	6.59	6.81	6.61	6.92	6.83	6.7
MOUSE	67246	5	2810474O19Rik	19251	1427334_s_at	UBI	5.63	5.99	5.71	5.78	4.37	4.33	3.8	3.83	3.97	4.37	4.03	4.31		8.19	8.85	5.91	6.75	7.03	6.12	6.42	6.34	9.04	6.51	6.65	7.97	6.86	7.38	6.35	7.56	6.17	8.92	8.15
MOUSE	67246	5	2810474O19Rik	19251	1429588_at	UBI	8.58	9.01	8.85	8.79	6.08	5.89	5.88	5.44	6.63	6.64	6.52	6.48		9.95	10.32	6.67	7.09	7.92	7.83	8.71	8.5	9.61	9.19	8.27	10.15	8.79	8.63	8	9.46	7.15	10.25	8.93
MOUSE	67246	5	2810474O19Rik	19251	1437110_at	UBI	6.69	7.04	6.63	6.6	3.85	4.24	3.78	3.8	3.83	4.31	4.24	3.91		10.15	9.48	5.26	7.26	7.31	5.49	7.08	6.01	9.51	6.93	6.61	7.86	8.2	8.04	5.6	8.05	5.71	8.79	8.28
MOUSE	67246	5	2810474O19Rik	19251	1452397_at	PREF	4.84	6.69	5.88	5.77	3.95	4.31	4	3.63	4.57	4.58	4.32	4.48		6.9	4.88	5.13	5.47	5.02	5.05	5.75	5.47	5.98	5.42	5.21	5.02	5.3	5.17	5.05	5.42	5.09	9.05	5.54
MOUSE	244049	4	Mctp2	69254	1457707_at	NOT	4.02	3.95	3.7	3.8	4.3	3.79	4.48	4.2	3.74	3.72	3.89	3.89		7.82	6.38	6.24	5.78	7.22	6.13	6.08	6.35	6.47	6.21	7.67	7.4	8.35	6.54	7.24	7.78	6.26	7.74	8.85
MOUSE	233863	3	Gtf3c1	31040	1434066_at	UBI	9.57	8.96	9.24	8.83	9.74	9.85	8.55	8.64	8.97	9.02	9.06	9.05		9.34	9.21	9.25	9.68	9.23	9.22	8.52	9.1	9.09	8.82	8.61	8.92	9.34	9.49	8.92	8.75	9.62	8.8	8.81
MOUSE	233863	3	Gtf3c1	31040	1438425_at	UBI	6.54	6.29	6.08	5.49	7.52	7.57	6.87	6.6	6.52	6.86	6.55	6.88		6.43	6.52	7.17	6.75	6.47	6.44	6.43	6.69	6.3	6.56	7.47	6.36	6.59	6.41	6.45	6.66	6.69	6.81	6.61
MOUSE	233863	3	Gtf3c1	31040	1456024_at	SPEC	6.48	6.43	6.43	5.84	7.53	7.63	6.74	6.7	6.59	6.81	6.94	6.99		5.53	5.36	5.81	5.98	5.35	5.23	5.58	5.75	5.23	5.57	5.7	5.39	5.45	5.58	5.94	5.71	5.92	6.34	5.35
MOUSE	233863	3	Gtf3c1	31040	1459673_at	NOT	3.4	3.45	3.47	3.31	3.31	3.42	3.77	3.95	3.58	3.77	3.49	3.29		4.32	4.54	4.63	4.64	4.38	4.27	4.5	4.63	4.46	4.58	4.71	4.48	4.71	4.4	4.42	4.53	4.83	4.59	4.24
MOUSE	109676	5	Ank2	-	1434264_at	UBI	5.66	5.33	5.72	6.29	4.45	4.41	4.2	4.56	4.46	4.59	3.82	4.32		4.47	7.08	4.3	11.51	11.16	11.98	9.08	9.67	5.02	5.55	4.02	5.24	6.16	4.74	5.24	5.49	8.3	4.08	6.78
MOUSE	109676	5	Ank2	-	1434265_s_at	UBI	6.01	5.38	5.81	5.69	5.08	4.72	5.18	5.22	4.91	4.65	4.96	5.04		5.81	7.25	6.01	11.65	10.98	12.04	9.71	9.77	6.44	6.88	5.17	6.17	6.8	5.96	5.99	6.34	8.04	5.82	7.44
MOUSE	109676	5	Ank2	-	1440042_at	NOT	3.27	3.17	3.21	3.09	3.12	3.26	3.65	3.91	3.25	3.55	3.21	3.28		4.01	4.03	4.15	3.88	3.73	3.67	3.98	4.02	3.82	3.81	3.96	3.93	3.78	4.06	3.82	3.86	3.86	3.69	3.65
MOUSE	109676	5	Ank2	-	1440043_at	NOT	3.27	3.13	3.22	3.25	3.53	3.63	3.56	3.55	3.4	3.5	3.42	3.34		4.33	3.97	4.26	4.15	4.01	4.14	3.98	4.4	3.92	3.95	4.02	3.9	4.08	4.05	4.07	3.94	4.08	4.07	4.11
MOUSE	109676	5	Ank2	-	1444023_at	NOT	3	3.13	2.88	3	2.88	2.95	3.47	3.43	3.13	3.18	2.91	3.1		3.58	3.68	3.64	3.65	3.61	3.58	3.78	3.9	3.7	4.2	4.22	3.6	3.73	3.8	3.83	3.68	3.83	3.6	3.57
MOUSE	109676	5	Ank2	-	1459317_at	UBI	5.43	4.99	5.37	4.73	5.77	5.81	7.44	6.98	6.11	6.05	6.52	6.42		5.96	6.14	6.6	7.08	5.86	5.93	6.04	6.42	5.96	6.51	6.43	6.19	6.26	6.27	6.66	6.05	6.59	6.54	6.18
MOUSE	243725	5	Ppp1r9a	14247	1432037_at	NOT	3.33	3.49	3.37	3.42	3.42	3.51	3.53	3.59	3.49	3.44	3.67	3.37		4.66	4.62	4.59	4.75	4.26	4.63	4.59	4.61	4.87	4.28	4.54	4.43	4.56	4.34	4.13	4.34	4.25	4.3	4.43
MOUSE	243725	5	Ppp1r9a	14247	1440285_at	UBI	8.08	7.59	8.13	8.4	6.68	6.49	5.44	5.15	7.54	7.55	7.45	7.53		8.97	10.26	6.63	10.87	10.1	11.9	8.28	8.28	10.31	8.02	6.66	8.06	9.12	6.42	7	7.67	6.51	6.26	6.17
MOUSE	243725	5	Ppp1r9a	14247	1456072_at	UBI	7.89	7.74	8.11	8.44	6.37	6.3	5.09	4.96	7.33	7.42	7.15	7.16		9.08	9.62	5.72	10.39	9.5	11.38	7.69	8.39	9.7	7.85	7.04	7.42	8.75	5.47	7.23	7.5	5.53	5.17	5.31
MOUSE	243725	5	Ppp1r9a	14247	1457603_at	SPEC	4.77	4.9	4.83	4.69	4.82	5.07	5.08	5.03	4.82	5.05	4.97	4.84		5.2	4.87	5.45	5.2	5.08	4.53	5.41	5.27	4.84	4.77	5.02	4.79	4.49	4.74	5.17	4.48	5.37	5.3	5.14
MOUSE	18828	5	Plscr2	69033	1448961_at	PREF	5.86	6.82	3.2	3.27	3.03	2.79	3.28	2.88	3.08	3.11	3.1	3.13		4.29	7.28	3.74	3.4	4.37	4.54	4.06	5.93	7.08	10.5	6.38	3.92	5.75	3.85	3.88	5.1	4.28	3.53	4.18
MOUSE	76365	5	Tbx18	11384	1429974_at	PREF	4.64	5.11	3.34	3.26	3.31	3.41	3.57	3.23	4.16	4.18	4.34	3.85		4.52	4.49	4.6	4.28	5.1	5.18	8.84	5.43	4.68	4.54	4.38	4.26	4.58	4.63	4.51	4.8	4.7	4.58	4.77
MOUSE	76365	5	Tbx18	11384	1449871_at	NOT	4.27	4.55	3.27	3.38	3.54	3.54	3.68	3.63	3.62	3.56	3.93	3.44		3.78	3.68	4.14	3.96	3.75	3.9	6.51	4.67	3.87	3.92	3.77	3.54	3.99	3.93	3.86	4.01	3.79	3.58	3.79
MOUSE	192287	5	Slc25a36	10039	1419656_at	UBI	6.85	7.19	8.33	8.09	6.97	6.73	5.27	5.37	6.42	6.5	6.55	6.21		6.98	6.81	5.46	7.5	6.23	6.09	7.24	7.13	7.62	7.75	4.79	6.93	6.54	6.76	6.68	6.67	5.22	7.97	6.91
MOUSE	192287	5	Slc25a36	10039	1419657_a_at	UBI	8.94	8.72	9.7	9.74	7.58	7.43	5.73	5.87	7.5	7.73	7.1	7.45		10.19	10.04	7.19	9.26	9.61	9.85	9.66	8.81	10.65	10.65	7.27	10.35	9.62	8.85	8.95	9.83	8.29	9.49	9.45
MOUSE	192287	5	Slc25a36	10039	1438520_at	NOT	4.08	4.28	4.46	4.47	3.89	4.04	3.66	3.93	3.81	3.92	3.67	3.87		7.59	6.93	5.64	6.39	6.92	7.3	6.39	6.63	7.44	8.09	5.97	6.75	6.73	6.19	6.34	6.58	6.67	6.11	6.8
MOUSE	192287	5	Slc25a36	10039	1447297_at	NOT	3.41	3.4	3.36	3.43	3.7	3.78	3.95	3.8	3.63	3.39	3.5	3.47		4.33	4.59	5	4.67	4.53	4.44	4.73	4.88	5.01	4.69	4.74	4.91	4.95	4.69	4.67	5.01	4.69	5.18	4.77
MOUSE	19225	3	Ptgs2	31000	1417262_at	PREF	9.4	9.53	3.46	3.65	3.17	3.07	3.15	3.16	3.22	3.14	3.22	2.97		5.09	4.86	4.54	4.16	4.53	7.46	6.38	5.05	7.33	4.81	4.54	4.07	4.74	5.05	5.1	4.25	4.58	4.26	9.25
MOUSE	19225	3	Ptgs2	31000	1417263_at	SPEC	8.22	8.34	3.44	3.39	3.34	3.36	3.48	3.59	3.53	3.22	3.21	3.16		5.16	5.79	5.81	5.24	5.26	5.88	6.26	5.93	6.01	5.66	6.04	5.44	6.43	5.65	5.42	5.67	5.62	5.81	6.16
MOUSE	17002	3	Ltf	1754	1450009_at	UBI	5.64	4.11	4.32	4.81	4.39	4.6	4.7	4.38	4.2	3.88	4.3	4.27		6.33	12.76	8.41	6.87	8.24	7.1	6.68	7.47	10.33	7.04	7.4	10.83	9.42	8.66	9.08	10.61	9.2	8.27	7.29
MOUSE	215418	2	Axud1	13196	1434350_at	UBI	9.74	9.62	9.75	9.86	9.06	9.05	7.83	7.53	8.24	8.23	8.13	8.01		9.28	7.77	10.78	7.61	7.64	8.38	8.29	8.93	9.11	8.23	8.42	9.11	8.82	10.47	8.65	9.27	8.53	11.55	9.81
MOUSE	26901	5	Deb1	32307	1427955_a_at	UBI	9.31	9.02	8.38	8.37	6.59	6.4	5.91	5.82	6.86	7	6.89	6.71		9.08	8.95	8.74	9.13	9.88	9.71	8.28	10.02	8.19	9.66	10.31	8.62	10.25	8.81	8.73	9.12	10.87	8.6	9.11
MOUSE	67095	4	Trak1	25103	1428327_at	UBI	8.67	8.51	8.08	8.34	8.05	8.04	6.88	7.19	7.49	7.57	7.38	7.48		8.82	9.01	9.12	9.63	9.62	10.27	9.12	9.68	9.49	9.48	9.54	8.49	9.07	9.55	10.16	8.67	10.25	8.41	9.39
MOUSE	67095	4	Trak1	25103	1452742_at	UBI	8.11	8.09	7.33	7.64	7.97	7.94	7.07	7.26	7.05	7.16	7.2	7.16		6.42	6.61	7.99	8.62	6.48	6.93	7.83	7.89	7.43	6.67	6.98	6.03	6.58	7.4	7.35	6.59	7.24	7.51	6.85
MOUSE	67095	4	Trak1	25103	1456755_at	NOT	4.76	4.44	4.81	4.48	4.91	4.82	4.53	4.9	4.69	4.17	4.58	4.58		6.15	5.97	6.79	8.28	7.76	7.19	6.02	10.77	6.62	6.44	6.24	6.26	6.25	6.71	7	5.79	10.12	6.36	5.99
MOUSE	67095	4	Trak1	25103	1459666_at	UBI	7.94	8.02	7.16	7.33	6.51	6.6	5.25	5.88	6.31	6.31	6.09	6.52		7.37	7.6	9.2	6.79	7.29	6.85	7.84	7.8	8.93	8.48	8.44	8.11	8.63	9.18	10.14	8.14	8.52	8.1	7.76
MOUSE	66202	4	1110059G10Rik	10791	1418048_at	UBI	8.19	8.42	8.54	8.4	7.3	7.14	6.25	6.09	7.47	7.52	7.47	7.37		8.91	9.41	7.97	9.15	9.05	8.92	9.23	8.82	9.22	9.43	9.52	9.54	8.92	8.98	8.71	9.4	8.46	9.64	9.02
MOUSE	20818	3	Srprb	6332	1421012_at	UBI	6.83	6.88	6.7	7	7.43	7.24	6.47	6.66	6.93	6.93	6.56	6.55		8.35	7.69	8.01	8.33	7.7	7.15	7.62	7.51	7.69	7.38	7.51	7.84	8.22	7.72	8.1	7.9	8.17	7.89	7.4
MOUSE	20818	3	Srprb	6332	1425348_a_at	UBI	9.28	9.22	9.08	8.86	9.27	9.15	8.15	8.48	8.75	8.86	8.82	8.8		9.97	8.95	10.03	9.1	8.51	8.35	8.54	8.69	8.07	8.47	7.92	8.4	9.02	8.65	8.5	8.69	9.28	8.41	9.65
MOUSE	20818	3	Srprb	6332	1450089_a_at	UBI	8.9	8.88	8.76	8.48	8.93	8.86	9.06	9	9.31	9.37	9.46	9.27		7.43	6.78	7.72	8.26	5.68	5.87	7.75	7	6.37	6.14	6.42	5.85	7.57	6.27	6.73	6.28	6.48	7.68	7.37
MOUSE	56318	4	Acpp	55552	1419832_s_at	NOT	3.91	3.69	3.64	3.45	3.93	4.2	4.67	3.87	3.95	3.55	3.76	3.83		5.64	5.49	6.07	5.37	6.25	5.33	5.91	6	5.57	5.8	5.91	5.66	7.29	6.8	6.71	6.26	6.01	5.91	5.75
MOUSE	56318	4	Acpp	55552	1441975_at	UBI	4.5	3.64	4.1	3.75	5.22	5.21	4.16	4.36	4.33	4.22	4.52	4.2		7.27	7.67	5.52	4.98	6.91	5.38	5.61	5.83	7.1	7.36	5.68	6.22	10.97	8.16	7.44	8.22	5.55	7.41	5.58
MOUSE	56318	4	Acpp	55552	1453943_a_at	NOT	3.17	3.39	3.45	3.19	4.01	3.59	3.85	3.68	3.61	3.5	3.49	3.9		5.04	5.04	5.32	4.72	5.21	4.87	5.06	5.29	5.01	5.05	5.04	5.16	6.11	5.97	6.31	5.84	5.27	6.08	4.92
MOUSE	12700	3	Cish	7667	1448724_at	UBI	7.64	7.6	8.05	8.14	6.27	5.92	6.16	6	5.82	5.62	5.69	5.76		7.73	8.9	8.47	8.13	8.05	7.85	8.35	10.12	9.2	8.96	7.99	7.75	9.16	8.74	9.59	8.47	8.98	8.98	8.05
MOUSE	76500	5	Ihpk2	56929	1428373_at	UBI	7.55	7.06	8.51	8.13	6.33	6.34	6.35	6.31	6.51	6.44	6.48	6.5		8.61	8.38	8.85	10.17	9.98	8.01	7.55	6.96	7.95	8.83	8.09	7.71	8.93	7.84	8.01	7.55	7.58	7.96	8.88
MOUSE	76500	5	Ihpk2	56929	1435319_at	UBI	7.59	7.64	7.64	7.68	8.38	8.28	8.21	8.15	7.89	8.06	7.97	7.89		8.06	8.41	8.23	10.74	9.64	9.48	8.85	7.89	9.04	8.52	8.96	8.31	8.22	9.53	8.13	8.4	8.02	8.41	8.53
MOUSE	269941	4	Chsy1;LOC100047167	8950	1434316_at	UBI	8.82	8.6	10.73	11.03	4.12	3.86	3.93	4.3	5.2	5.88	5.38	5.63		10.9	10.07	9.41	9.55	9.46	7.95	10.12	7.52	9	8.58	7.13	9.97	7.41	9.23	7.54	9.1	7.14	8.59	9.26
MOUSE	269132	5	Glt25d2	22865	1437930_at	NOT	4.77	4.51	4.43	4.4	4.62	4.72	4.75	4.45	4.59	4.05	4.27	4.44		9.22	7.39	6.68	7.73	7.44	6.95	6.41	6.91	7.52	7.29	6.16	6.67	7.29	6.59	6.81	6.61	6.92	6.83	6.7
MOUSE	67246	5	2810474O19Rik	19251	1427334_s_at	UBI	5.63	5.99	5.71	5.78	4.37	4.33	3.8	3.83	3.97	4.37	4.03	4.31		8.19	8.85	5.91	6.75	7.03	6.12	6.42	6.34	9.04	6.51	6.65	7.97	6.86	7.38	6.35	7.56	6.17	8.92	8.15
MOUSE	67246	5	2810474O19Rik	19251	1429588_at	UBI	8.58	9.01	8.85	8.79	6.08	5.89	5.88	5.44	6.63	6.64	6.52	6.48		9.95	10.32	6.67	7.09	7.92	7.83	8.71	8.5	9.61	9.19	8.27	10.15	8.79	8.63	8	9.46	7.15	10.25	8.93
MOUSE	67246	5	2810474O19Rik	19251	1437110_at	UBI	6.69	7.04	6.63	6.6	3.85	4.24	3.78	3.8	3.83	4.31	4.24	3.91		10.15	9.48	5.26	7.26	7.31	5.49	7.08	6.01	9.51	6.93	6.61	7.86	8.2	8.04	5.6	8.05	5.71	8.79	8.28
MOUSE	67246	5	2810474O19Rik	19251	1452397_at	PREF	4.84	6.69	5.88	5.77	3.95	4.31	4	3.63	4.57	4.58	4.32	4.48		6.9	4.88	5.13	5.47	5.02	5.05	5.75	5.47	5.98	5.42	5.21	5.02	5.3	5.17	5.05	5.42	5.09	9.05	5.54
MOUSE	244049	4	Mctp2	69254	1457707_at	NOT	4.02	3.95	3.7	3.8	4.3	3.79	4.48	4.2	3.74	3.72	3.89	3.89		7.82	6.38	6.24	5.78	7.22	6.13	6.08	6.35	6.47	6.21	7.67	7.4	8.35	6.54	7.24	7.78	6.26	7.74	8.85
MOUSE	233863	3	Gtf3c1	31040	1434066_at	UBI	9.57	8.96	9.24	8.83	9.74	9.85	8.55	8.64	8.97	9.02	9.06	9.05		9.34	9.21	9.25	9.68	9.23	9.22	8.52	9.1	9.09	8.82	8.61	8.92	9.34	9.49	8.92	8.75	9.62	8.8	8.81
MOUSE	233863	3	Gtf3c1	31040	1438425_at	UBI	6.54	6.29	6.08	5.49	7.52	7.57	6.87	6.6	6.52	6.86	6.55	6.88		6.43	6.52	7.17	6.75	6.47	6.44	6.43	6.69	6.3	6.56	7.47	6.36	6.59	6.41	6.45	6.66	6.69	6.81	6.61
MOUSE	233863	3	Gtf3c1	31040	1456024_at	SPEC	6.48	6.43	6.43	5.84	7.53	7.63	6.74	6.7	6.59	6.81	6.94	6.99		5.53	5.36	5.81	5.98	5.35	5.23	5.58	5.75	5.23	5.57	5.7	5.39	5.45	5.58	5.94	5.71	5.92	6.34	5.35
MOUSE	233863	3	Gtf3c1	31040	1459673_at	NOT	3.4	3.45	3.47	3.31	3.31	3.42	3.77	3.95	3.58	3.77	3.49	3.29		4.32	4.54	4.63	4.64	4.38	4.27	4.5	4.63	4.46	4.58	4.71	4.48	4.71	4.4	4.42	4.53	4.83	4.59	4.24
MOUSE	109676	5	Ank2	-	1434264_at	UBI	5.66	5.33	5.72	6.29	4.45	4.41	4.2	4.56	4.46	4.59	3.82	4.32		4.47	7.08	4.3	11.51	11.16	11.98	9.08	9.67	5.02	5.55	4.02	5.24	6.16	4.74	5.24	5.49	8.3	4.08	6.78
MOUSE	109676	5	Ank2	-	1434265_s_at	UBI	6.01	5.38	5.81	5.69	5.08	4.72	5.18	5.22	4.91	4.65	4.96	5.04		5.81	7.25	6.01	11.65	10.98	12.04	9.71	9.77	6.44	6.88	5.17	6.17	6.8	5.96	5.99	6.34	8.04	5.82	7.44
MOUSE	109676	5	Ank2	-	1440042_at	NOT	3.27	3.17	3.21	3.09	3.12	3.26	3.65	3.91	3.25	3.55	3.21	3.28		4.01	4.03	4.15	3.88	3.73	3.67	3.98	4.02	3.82	3.81	3.96	3.93	3.78	4.06	3.82	3.86	3.86	3.69	3.65
MOUSE	109676	5	Ank2	-	1440043_at	NOT	3.27	3.13	3.22	3.25	3.53	3.63	3.56	3.55	3.4	3.5	3.42	3.34		4.33	3.97	4.26	4.15	4.01	4.14	3.98	4.4	3.92	3.95	4.02	3.9	4.08	4.05	4.07	3.94	4.08	4.07	4.11
MOUSE	109676	5	Ank2	-	1444023_at	NOT	3	3.13	2.88	3	2.88	2.95	3.47	3.43	3.13	3.18	2.91	3.1		3.58	3.68	3.64	3.65	3.61	3.58	3.78	3.9	3.7	4.2	4.22	3.6	3.73	3.8	3.83	3.68	3.83	3.6	3.57
MOUSE	109676	5	Ank2	-	1459317_at	UBI	5.43	4.99	5.37	4.73	5.77	5.81	7.44	6.98	6.11	6.05	6.52	6.42		5.96	6.14	6.6	7.08	5.86	5.93	6.04	6.42	5.96	6.51	6.43	6.19	6.26	6.27	6.66	6.05	6.59	6.54	6.18
MOUSE	243725	5	Ppp1r9a	14247	1432037_at	NOT	3.33	3.49	3.37	3.42	3.42	3.51	3.53	3.59	3.49	3.44	3.67	3.37		4.66	4.62	4.59	4.75	4.26	4.63	4.59	4.61	4.87	4.28	4.54	4.43	4.56	4.34	4.13	4.34	4.25	4.3	4.43
MOUSE	243725	5	Ppp1r9a	14247	1440285_at	UBI	8.08	7.59	8.13	8.4	6.68	6.49	5.44	5.15	7.54	7.55	7.45	7.53		8.97	10.26	6.63	10.87	10.1	11.9	8.28	8.28	10.31	8.02	6.66	8.06	9.12	6.42	7	7.67	6.51	6.26	6.17
MOUSE	243725	5	Ppp1r9a	14247	1456072_at	UBI	7.89	7.74	8.11	8.44	6.37	6.3	5.09	4.96	7.33	7.42	7.15	7.16		9.08	9.62	5.72	10.39	9.5	11.38	7.69	8.39	9.7	7.85	7.04	7.42	8.75	5.47	7.23	7.5	5.53	5.17	5.31
MOUSE	243725	5	Ppp1r9a	14247	1457603_at	SPEC	4.77	4.9	4.83	4.69	4.82	5.07	5.08	5.03	4.82	5.05	4.97	4.84		5.2	4.87	5.45	5.2	5.08	4.53	5.41	5.27	4.84	4.77	5.02	4.79	4.49	4.74	5.17	4.48	5.37	5.3	5.14
MOUSE	22239	5	Ugt8a	20715	1419063_at	UBI	2.98	3.41	5.29	4.39	3.69	3.67	4.43	3.7	5.7	5.94	5.73	5.1		5.16	4.45	4.2	4.12	8.36	10.6	4.29	4.29	5.26	11.46	4.61	7.42	7.75	5.97	5.45	4.97	4.76	4.77	4.13
MOUSE	22239	5	Ugt8a	20715	1419064_a_at	UBI	3.79	3.93	4.31	4.26	4.44	4.47	4.61	5.06	4.44	5.4	4.72	4.84		5.68	5.72	6.16	5.81	5.79	5.92	5.82	6.22	5.76	6.35	6.45	6.03	5.9	6.19	6.21	5.67	6.12	6.13	5.91
MOUSE	216613	5	Ccdc85a	65605	1427157_at	NOT	2.92	2.96	2.97	3.09	2.78	2.89	3.04	2.84	2.71	2.85	2.97	2.79		3.8	4.14	3.73	5.68	6.55	8.22	5.41	5.5	7.07	4.4	3.84	3.77	3.84	3.56	3.95	4.48	6.08	3.44	3.85
MOUSE	216613	5	Ccdc85a	65605	1452332_at	NOT	3.06	3.16	3.12	3.1	3.17	3.13	3.18	3.13	3	2.85	3.03	3.17		4.33	4.89	4.62	6.16	6.1	7.88	5.24	5.31	6.18	5.19	5.16	4.72	5.18	4.69	4.89	4.84	5.13	4.81	5.02
MOUSE	20501	5	Slc16a1	20662	1415802_at	UBI	9.07	9.62	9.96	9.77	6.92	6.93	5.66	5.54	8.3	8.69	8.29	8.3		11.17	10.33	10.38	11.57	11.67	9.77	9.33	11.75	9.06	10.35	9.87	11.3	7.21	10.69	10.38	8.7	10.46	9.19	9.73
MOUSE	20501	5	Slc16a1	20662	1446274_at	NOT	3.4	3.62	3.67	3.53	3.45	3.52	3.48	3.59	3.67	3.41	3.71	3.42		5.31	4.87	5.47	5.38	5.06	4.93	4.91	5.5	4.9	4.98	5.07	4.97	5.07	5.04	5.12	4.89	4.86	5.16	4.72
MOUSE	223272	5	Itgbl1	3519	1425039_at	UBI	6.66	5.57	4.87	4.37	4.13	4.04	5.67	6.04	5.22	5.41	5.38	5.67		5.16	5.04	5.89	4.86	6	5.53	11.43	6.61	6.46	5.39	5.68	5.81	7.05	5.06	5.53	5.8	6.89	5.34	6.66
MOUSE	67489	5	Ap4b1	38203	1416631_at	UBI	6.93	6.62	6.37	6	8.74	8.67	8.27	8.46	8.09	8.34	8	8.14		6.99	7.49	7.73	7.42	7.39	7.1	7.23	7.46	7.17	7.5	7.9	7.82	6.84	7.77	6.64	7.14	7.6	7.32	7.73
MOUSE	67489	5	Ap4b1	38203	1421726_at	UBI	4.78	5.04	4.48	4.7	5.14	5.22	5.49	5.28	5.17	4.94	5.06	4.87		7.03	6.95	7.38	6.86	6.85	7.05	7.19	7.26	6.96	7.25	7.14	6.82	7.29	7.37	7.49	6.85	7.11	7.24	7.2
MOUSE	224171	5	C330027C09Rik	10842	1449698_at	UBI	6.03	6.04	6.19	6.08	6.2	6.11	6.11	6.18	6.23	6.05	6.02	6.03		7.16	6.49	6.63	6.16	6.42	6.16	6.65	6.74	6.28	6.5	6.81	6.45	7.01	6.67	6.52	6.72	6.68	6.58	6.53
MOUSE	224171	5	C330027C09Rik	10842	1449699_s_at	UBI	5.46	7.62	7.28	7.48	5.21	5.1	5.24	5.37	5.38	5.59	5.18	5.13		9.14	6.73	4.23	4.51	4.74	4.57	4.47	4.42	4.9	4.69	4.12	8.08	5.37	7.62	5.17	6.12	4.58	5.06	7.8
MOUSE	213012	4	Abhd10	10173	1427958_at	UBI	5.5	5.36	5.27	5.74	5.82	5.56	5.85	6.3	5.9	5.76	5.62	6.05		7.83	7.05	6.64	8.17	6.98	7.44	6.44	6.52	6.61	6.77	6.78	6.74	6.97	6.81	6.42	6.71	6.76	6.66	6.78
MOUSE	213012	4	Abhd10	10173	1427959_at	UBI	7.07	7.35	8.42	8.32	8.28	8.18	7.67	7.58	8.02	8.15	7.96	8.02		8.87	8.01	7.36	8.4	7.93	7.83	7.22	7.93	7.35	7.68	7.25	7.77	7.32	8.09	6.63	7.74	7.61	8.1	7.63
MOUSE	208169	5	-	-	-	-	-	-	-	-	-	-	-	-	-	-	-	-		-	-	-	-	-	-	-	-	-	-	-	-	-	-	-	-	-	-	-
MOUSE	19274	5	Ptprm	37694	1422541_at	UBI	8.49	7.88	7.42	7.67	7.36	7.28	5.23	5.13	6.98	6.86	6.86	6.74		8.17	8.67	8.09	8.02	8.31	9.27	9.19	9.89	10.3	8.06	7.34	8.52	8.15	7.04	7.68	8.16	9.41	6.15	8.45
MOUSE	210126	5	Lpp	4075	1425673_at	UBI	5.76	5.1	4.82	5.3	4.56	4.91	5.41	4.92	4.77	4.81	4.54	4.52		8	8.79	7.66	7.62	8.35	8.46	10.38	8.8	9.05	8.94	8.54	9.44	8.8	8.27	9.16	9.48	7.98	7.78	8.76
MOUSE	210126	5	Lpp	4075	1436714_at	UBI	9.03	9.11	8.32	8.8	3.65	3.93	4.86	4.78	4.9	4.52	4.52	4.61		8.37	10.46	6.48	6.52	7.88	6.76	12.59	10.01	9.95	8.46	8.52	7.87	8.43	7.65	9.13	7.71	7.46	7.63	9.18
MOUSE	210126	5	Lpp	4075	1437235_x_at	UBI	5.92	5.89	5	5.37	4.73	4.79	5.18	5.26	4.7	4.59	4.77	4.67		6.38	7.72	6.32	6.06	6.12	6	9.7	7.31	7.7	6.91	7.06	6.19	6.45	6.45	7.05	6.57	6.72	6.41	6.9
MOUSE	210126	5	Lpp	4075	1438271_at	UBI	5.15	5.26	4.31	4.36	3.22	3.02	3.32	3.71	3.12	3.22	3.25	3.02		5.6	5.81	4.93	4.93	4.49	4.58	7.39	5.25	6.52	4.64	5.01	4.52	5.7	4.81	4.93	4.9	4.98	4.98	5.62
MOUSE	210126	5	Lpp	4075	1440167_s_at	UBI	8.48	8.61	7.4	8.08	6.31	6.51	6.64	6.59	6.41	6.23	6.36	6.5		9.38	11.43	8.92	8.61	9.5	9.17	12.72	9.38	10.94	11.39	10.67	9.91	10.05	9.37	10.58	10.22	9.39	8.92	10.76
MOUSE	210126	5	Lpp	4075	1446698_at	NOT	4.84	4.58	4.57	4.36	4.53	4.57	5.07	4.9	4.46	4.7	4.36	4.62		6.51	6.83	6.66	6.1	6.41	6.45	7.59	7.15	6.62	6.43	6.72	6.52	6.94	6.65	6.88	6.98	6.67	6.76	6.68
MOUSE	210126	5	Lpp	4075	1454899_at	UBI	8.36	8.43	7.69	7.89	4.4	4.94	5.35	5.15	5.19	5.08	5.09	4.92		8.43	10.68	7.49	7.01	8.6	7.88	12.33	9.13	9.82	10.33	9.65	9	9.12	8.26	10.15	8.98	8.65	7.51	9.92
MOUSE	210126	5	Lpp	4075	1455314_at	UBI	9.15	9.16	8.22	8.99	4.57	4.3	4.98	4.78	5.47	5.4	5.12	5.36		8.26	11.11	7.34	6.49	8.91	7.84	12.26	9.64	10.3	10.36	9.89	9.11	9.71	8.68	10.33	9.49	8.89	7.94	10.13
MOUSE	75769	5	4833424O15Rik	25279	1429249_at	NOT	4.32	4.06	4	4.24	3.98	4.09	4.41	4.3	4.67	4.98	4.19	4.67		5.72	6.14	6.68	7.21	5.96	6.68	6.06	6.17	5.83	5.8	6.08	6.05	5.83	6.28	6.1	6.28	6.09	6.21	6.36
MOUSE	75769	5	4833424O15Rik	25279	1434925_at	NOT	3.08	3.2	3.24	3.18	3.23	3.11	3.29	2.92	3.3	3.88	3.6	3.36		3.77	4.33	4.08	6.41	5.44	7.19	3.9	4.05	3.77	3.83	4.07	3.94	3.75	3.7	3.84	3.8	3.88	4.02	3.97
MOUSE	75769	5	4833424O15Rik	25279	1438344_at	NOT	2.98	3.03	3.14	2.98	3.14	3.04	3.14	3.28	3.26	3.24	3.15	3.18		4.06	3.8	3.85	4.56	3.92	4.03	3.95	4.23	3.85	3.87	4.06	3.74	4.08	3.84	3.84	4.04	4.4	4.17	3.8
MOUSE	235855	4	-	-	-	-	-	-	-	-	-	-	-	-	-	-	-	-		-	-	-	-	-	-	-	-	-	-	-	-	-	-	-	-	-	-	-
MOUSE	74392	5	Specc1l	15610	1428300_at	UBI	8.51	8.85	9.12	9.28	9.46	9.38	7.26	7.39	8.43	8.48	8.63	8.48		9.51	9.46	7.87	9.09	8.82	8.86	9.87	9	10.43	8.68	8.01	9.28	8.71	9.1	8.68	9.05	9.25	9.24	8.22
MOUSE	74392	5	Specc1l	15610	1438581_at	NOT	4.59	4.01	4.01	3.97	4.47	4.47	4.56	4.27	4.36	4.02	3.98	4.35		5.97	6.05	6.45	6.21	6.48	5.65	6.78	6.24	7.49	5.9	5.91	6.17	6.59	6.43	5.95	6.41	6.36	6.2	6.14
MOUSE	72713	4	Angptl1	83224	1421421_at	NOT	3.95	3.95	4.4	4.18	4.07	4.1	4.06	4.71	4.04	3.71	4.3	4.07		5.7	5.56	5.17	4.89	4.98	5.06	5.19	5.37	4.86	4.74	5.17	4.8	5.29	4.82	4.99	5.12	5.61	5.05	4.75
MOUSE	72713	4	Angptl1	83224	1446396_at	UBI	4.89	4.54	4.68	4.98	4.76	5.07	4.51	4.61	4.45	4.38	4.29	4.28		6.26	6.91	7.16	7.16	6.84	6.77	6.51	6.53	6.25	6.44	6.74	8.13	7.16	7.34	6.83	7.92	6.83	6.76	6.83
MOUSE	72713	4	Angptl1	83224	1455224_at	NOT	3.4	3.52	3.74	3.95	3.49	3.05	3.36	3.36	3.23	3.28	3.33	3.36		6.4	6.86	4.61	4.35	5.26	4.52	5.94	5.28	4.52	4.46	4.56	4.35	5.23	4.66	5.23	4.55	6.99	4.32	4.38
MOUSE	69587	5	Pcgf3	4605	1428423_at	UBI	9.28	9.36	8.87	9.14	6.28	6.29	5	5.05	6.93	7.12	7.02	7.07		9.11	9.45	8.33	8.61	8.62	9.14	8.98	9.15	8.99	8.92	8.71	8.48	8.1	9.11	10.49	8.39	9.55	7.64	9.19
MOUSE	69587	5	Pcgf3	4605	1428424_at	NOT	3.68	3.73	3.56	3.19	3.37	3.67	3.37	3.34	3.39	3.15	3.22	3.22		5.5	5.51	5.86	5.77	5.56	5.62	5.8	6.01	5.69	5.79	5.72	5.26	6.15	5.6	5.92	5.69	5.76	5.7	5.77
MOUSE	74081	5	Cep350	8879	1431102_at	PREF	5.06	5.02	5.19	4.79	5.97	6.09	5.63	5.88	5.05	5.14	4.89	5.53		5.08	5.64	6.07	7.19	5.19	5.68	5.97	6.66	5.83	6	6.18	5.68	6.1	5.66	6.27	5.9	6.06	6.68	5.78
MOUSE	74081	5	Cep350	8879	1452470_at	SPEC	3.42	3.56	3.59	3.49	4.43	4.64	5.16	4.76	4.02	4.31	4.15	4.35		5.07	5.15	5.07	5.49	5.27	4.79	5.16	5.22	5.55	5.3	5.53	4.95	5.51	5.42	5.22	5.54	5.38	5.04	5.33
MOUSE	74081	5	Cep350	8879	1455072_at	UBI	7.52	7.33	7.93	8.09	8.54	8.69	8.33	8.21	7.84	7.86	8.05	7.96		9.43	9.4	7.23	10.16	10.48	9.9	9.39	9.24	9.68	9.68	9.28	10.14	9.24	9.21	9.44	10.07	8.82	9.45	9.53
MOUSE	223666	5	D15Wsu169e	27825	1434445_at	UBI	5.23	5.28	5.95	5.62	8.12	8.28	7.62	7.67	7.04	7.22	7.05	6.99		6.04	7.01	7.03	6.45	6.52	7.5	5.32	5.16	5.9	5.79	4.72	6.75	5.68	5.69	5.22	5.8	5.97	6.75	6.6
MOUSE	223666	5	D15Wsu169e	27825	1447521_x_at	UBI	7.97	7.57	8.34	8.23	9.99	10.01	9.1	9.22	9.07	9.05	9.05	9.23		7.49	7.9	8.1	8.17	7.87	8.91	7.27	7.42	7.93	7.51	7.22	8.15	7.41	7.43	7.34	7.64	7.78	8.09	7.72
MOUSE	223666	5	D15Wsu169e	27825	1457004_at	UBI	5.96	5.89	5.47	5.71	6.16	6.12	6.77	6.24	6.11	5.72	5.99	5.88		6.86	6.86	7.12	6.89	6.45	7.08	6.83	7.25	6.72	7.38	7.07	6.78	7.14	7.07	7.4	6.96	7.24	7.19	6.79
MOUSE	105387	5	Akr1c14	64472	1418979_at	UBI	3.49	4.6	5.85	6.37	2.91	3	3.05	3.06	3.47	3.35	3.38	3.19		10.85	10.9	4.12	3.73	4.37	4.72	7.73	5.14	9.27	10.94	11.36	5	4.58	4.12	7.25	4.42	4.55	4.12	5.3
MOUSE	240690	3	St18	8792	1436793_at	NOT	4.11	4.27	3.96	3.9	4.6	4.54	4.85	4.98	4.38	4.36	4.35	4.47		4.87	5.06	5.83	5.96	5.33	5.45	5.33	5.52	5.08	5.56	5.57	5.51	5.35	5.16	5.72	5.5	5.68	5.29	5.29
MOUSE	240690	3	St18	8792	1455123_at	NOT	3.11	3.14	2.98	3.15	3.28	3.31	3.34	3.25	3.07	3.09	3.17	3.15		4	3.63	3.8	6.34	6.47	7.64	3.83	3.86	3.78	3.88	3.79	5.79	3.67	3.9	4.28	3.69	3.85	3.88	3.77
MOUSE	244654	5	BC060632;LOC100047284	70926	1435359_at	NOT	4.47	4.46	4.72	4.84	4.46	4.63	4.23	4.48	4.35	4.17	4.15	4.27		5.73	5.96	6.93	6.73	5.74	6.6	6.07	6.13	5.89	5.86	6.15	6.15	5.94	6.01	6.05	5.79	7.44	5.67	5.93
MOUSE	22239	5	Ugt8a	20715	1419063_at	UBI	2.98	3.41	5.29	4.39	3.69	3.67	4.43	3.7	5.7	5.94	5.73	5.1		5.16	4.45	4.2	4.12	8.36	10.6	4.29	4.29	5.26	11.46	4.61	7.42	7.75	5.97	5.45	4.97	4.76	4.77	4.13
MOUSE	22239	5	Ugt8a	20715	1419064_a_at	UBI	3.79	3.93	4.31	4.26	4.44	4.47	4.61	5.06	4.44	5.4	4.72	4.84		5.68	5.72	6.16	5.81	5.79	5.92	5.82	6.22	5.76	6.35	6.45	6.03	5.9	6.19	6.21	5.67	6.12	6.13	5.91
MOUSE	216613	5	Ccdc85a	65605	1427157_at	NOT	2.92	2.96	2.97	3.09	2.78	2.89	3.04	2.84	2.71	2.85	2.97	2.79		3.8	4.14	3.73	5.68	6.55	8.22	5.41	5.5	7.07	4.4	3.84	3.77	3.84	3.56	3.95	4.48	6.08	3.44	3.85
MOUSE	216613	5	Ccdc85a	65605	1452332_at	NOT	3.06	3.16	3.12	3.1	3.17	3.13	3.18	3.13	3	2.85	3.03	3.17		4.33	4.89	4.62	6.16	6.1	7.88	5.24	5.31	6.18	5.19	5.16	4.72	5.18	4.69	4.89	4.84	5.13	4.81	5.02
MOUSE	20501	5	Slc16a1	20662	1415802_at	UBI	9.07	9.62	9.96	9.77	6.92	6.93	5.66	5.54	8.3	8.69	8.29	8.3		11.17	10.33	10.38	11.57	11.67	9.77	9.33	11.75	9.06	10.35	9.87	11.3	7.21	10.69	10.38	8.7	10.46	9.19	9.73
MOUSE	20501	5	Slc16a1	20662	1446274_at	NOT	3.4	3.62	3.67	3.53	3.45	3.52	3.48	3.59	3.67	3.41	3.71	3.42		5.31	4.87	5.47	5.38	5.06	4.93	4.91	5.5	4.9	4.98	5.07	4.97	5.07	5.04	5.12	4.89	4.86	5.16	4.72
MOUSE	223272	5	Itgbl1	3519	1425039_at	UBI	6.66	5.57	4.87	4.37	4.13	4.04	5.67	6.04	5.22	5.41	5.38	5.67		5.16	5.04	5.89	4.86	6	5.53	11.43	6.61	6.46	5.39	5.68	5.81	7.05	5.06	5.53	5.8	6.89	5.34	6.66
MOUSE	67489	5	Ap4b1	38203	1416631_at	UBI	6.93	6.62	6.37	6	8.74	8.67	8.27	8.46	8.09	8.34	8	8.14		6.99	7.49	7.73	7.42	7.39	7.1	7.23	7.46	7.17	7.5	7.9	7.82	6.84	7.77	6.64	7.14	7.6	7.32	7.73
MOUSE	67489	5	Ap4b1	38203	1421726_at	UBI	4.78	5.04	4.48	4.7	5.14	5.22	5.49	5.28	5.17	4.94	5.06	4.87		7.03	6.95	7.38	6.86	6.85	7.05	7.19	7.26	6.96	7.25	7.14	6.82	7.29	7.37	7.49	6.85	7.11	7.24	7.2
MOUSE	224171	5	C330027C09Rik	10842	1449698_at	UBI	6.03	6.04	6.19	6.08	6.2	6.11	6.11	6.18	6.23	6.05	6.02	6.03		7.16	6.49	6.63	6.16	6.42	6.16	6.65	6.74	6.28	6.5	6.81	6.45	7.01	6.67	6.52	6.72	6.68	6.58	6.53
MOUSE	224171	5	C330027C09Rik	10842	1449699_s_at	UBI	5.46	7.62	7.28	7.48	5.21	5.1	5.24	5.37	5.38	5.59	5.18	5.13		9.14	6.73	4.23	4.51	4.74	4.57	4.47	4.42	4.9	4.69	4.12	8.08	5.37	7.62	5.17	6.12	4.58	5.06	7.8
MOUSE	213012	4	Abhd10	10173	1427958_at	UBI	5.5	5.36	5.27	5.74	5.82	5.56	5.85	6.3	5.9	5.76	5.62	6.05		7.83	7.05	6.64	8.17	6.98	7.44	6.44	6.52	6.61	6.77	6.78	6.74	6.97	6.81	6.42	6.71	6.76	6.66	6.78
MOUSE	213012	4	Abhd10	10173	1427959_at	UBI	7.07	7.35	8.42	8.32	8.28	8.18	7.67	7.58	8.02	8.15	7.96	8.02		8.87	8.01	7.36	8.4	7.93	7.83	7.22	7.93	7.35	7.68	7.25	7.77	7.32	8.09	6.63	7.74	7.61	8.1	7.63
MOUSE	208169	5	-	-	-	-	-	-	-	-	-	-	-	-	-	-	-	-		-	-	-	-	-	-	-	-	-	-	-	-	-	-	-	-	-	-	-
MOUSE	19274	5	Ptprm	37694	1422541_at	UBI	8.49	7.88	7.42	7.67	7.36	7.28	5.23	5.13	6.98	6.86	6.86	6.74		8.17	8.67	8.09	8.02	8.31	9.27	9.19	9.89	10.3	8.06	7.34	8.52	8.15	7.04	7.68	8.16	9.41	6.15	8.45
MOUSE	210126	5	Lpp	4075	1425673_at	UBI	5.76	5.1	4.82	5.3	4.56	4.91	5.41	4.92	4.77	4.81	4.54	4.52		8	8.79	7.66	7.62	8.35	8.46	10.38	8.8	9.05	8.94	8.54	9.44	8.8	8.27	9.16	9.48	7.98	7.78	8.76
MOUSE	210126	5	Lpp	4075	1436714_at	UBI	9.03	9.11	8.32	8.8	3.65	3.93	4.86	4.78	4.9	4.52	4.52	4.61		8.37	10.46	6.48	6.52	7.88	6.76	12.59	10.01	9.95	8.46	8.52	7.87	8.43	7.65	9.13	7.71	7.46	7.63	9.18
MOUSE	210126	5	Lpp	4075	1437235_x_at	UBI	5.92	5.89	5	5.37	4.73	4.79	5.18	5.26	4.7	4.59	4.77	4.67		6.38	7.72	6.32	6.06	6.12	6	9.7	7.31	7.7	6.91	7.06	6.19	6.45	6.45	7.05	6.57	6.72	6.41	6.9
MOUSE	210126	5	Lpp	4075	1438271_at	UBI	5.15	5.26	4.31	4.36	3.22	3.02	3.32	3.71	3.12	3.22	3.25	3.02		5.6	5.81	4.93	4.93	4.49	4.58	7.39	5.25	6.52	4.64	5.01	4.52	5.7	4.81	4.93	4.9	4.98	4.98	5.62
MOUSE	210126	5	Lpp	4075	1440167_s_at	UBI	8.48	8.61	7.4	8.08	6.31	6.51	6.64	6.59	6.41	6.23	6.36	6.5		9.38	11.43	8.92	8.61	9.5	9.17	12.72	9.38	10.94	11.39	10.67	9.91	10.05	9.37	10.58	10.22	9.39	8.92	10.76
MOUSE	210126	5	Lpp	4075	1446698_at	NOT	4.84	4.58	4.57	4.36	4.53	4.57	5.07	4.9	4.46	4.7	4.36	4.62		6.51	6.83	6.66	6.1	6.41	6.45	7.59	7.15	6.62	6.43	6.72	6.52	6.94	6.65	6.88	6.98	6.67	6.76	6.68
MOUSE	210126	5	Lpp	4075	1454899_at	UBI	8.36	8.43	7.69	7.89	4.4	4.94	5.35	5.15	5.19	5.08	5.09	4.92		8.43	10.68	7.49	7.01	8.6	7.88	12.33	9.13	9.82	10.33	9.65	9	9.12	8.26	10.15	8.98	8.65	7.51	9.92
MOUSE	210126	5	Lpp	4075	1455314_at	UBI	9.15	9.16	8.22	8.99	4.57	4.3	4.98	4.78	5.47	5.4	5.12	5.36		8.26	11.11	7.34	6.49	8.91	7.84	12.26	9.64	10.3	10.36	9.89	9.11	9.71	8.68	10.33	9.49	8.89	7.94	10.13
MOUSE	75769	5	4833424O15Rik	25279	1429249_at	NOT	4.32	4.06	4	4.24	3.98	4.09	4.41	4.3	4.67	4.98	4.19	4.67		5.72	6.14	6.68	7.21	5.96	6.68	6.06	6.17	5.83	5.8	6.08	6.05	5.83	6.28	6.1	6.28	6.09	6.21	6.36
MOUSE	75769	5	4833424O15Rik	25279	1434925_at	NOT	3.08	3.2	3.24	3.18	3.23	3.11	3.29	2.92	3.3	3.88	3.6	3.36		3.77	4.33	4.08	6.41	5.44	7.19	3.9	4.05	3.77	3.83	4.07	3.94	3.75	3.7	3.84	3.8	3.88	4.02	3.97
MOUSE	75769	5	4833424O15Rik	25279	1438344_at	NOT	2.98	3.03	3.14	2.98	3.14	3.04	3.14	3.28	3.26	3.24	3.15	3.18		4.06	3.8	3.85	4.56	3.92	4.03	3.95	4.23	3.85	3.87	4.06	3.74	4.08	3.84	3.84	4.04	4.4	4.17	3.8
MOUSE	235855	4	-	-	-	-	-	-	-	-	-	-	-	-	-	-	-	-		-	-	-	-	-	-	-	-	-	-	-	-	-	-	-	-	-	-	-
MOUSE	74392	5	Specc1l	15610	1428300_at	UBI	8.51	8.85	9.12	9.28	9.46	9.38	7.26	7.39	8.43	8.48	8.63	8.48		9.51	9.46	7.87	9.09	8.82	8.86	9.87	9	10.43	8.68	8.01	9.28	8.71	9.1	8.68	9.05	9.25	9.24	8.22
MOUSE	74392	5	Specc1l	15610	1438581_at	NOT	4.59	4.01	4.01	3.97	4.47	4.47	4.56	4.27	4.36	4.02	3.98	4.35		5.97	6.05	6.45	6.21	6.48	5.65	6.78	6.24	7.49	5.9	5.91	6.17	6.59	6.43	5.95	6.41	6.36	6.2	6.14
MOUSE	72713	4	Angptl1	83224	1421421_at	NOT	3.95	3.95	4.4	4.18	4.07	4.1	4.06	4.71	4.04	3.71	4.3	4.07		5.7	5.56	5.17	4.89	4.98	5.06	5.19	5.37	4.86	4.74	5.17	4.8	5.29	4.82	4.99	5.12	5.61	5.05	4.75
MOUSE	72713	4	Angptl1	83224	1446396_at	UBI	4.89	4.54	4.68	4.98	4.76	5.07	4.51	4.61	4.45	4.38	4.29	4.28		6.26	6.91	7.16	7.16	6.84	6.77	6.51	6.53	6.25	6.44	6.74	8.13	7.16	7.34	6.83	7.92	6.83	6.76	6.83
MOUSE	72713	4	Angptl1	83224	1455224_at	NOT	3.4	3.52	3.74	3.95	3.49	3.05	3.36	3.36	3.23	3.28	3.33	3.36		6.4	6.86	4.61	4.35	5.26	4.52	5.94	5.28	4.52	4.46	4.56	4.35	5.23	4.66	5.23	4.55	6.99	4.32	4.38
MOUSE	69587	5	Pcgf3	4605	1428423_at	UBI	9.28	9.36	8.87	9.14	6.28	6.29	5	5.05	6.93	7.12	7.02	7.07		9.11	9.45	8.33	8.61	8.62	9.14	8.98	9.15	8.99	8.92	8.71	8.48	8.1	9.11	10.49	8.39	9.55	7.64	9.19
MOUSE	69587	5	Pcgf3	4605	1428424_at	NOT	3.68	3.73	3.56	3.19	3.37	3.67	3.37	3.34	3.39	3.15	3.22	3.22		5.5	5.51	5.86	5.77	5.56	5.62	5.8	6.01	5.69	5.79	5.72	5.26	6.15	5.6	5.92	5.69	5.76	5.7	5.77
MOUSE	74081	5	Cep350	8879	1431102_at	PREF	5.06	5.02	5.19	4.79	5.97	6.09	5.63	5.88	5.05	5.14	4.89	5.53		5.08	5.64	6.07	7.19	5.19	5.68	5.97	6.66	5.83	6	6.18	5.68	6.1	5.66	6.27	5.9	6.06	6.68	5.78
MOUSE	74081	5	Cep350	8879	1452470_at	SPEC	3.42	3.56	3.59	3.49	4.43	4.64	5.16	4.76	4.02	4.31	4.15	4.35		5.07	5.15	5.07	5.49	5.27	4.79	5.16	5.22	5.55	5.3	5.53	4.95	5.51	5.42	5.22	5.54	5.38	5.04	5.33
MOUSE	74081	5	Cep350	8879	1455072_at	UBI	7.52	7.33	7.93	8.09	8.54	8.69	8.33	8.21	7.84	7.86	8.05	7.96		9.43	9.4	7.23	10.16	10.48	9.9	9.39	9.24	9.68	9.68	9.28	10.14	9.24	9.21	9.44	10.07	8.82	9.45	9.53
MOUSE	223666	5	D15Wsu169e	27825	1434445_at	UBI	5.23	5.28	5.95	5.62	8.12	8.28	7.62	7.67	7.04	7.22	7.05	6.99		6.04	7.01	7.03	6.45	6.52	7.5	5.32	5.16	5.9	5.79	4.72	6.75	5.68	5.69	5.22	5.8	5.97	6.75	6.6
MOUSE	223666	5	D15Wsu169e	27825	1447521_x_at	UBI	7.97	7.57	8.34	8.23	9.99	10.01	9.1	9.22	9.07	9.05	9.05	9.23		7.49	7.9	8.1	8.17	7.87	8.91	7.27	7.42	7.93	7.51	7.22	8.15	7.41	7.43	7.34	7.64	7.78	8.09	7.72
MOUSE	223666	5	D15Wsu169e	27825	1457004_at	UBI	5.96	5.89	5.47	5.71	6.16	6.12	6.77	6.24	6.11	5.72	5.99	5.88		6.86	6.86	7.12	6.89	6.45	7.08	6.83	7.25	6.72	7.38	7.07	6.78	7.14	7.07	7.4	6.96	7.24	7.19	6.79
MOUSE	105387	5	Akr1c14	64472	1418979_at	UBI	3.49	4.6	5.85	6.37	2.91	3	3.05	3.06	3.47	3.35	3.38	3.19		10.85	10.9	4.12	3.73	4.37	4.72	7.73	5.14	9.27	10.94	11.36	5	4.58	4.12	7.25	4.42	4.55	4.12	5.3
MOUSE	240690	3	St18	8792	1436793_at	NOT	4.11	4.27	3.96	3.9	4.6	4.54	4.85	4.98	4.38	4.36	4.35	4.47		4.87	5.06	5.83	5.96	5.33	5.45	5.33	5.52	5.08	5.56	5.57	5.51	5.35	5.16	5.72	5.5	5.68	5.29	5.29
MOUSE	240690	3	St18	8792	1455123_at	NOT	3.11	3.14	2.98	3.15	3.28	3.31	3.34	3.25	3.07	3.09	3.17	3.15		4	3.63	3.8	6.34	6.47	7.64	3.83	3.86	3.78	3.88	3.79	5.79	3.67	3.9	4.28	3.69	3.85	3.88	3.77
MOUSE	244654	5	BC060632;LOC100047284	70926	1435359_at	NOT	4.47	4.46	4.72	4.84	4.46	4.63	4.23	4.48	4.35	4.17	4.15	4.27		5.73	5.96	6.93	6.73	5.74	6.6	6.07	6.13	5.89	5.86	6.15	6.15	5.94	6.01	6.05	5.79	7.44	5.67	5.93
MOUSE	18190	3	Nrxn2	86984	1435907_at	UBI	5.56	5.47	5.73	5.45	5.82	5.72	5.92	5.94	5.65	5.37	5.62	5.69		5.72	6.16	6.91	8.89	8.22	8.78	6.37	6.78	6.32	6.42	6.51	6.06	6.02	6.16	6.43	5.59	6.86	6.36	6.2
MOUSE	18190	3	Nrxn2	86984	1435908_at	NOT	4.32	4.05	4.14	4.01	4.34	4.32	4.29	4.52	4.56	4.17	4.28	4.07		6.44	6.67	6.71	7.23	6.68	7.57	7.21	7.3	7.22	7.13	7.25	6.81	6.95	6.77	6.74	7.14	6.99	6.93	6.88
MOUSE	233276	5	Tubgcp5	14172	1426518_at	UBI	7.11	7.11	7.76	7.98	6.96	6.8	3.73	4.37	6.9	7.16	6.95	6.79		8.78	8.32	6.31	8.77	8.32	8.76	8.08	7.44	7.67	7.65	6.99	8.51	7.59	7.19	7.05	8.09	6.83	8.61	7.52
MOUSE	233276	5	Tubgcp5	14172	1439923_at	NOT	2.93	2.98	3.03	3.03	3.06	2.98	2.83	2.83	2.78	2.93	2.91	2.92		3.74	3.75	3.74	4.01	3.65	3.61	3.55	3.64	3.75	3.52	3.47	3.56	3.72	3.62	3.55	3.45	3.64	3.78	3.66
MOUSE	233276	5	Tubgcp5	14172	1439924_x_at	NOT	3.06	3.18	3.21	3.11	2.89	3.15	2.87	3.04	2.97	3.11	3.11	2.98		3.57	3.47	3.74	3.78	3.48	3.59	3.51	3.64	3.59	3.27	3.53	3.52	3.78	3.66	3.55	3.48	3.7	3.61	3.54
MOUSE	233276	5	Tubgcp5	14172	1457282_x_at	UBI	5.78	5.4	5.28	5.19	5.05	5.57	5.71	5.86	5.56	5.67	5.32	5.28		6.6	5.69	5.6	6.39	5.53	5.3	6.94	6.13	5.83	5.42	6.64	5.45	6.51	5.33	5.52	6.13	5.74	5.16	5.42
MOUSE	211499	3	Tmem87a	9165	1424454_at	UBI	8.15	7.87	8.94	8.55	7.46	7.55	7.12	7.33	7.3	7.97	7.31	7.03		7.75	9.75	7.61	9.73	9.8	9.5	7.65	7.73	8.22	9.68	8.61	9.76	9.77	9.73	9.52	9.94	9.33	10.1	9.46
MOUSE	26390	3	Mapkbp1	69109	1423403_at	UBI	6.32	6.35	8.13	8.2	9.49	9.66	8.57	8.74	9.01	8.87	9.14	9.25		8.83	8.21	8.44	8.92	8.62	9.08	8.34	8.4	8.61	8.38	7.74	7.71	8.49	7.97	8.31	8.21	8.57	7.37	7.67
MOUSE	26390	3	Mapkbp1	69109	1450973_s_at	UBI	6.53	6.73	7.8	8.22	9.66	9.63	8.69	8.67	8.73	8.82	8.77	8.97		9.23	8.39	8.55	8.59	8.61	9.01	8.01	7.37	8.23	8.07	7.04	7.58	7.87	7.93	7.83	7.99	8.22	7.41	7.37
MOUSE	22346	5	Vhlh	465	1421071_at	UBI	7.52	7.67	7.77	7.48	8.33	8.43	7.3	7.68	7.69	7.81	7.81	7.83		6.16	6.9	7.12	7.68	6.43	6.87	7.01	6.7	6.42	6.63	6.29	6.5	6.58	6.91	6.67	6.63	6.32	7.18	6.65
MOUSE	22346	5	Vhlh	465	1434708_at	UBI	8.35	8.52	8.34	8.36	8.62	8.61	7.41	7.69	7.87	7.98	7.88	7.91		7.94	8.54	9.38	8.85	8.33	8.69	8.24	7.84	8.2	8.09	7.47	8.48	7.62	8.78	8.05	8.59	7.94	7.91	8.02
MOUSE	22346	5	Vhlh	465	1445514_at	UBI	5.72	5.33	5.41	5.31	5.62	5.5	5.73	5.58	5.42	5.03	5.16	5.38		6.94	6.88	7.57	7.04	7.15	7.13	6.59	7.14	6.87	7.23	6.98	7.49	6.82	7.41	7.48	7.41	7.13	7.69	6.78
MOUSE	28105	5	Trim36	10275	1441969_at	UBI	4.51	4.71	4.75	4.74	4.63	4.63	5.39	5.29	4.8	4.55	4.75	4.63		6.69	5.69	6.09	7.29	7.1	6.24	6.23	5.83	6.1	6.04	5.67	5.98	5.54	5.86	6.14	6.11	5.7	6.05	5.53
MOUSE	28105	5	Trim36	10275	1455837_at	UBI	5.19	4.91	5.63	4.67	10.54	10.47	12.83	12.77	12.61	12.64	12.83	12.67		7.25	6.55	7.45	7.46	6.62	6.45	7.21	7.24	6.68	6.89	6.9	7.13	7.33	7.17	7.28	7.08	7.34	7.33	7.01
MOUSE	19058	5	Ppp3r1	68099	1421786_at	PREF	5.14	4.96	5.63	5.46	4.16	3.96	4.71	4.41	4.35	4.18	4.15	4.05		5.58	5.2	4.92	6.79	5.38	4.81	5.9	5.34	6.24	5.25	4.68	5.77	4.86	5.56	4.41	5.43	4.75	7.1	5.05
MOUSE	19058	5	Ppp3r1	68099	1433591_at	UBI	9.96	9.94	10.4	10.29	6.44	5.84	6.86	6.59	7.65	7.76	7.67	7.73		10.02	10.02	8.32	11.24	10.27	12	9.94	10.02	9.83	9.43	9.17	9.89	9.42	9.83	9.53	9.7	9.69	10.25	9.94
MOUSE	19058	5	Ppp3r1	68099	1450368_a_at	PREF	6.85	7.17	6.71	6.91	5.03	4.87	7.02	6.97	6.49	6.59	6.63	6.44		4.61	3.98	4.14	6.88	4.62	4.34	5.78	5.28	5.06	3.96	4.11	4.71	4.6	4.38	3.62	4.48	5.02	7.38	4.3
MOUSE	218343	3	AK129128	40966	1435568_at	UBI	6.53	6.75	6.51	6.45	4.93	4.82	3.96	4.44	4.8	4.68	4.44	5.04		9.03	8.09	6.28	7.54	7.83	7.74	8.26	7.8	7.77	7.75	7.78	8.2	7.87	7.14	7.53	8.02	7.64	7.65	8.89
MOUSE	218343	3	AK129128	40966	1443587_at	NOT	3.72	4	3.48	3.57	3.57	3.59	3.76	3.41	3.41	3.59	3.57	3.62		3.79	3.77	4.21	4.28	3.94	3.92	3.87	4.22	3.94	4.07	4.11	4.24	3.98	4.17	3.93	4.07	4.3	4.38	4.11
MOUSE	622665	5	RP23-233B9.8	77410	1457501_at	NOT	4.29	3.86	3.95	3.99	4.11	4.32	4.44	4.11	4.18	4.27	4.18	4.32		5.73	5.92	5.84	5.68	5.68	5.64	5.81	5.67	6.54	5.98	6.05	6.19	6.31	5.77	5.69	5.84	5.73	5.73	5.61
MOUSE	544817	5	Arhgap27	45715	1416758_at	UBI	7.89	7.76	6.92	7.07	7.35	7.31	7.42	7.4	7.14	6.96	7.25	7.18		8.86	8.11	9.05	7.52	8.48	8.19	8.02	8.42	8.57	8.38	8.28	8.65	8.58	8.75	9.51	8.61	8.39	9.07	8.09
MOUSE	544817	5	Arhgap27	45715	1457655_x_at	NOT	3.14	2.98	3.12	3.12	3.53	3.4	3.12	3.06	3.12	3.05	3.26	3.31		3.56	3.93	4.43	4.23	3.95	4.08	4.18	3.98	4.12	3.99	4.03	3.9	4.03	4.17	4.39	4.42	4.05	3.98	3.85
MOUSE	217721	3	Flvcr2	9840	1424123_at	UBI	6.99	7.32	8.03	7.92	5.97	5.77	7.83	7.86	7.65	8.02	7.66	7.85		7.79	8.48	10.51	6.58	8.3	7.16	6.48	7.8	8.1	8.8	8.45	7.14	7.01	6.22	7.78	7.1	7.12	6.88	7.04
MOUSE	72895	5	Setd5	12485	1437206_at	UBI	8.31	8.2	8.98	8.92	7.32	7.46	7.13	7.03	7.11	7.12	7.08	7.07		7.47	8.82	8.27	6.97	8.24	8.24	8.43	7.69	8.32	7.77	7.61	8.13	7.95	9.26	7.77	7.83	7.72	8.91	8.88
MOUSE	72895	5	Setd5	12485	1439515_at	UBI	5.46	5.47	5.16	5.37	4.89	4.56	4.61	4.31	4.13	4.43	4.54	4.59		7.55	7.06	5.61	7.31	6.6	7.13	6.82	5.13	6.54	6.64	6.9	6.7	7.34	5.66	6.39	6.93	5.75	6.78	7.2
MOUSE	72895	5	Setd5	12485	1441125_at	PREF	5.04	4.82	5.28	4.69	4.9	5.08	5.13	5.01	4.6	4.98	4.7	5.04		5.24	5.15	5.41	5.75	4.78	5.14	5.74	5.71	5.58	5.41	5.73	5.33	5.54	5.5	5.75	5.43	5.16	5.68	5.09
MOUSE	105440	5	Kctd9	9754	1418399_at	UBI	8.92	9.18	8.29	8.43	9.72	9.78	9.02	9.05	8.78	8.97	9.02	8.98		8.54	8.19	8.16	7.35	8.23	8.21	7.81	9.4	7.71	8.3	7.42	7.87	7.54	7.31	7.64	7.31	9.53	6.9	9.76
MOUSE	329919	5	-	-	-	-	-	-	-	-	-	-	-	-	-	-	-	-		-	-	-	-	-	-	-	-	-	-	-	-	-	-	-	-	-	-	-
MOUSE	68842	4	2210038L17Rik;LOC100046693;Tulp4	32467	1440282_at	NOT	3.54	3.57	3.32	3.31	3.92	4	4.43	4.42	3.93	3.83	3.81	4		3.92	3.63	3.91	4.19	3.77	3.71	3.82	3.96	3.91	3.62	3.95	3.82	3.68	3.96	3.71	3.8	3.92	4.41	3.85
MOUSE	68842	4	2210038L17Rik;LOC100046693;Tulp4	32467	1448548_at	UBI	10.24	10.1	8.82	8.96	9.61	9.82	8.9	8.87	8.84	8.85	8.92	8.92		9.91	10.23	8.15	10.42	10.4	10.94	10.16	9.53	10.02	9.83	9.4	9.09	10.09	8.82	9.25	9.65	10.01	9.17	9.78
MOUSE	16878	5	Lif	1734	1421206_at	UBI	4.48	4.57	4.06	4.42	4.81	4.81	5.26	4.92	4.64	4.6	4.83	4.64		5.17	5.62	6.15	5.58	6.06	5.69	5.86	6.01	5.9	5.76	6.44	5.78	6.45	5.92	6.05	6.14	6.32	5.78	5.9
MOUSE	16878	5	Lif	1734	1421207_at	UBI	9.06	9.06	4.45	4.46	4.16	4.11	4.79	4.72	4.04	3.92	4.45	4.52		5.84	6.11	6.94	5.91	6.02	6.23	6.38	6.33	6.38	6.57	6.44	6.15	6.35	6.61	6.86	6.24	6.29	6.75	6.27
MOUSE	16878	5	Lif	1734	1450160_at	SPEC	5.61	6.1	4.14	4.04	4.53	4.66	4.8	4.71	4.61	4.32	4.4	4.48		5.53	5.32	5.99	5.42	5.58	5.84	5.48	5.8	5.27	5.85	6.01	5.53	5.52	5.84	5.93	5.81	6.1	6.28	5.7
MOUSE	67946	5	Spata6	10410	1418650_at	UBI	7.04	7.22	6.65	6.77	11.35	11.28	12.96	12.9	12.94	12.83	12.86	12.88		7.56	7.62	6.95	6.23	6.44	6.81	7.37	7.23	7.4	7.37	7.02	7.28	7.6	8	7.8	7.37	6.83	8.44	7.7
MOUSE	67946	5	Spata6	10410	1418651_at	UBI	7.16	7.02	6.25	6.37	10.28	10.12	10.01	10.06	9.89	9.94	9.97	9.92		6.92	7.41	6.89	6.44	6.24	6.39	7.65	7.02	7.97	7.72	6.34	7.57	7.1	7.99	7.64	7.44	6.18	8.11	7.6
MOUSE	67946	5	Spata6	10410	1438023_at	SPEC	3.93	3.9	3.73	4.22	5.81	5.45	6.83	6.77	5.58	6.18	6.16	6.13		4.6	4.61	5.31	4.81	4.73	4.71	5.23	5.24	5.36	5.02	5.15	5.01	4.69	5.31	5.46	5.15	5.05	5.55	5.1
MOUSE	67946	5	Spata6	10410	1445355_at	NOT	2.88	2.92	2.8	2.8	2.94	2.77	3.28	3.01	2.86	3	2.97	2.88		3.68	3.36	3.87	3.44	3.39	3.4	3.49	3.62	3.62	3.45	3.38	3.36	3.4	3.42	3.66	3.63	3.33	3.81	3.42
MOUSE	238271	4	Kcnh5	15858	1441742_at	NOT	3.04	2.72	3.1	2.85	2.86	2.88	2.93	2.92	3.03	2.86	3.05	2.93		3.48	3.51	3.75	4.31	4.02	4.77	3.42	3.54	3.39	3.61	3.62	3.34	3.44	3.53	3.66	3.39	3.53	3.57	3.5
MOUSE	76074	3	5830443L24Rik;Gbp4;LOC675363;Mpa2l	86289	1418776_at	NOT	2.95	3.05	3.3	3.07	3.12	3.02	2.95	3.24	2.95	3.04	3.05	3.07		4.77	6.84	4.16	3.78	4.2	3.89	4.27	4.46	5.8	5.78	5.17	9.15	7.53	9.19	4.67	8.73	4.75	10.02	4.37
MOUSE	76074	3	5830443L24Rik;Gbp4;LOC675363;Mpa2l	86289	1421104_at	UBI	4.69	5	4.82	4.97	5.24	5.04	5.11	5.15	4.91	5.02	5.15	5.12		6.55	6.32	7.07	6.38	6.31	6.25	6.68	7.1	6.29	6.52	6.35	6.4	6.58	6.72	6.78	6.24	6.59	6.49	6.44
MOUSE	20474	5	Six4	69089	1425767_a_at	UBI	4.24	4.32	5.9	5.65	4.65	4.88	4.84	4.81	4.47	4.09	4.09	4.32		5.1	6.15	5.71	5.56	5.89	6.14	6.59	6.78	7.46	6.18	6.06	5.27	7.53	5.7	5.43	6	7.42	5.87	5.26
MOUSE	20474	5	Six4	69089	1427701_a_at	NOT	3.79	3.87	4.92	4.25	4.3	4.14	4.51	4.6	4.07	3.58	3.84	3.7		4.63	4.5	5.17	4.84	4.9	5.1	4.79	5.24	4.93	4.91	4.88	4.74	5.13	5.23	5.08	4.96	4.74	5.3	4.58
MOUSE	20474	5	Six4	69089	1439753_x_at	NOT	3.02	3.07	4.11	3.47	3.1	3.11	3.1	3.16	3.01	3.02	3.06	3.03		3.71	4.91	3.49	3.67	4.49	3.93	5.51	4.46	6.59	5.03	3.65	3.34	6.95	4.24	4	5.33	7.93	3.66	3.74
MOUSE	20474	5	Six4	69089	1456862_at	NOT	3	2.95	3.56	3.62	3.06	3.13	3.11	3.17	3.15	2.97	3.08	3.18		3.68	5.53	3.89	3.67	4.44	4.26	5.47	4.52	6.67	5.2	3.48	3.48	6.73	4.56	4.04	5.14	8.2	4.06	3.64
MOUSE	18764	5	Pkd2	20104	1417753_at	UBI	9.85	9.45	9	9.31	4.8	4.45	5.91	5.85	6.5	6.58	6.15	6.59		8.99	9.89	7.8	8.48	9.05	9.1	10.92	8.86	10.38	11.27	8.39	8.78	7.99	6.89	8.49	7.94	8.27	5.27	9.37
MOUSE	18764	5	Pkd2	20104	1441870_s_at	UBI	10.95	10.52	10.02	10.33	6.17	6.33	7.31	7.32	7.76	7.61	7.57	7.53		9.96	10.5	8.78	9.5	9.87	9.7	11.55	9.7	10.99	12.04	9.25	9.29	9.02	7.93	9.27	8.98	8.98	6.83	9.86
MOUSE	14472	5	Gbx2	1138	1420337_at	NOT	3.13	3.37	3.38	3.28	3.69	3.43	3.39	3.41	3.36	3.33	3.38	3.4		7.93	4.59	4.37	4.16	4.16	4.56	4.22	4.41	4.2	3.9	4.25	4.25	4.76	4.05	4.22	4.12	4.35	3.8	4.06
MOUSE	13612	5	Edil3	21166	1425622_at	NOT	4.47	4.11	3.69	3.98	4.1	4.33	4.34	4.4	3.92	4.1	4.36	3.94		4.5	5.28	5.73	8.42	5.93	5.87	5.76	5.72	5.7	5.42	5.85	5.3	5.28	5.62	5.39	5.12	5.53	5.33	5.35
MOUSE	13612	5	Edil3	21166	1425842_at	NOT	3	3.07	3.03	2.95	3.04	3.1	3.17	3	2.99	3.13	3.25	3.12		3.88	3.85	3.98	4.92	4.15	4.4	3.85	4.5	4.02	4.22	4.03	3.92	4.01	3.95	4.01	3.67	4.32	3.81	3.92
MOUSE	13612	5	Edil3	21166	1433474_at	NOT	3.05	2.98	2.86	2.93	3.17	2.91	3.16	3.04	2.9	2.8	2.99	3.14		4.19	3.99	3.86	8.3	8.77	9.97	4	3.95	5.8	3.79	3.69	3.78	3.94	3.66	3.8	3.76	4.44	3.99	4.26
MOUSE	13612	5	Edil3	21166	1440674_at	NOT	3.18	3.24	3.12	3.26	3.42	3.48	3.59	3.45	3.1	3.06	3.15	3.24		4.54	4.62	5.05	4.65	4.79	4.97	4.55	5.13	4.56	5.2	5.05	5.11	4.81	4.54	5.1	5.04	5.27	4.89	4.54
MOUSE	13612	5	Edil3	21166	1446573_at	NOT	3.34	3.46	3.26	3.3	3.38	3.29	3.44	3.31	3.32	3.2	3.33	3.28		3.83	4.1	4.83	4.55	4.61	4.94	4.3	4.3	4.39	4.39	4.69	4.16	4.22	4.68	4.29	4.63	4.24	4.16	4.36
MOUSE	13612	5	Edil3	21166	1458867_at	NOT	3.03	2.94	2.94	2.84	2.98	3.04	2.89	2.89	3.01	2.86	3.05	2.97		3.64	3.64	3.91	3.62	3.56	3.84	3.72	3.87	3.8	3.5	3.76	3.65	3.89	3.75	3.65	3.48	3.8	3.92	3.71
MOUSE	67708	5	1810048J11Rik	23366	1426991_at	UBI	6.1	5.79	6.32	6.46	7.42	7.49	5.94	6.03	6.72	7.19	6.74	6.82		7.39	7.34	6.54	8.82	8.03	8.65	7.82	6.76	7.71	6.95	7.03	7.05	6.79	6.77	6.78	7.01	6.98	7.06	7.18
MOUSE	67708	5	1810048J11Rik	23366	1453020_at	UBI	7.01	7.29	7.31	7.12	7.88	7.8	7.9	8.03	7.92	7.94	7.86	7.84		8.85	8.38	8.79	7.87	7.54	7.39	8.27	8.07	7.94	7.86	8.46	7.81	7.5	8.2	7.96	7.9	8.49	8.25	8.05
MOUSE	74522	5	Morc2a	8966	1429532_at	UBI	7.79	7.85	8.9	8.79	9.28	9.17	7.7	7.87	8.35	8.36	8.54	8.31		9.41	9.11	8.59	9.19	8.69	8.79	8.66	8.25	8.55	8.64	8.44	8.8	8.41	9.24	8.41	8.89	8.49	8.85	8.64
MOUSE	19249	5	Ptpn13	7909	1431791_a_at	PREF	4.67	4.71	4.51	4.4	4.7	4.98	4.95	4.87	4.78	5.03	5.2	4.95		5.24	4.87	5.44	5.31	4.73	4.92	5.35	5.66	5.25	5.62	5.75	4.93	5.25	5.2	5.5	5.2	5.31	5.52	5.28
MOUSE	19249	5	Ptpn13	7909	1452127_a_at	UBI	6.28	6.48	7.16	7.13	5.05	4.87	4.78	4.46	5.54	5.67	5.36	5.5		9.71	9.2	7.32	6.98	8.46	7.42	7.09	6.96	9.17	9.26	6.1	7.16	7.36	7.39	7.82	6.98	6.95	6.6	8.64
MOUSE	210106	5	Pols	5089	1438003_at	UBI	6.49	7.03	7.46	7.17	6.43	6.45	6.77	7.01	5.9	6.35	6.41	6.45		8.03	7.01	7.73	7.61	6.5	6.87	7.72	7.45	6.9	7.01	7.58	6.82	7.24	7.15	7.3	7.03	7.14	7.6	7.37
MOUSE	210106	5	Pols	5089	1438004_at	UBI	7.79	8.32	8.68	8.99	5.52	5.69	5.87	5.48	5.99	5.93	6.01	6.28		10.03	7.93	8.14	8.11	7.9	8.56	8.14	7.25	7.16	8.17	8.15	7.94	7.88	8.49	8.16	7.15	7.43	7.24	7.94
MOUSE	319468	3	Ppm1h	18537	1435510_at	UBI	5.37	5.29	4.33	4.37	5.52	5.23	6.93	7	5.36	5.34	5.34	5.41		7.58	6.57	7.76	7.05	6.81	6.85	6.41	6.89	6.3	7.52	6.68	6.92	6.98	8.07	7.67	7.07	6.73	7.69	8.17
MOUSE	99929	3	Tiparp	9167	1426721_s_at	UBI	8	8.27	9.83	9.62	8.13	8.06	6.55	6.66	7.94	8.11	7.94	7.9		11.25	10.2	7.21	8.3	9.07	8.92	8.3	8.48	9.39	8.96	8.08	9.25	8.05	8.14	8.65	8.75	8.4	9.92	9.99
MOUSE	99929	3	Tiparp	9167	1452160_at	UBI	7.39	7.48	9.34	9.06	7.15	7.25	4.96	5.12	7.06	7.46	6.99	6.93		9.74	6.89	4.37	6.85	5.42	4.92	5.99	6.65	7.21	4.57	4.91	5.16	5.58	4.65	4.29	4.72	4.39	7.9	7.85
MOUSE	99929	3	Tiparp	9167	1452161_at	UBI	7.04	7.2	8.72	8.41	6.93	6.64	4.87	5.1	6.64	6.91	6.57	6.27		9.13	9.81	7.49	7.24	8.26	7.58	6.72	7.6	8.62	7.83	7	7.35	7.93	7.42	7.82	7.71	7.43	7.78	9.59
MOUSE	106585	5	Ankrd12	9059	1435230_at	UBI	6.6	6.4	7.3	7.05	7.27	7.23	7.56	7.53	6.96	7.16	6.93	7.01		7.56	7.79	5.51	9.63	9.7	8.74	8.45	7.43	8.49	7.98	6.8	8.86	7.42	7.29	6.66	8.28	6.51	8.86	7.63
MOUSE	106585	5	Ankrd12	9059	1436610_at	NOT	4.08	4.22	3.97	4.12	4.58	4.81	4.28	4.41	4.22	4.09	4.18	4.24		5.97	6.9	6.79	9.19	8.68	8.42	7.08	6.8	7.26	7.19	7.21	6.98	6.94	6.67	6.5	7.32	6.61	6.52	6.73
MOUSE	106585	5	Ankrd12	9059	1440193_at	UBI	6.17	5.98	6.84	6.85	6.78	6.99	6.74	6.56	6.41	6.52	6.22	6.27		8.49	8.49	7.55	11.25	10.49	9.05	8.08	7.67	9.07	7.68	7.78	8.94	7.64	8.25	6.86	8.61	7.19	8.69	8.61
MOUSE	106585	5	Ankrd12	9059	1443867_at	NOT	3.46	3.49	3.44	3.56	4.04	3.66	3.97	3.91	3.29	3.81	3.27	3.44		6.26	6.71	5.86	8.51	8.97	6.64	5.87	5.92	7.22	6.4	6.13	6.83	5.72	6.56	5.69	7.28	5.94	7.63	6.75
MOUSE	106585	5	Ankrd12	9059	1450168_at	NOT	3.39	3.38	3.48	3.47	3.9	3.7	3.76	3.77	3.46	3.62	3.66	3.59		6.3	4.78	4.89	5.28	4.97	4.53	4.82	4.73	4.8	5.05	4.86	4.94	4.57	4.67	4.67	4.82	5.12	5.16	4.96
MOUSE	217303	4	Cd300a	48514	1435903_at	NOT	4.01	3.8	3.82	3.83	4.01	4.03	4.47	4.6	4.01	3.81	4.14	4.11		5.64	6.36	6.83	5.57	5.89	5.93	6.19	6.17	6.24	6.23	7.37	8.55	6.23	7.4	6.64	6.62	6.67	6.44	5.8
MOUSE	217303	4	Cd300a	48514	1445292_at	NOT	3.25	3.38	3.48	3.36	3.38	3.6	4.03	3.44	3.36	3.44	3.48	3.5		4.13	4.34	4.7	4.23	4.36	4.32	4.38	4.77	4.36	4.65	4.6	4.67	4.55	4.46	4.8	4.66	4.4	4.45	4.45
MOUSE	52837	5	Txndc13	10901	1435770_at	UBI	5.44	5.25	5.5	5.42	5.6	5.52	5.36	5.45	5.52	5.38	5.46	5.25		6.18	5.99	6.36	7.72	6.09	6	6.77	6.83	6.04	5.79	6.12	5.64	6.26	6.47	6.13	6.08	6.91	6.6	6.27
MOUSE	52837	5	Txndc13	10901	1453120_at	UBI	9.16	9.22	9.64	9.75	8.34	8.25	7.71	7.92	8.74	8.85	8.7	8.61		10.31	10.03	6.35	11.05	10.66	11.9	10.46	9.75	9.33	9.4	8.95	9.51	7.59	8.44	8.91	8.76	9.33	9.48	8.72
MOUSE	52837	5	Txndc13	10901	1453787_at	PREF	5.88	5.45	6.12	6.35	6.58	6.49	6.66	6.85	6.53	6.77	6.85	6.65		5.62	5.63	4.84	7.45	4.72	5.01	6.2	5.92	5.08	5.45	5.3	5.18	5.49	4.74	5.85	5.11	5.74	6.04	5.21
MOUSE	64657	4	Mrps10	10028	1428153_at	UBI	9.15	9.44	9.39	9.12	9.49	9.58	7.45	7.79	9	9.12	9.08	9.05		9.42	9.05	9.52	8.33	9.25	9	7.36	8.57	7.85	9.33	9.59	8.8	7.86	8.96	9.27	8.52	10.73	8.75	8.79
MOUSE	64657	4	Mrps10	10028	1458999_at	UBI	5.51	5.1	5.04	4.83	5.71	5.66	5.54	5.46	5.4	5.24	5.18	5.18		6.51	6.53	6.51	6.87	6.69	6.33	6.43	6.91	6.54	6.38	6.62	6.88	6.54	6.98	6.79	6.67	6.89	6.3	7.04
MOUSE	93728	3	Pabpc5	5857	1446162_at	NOT	3	2.97	2.85	2.9	3.08	2.78	2.81	2.87	2.86	2.76	2.91	2.68		3.49	3.43	3.45	3.39	3.38	3.48	3.38	3.64	3.4	3.46	3.63	3.56	3.47	3.56	3.45	3.49	3.75	3.79	3.4
MOUSE	382014	5	Tmem16h	105726	1437895_at	PREF	5.54	4.93	4.39	4.39	4.32	4.57	4.68	4.6	4.55	4.44	4.65	4.34		6.25	5.39	5.97	6.16	5.29	5.95	5.3	5.43	5.4	5.46	5.38	5.32	5.6	5.56	5.76	5.79	5.97	6.26	5.48
MOUSE	217207	3	Dhx8	3628	1426629_at	UBI	7.9	7.74	8.81	8.28	8.99	8.85	9.46	9.42	8.88	8.9	8.91	9.05		8.53	8.4	8.49	8.57	8.17	8.06	7.86	7.9	7.64	7.84	8.12	8.53	8.1	9.3	8.36	8.34	8.03	9.09	8.88
MOUSE	13482	5	Dpp4	3279	1416697_at	NOT	4.1	4.04	4.15	4.11	4.07	4.23	4.16	4.38	4.21	3.99	4.11	4.17		4.77	6.2	5.27	4.61	6.05	4.79	5.62	5.72	7.89	8.68	9.64	8.43	8.95	7.19	5.98	8.49	6.09	7.71	9.08
MOUSE	13482	5	Dpp4	3279	1438279_at	NOT	4.01	3.94	3.57	3.68	4.19	4.14	4.01	4.1	3.7	3.86	3.64	3.77		6.17	6.61	7.21	6.08	6.46	6.35	6.54	6.88	8.39	7.44	8.7	8.58	8.66	7.37	6.59	8.48	7	7.68	7.88
MOUSE	13482	5	Dpp4	3279	1441342_at	NOT	3.14	3.11	2.96	3.32	3.22	3.18	3.19	3.16	3.15	3.08	3.09	3.29		4.78	5.21	5.05	4.74	5.52	5.22	5.13	5.08	7.19	7.19	8.04	7.21	7.53	5.42	5.01	6.95	5.56	5.15	6.78
MOUSE	13482	5	Dpp4	3279	1459973_x_at	NOT	2.94	2.87	2.94	2.9	3.17	2.87	2.9	2.88	2.92	2.96	2.93	2.8		3.68	5.13	4.54	3.77	4.62	4.02	4.5	4.24	8	7.64	8.5	7.88	6.57	6.46	4.25	7.67	4.96	4.96	7.66
MOUSE	67555	5	4933434I20Rik;LOC100045417	72505	1422096_at	SPEC	4.21	4.35	4.29	4.25	9.77	9.8	8.85	9	8.96	9.01	9.01	9.05		5.61	5.25	6.04	5.13	5.37	5.44	5.34	5.89	5.35	5.31	5.42	5.48	5.24	5.74	5.68	5.38	5.54	5.83	5.71
MOUSE	56208	3	Becn1	2794	1430358_at	NOT	4.45	4.52	4.3	4.37	4.78	4.72	4.89	4.56	4.2	4	4.15	4.23		6.51	6.68	6.87	7.16	6.89	7.11	7.06	6.9	6.83	6.84	6.85	6.71	7.16	6.79	6.96	7.03	6.91	6.58	6.81
MOUSE	56208	3	Becn1	2794	1435219_x_at	PREF	5.38	5.63	5.32	5.34	5.34	5.48	5.6	5.38	5.25	5.23	5.4	5.28		6.04	5.62	5.36	5.65	5.09	5.6	5.59	5.78	5.41	5.81	5.17	5.6	5.06	5.59	5.51	4.98	5.62	5.78	5.62
MOUSE	56208	3	Becn1	2794	1437006_x_at	NOT	4.55	4.3	4.02	4.21	4.29	4.45	4.29	4.19	4.33	4.18	4.17	4.29		7.17	7.7	7.49	6.8	7.32	7.66	7.78	7.52	7.81	7.78	8.15	7.5	8.09	7.84	7.68	7.98	7.83	7.55	7.68
MOUSE	56208	3	Becn1	2794	1455880_s_at	UBI	10.02	10.08	9.04	9.17	9.46	9.37	8.95	9.02	8.88	9.08	8.5	8.7		9.51	10.33	9.64	9.12	10.1	10.43	9.55	9.3	9.89	10.6	10.04	11.09	9.9	10.43	10.14	10.52	10.06	11.01	10.5
MOUSE	56208	3	Becn1	2794	1460320_at	UBI	9.52	9.67	9.16	9.07	10.07	10.01	9.39	9.55	9.54	9.67	9.52	9.66		8.76	9.85	9.21	9.51	9.47	9.86	9.43	9.26	9.46	9.77	9.22	10.24	9.38	9.9	9.74	9.52	9.15	10.73	10.14
MOUSE	330361	5	AW146020	2411	1439020_at	UBI	6.48	6.76	6.66	6.61	6.96	7	7.21	7.23	6.76	6.75	6.95	6.81		8.21	7.17	6.87	7.51	7.26	6.92	7.4	7.36	7.48	7.3	7.19	7.52	7.64	7.26	7.25	7.4	7.14	7.59	7.35
MOUSE	66860	3	Tanc1	18946	1452714_at	UBI	9.78	9.38	8.56	8.62	8.17	7.92	8.04	8.05	7.32	7.33	7.42	7.56		10.68	10.51	8.41	8.84	9.28	9.25	8.44	8.6	9.82	9.72	7.21	8.19	9.71	8.18	8.97	8.68	8.1	7.96	9.61
MOUSE	108015	5	Chrnb4	20196	1425849_at	SPEC	4.45	4.6	4.3	4.33	4.91	4.83	5.35	5.29	4.92	4.6	4.83	4.8		4.67	4.41	5.21	4.99	4.62	4.83	4.55	5.05	4.44	4.83	4.95	4.59	4.58	4.91	5.13	4.55	4.83	4.9	5.05
MOUSE	108015	5	Chrnb4	20196	1457008_at	NOT	3.84	3.88	4	3.82	4.27	4.08	4.1	4.38	3.85	3.94	4.02	3.69		5.59	5.99	6.46	6.3	6.63	6.35	6.25	6.4	6.4	6.08	6.29	6.1	6.31	6.11	7.17	6.61	6.15	6.03	6.2
MOUSE	50877	3	Neu3	4847	1419339_at	NOT	4.08	4.17	3.97	4.09	4.23	4.36	4.45	4.36	4.25	4.42	4.2	4.29		8.82	7.72	6.74	6.72	6.71	6.63	7.15	7.04	6.84	6.8	6.74	7.13	7.08	8.95	6.84	7.01	6.92	6.77	6.84
MOUSE	224224	5	-	-	-	-	-	-	-	-	-	-	-	-	-	-	-	-		-	-	-	-	-	-	-	-	-	-	-	-	-	-	-	-	-	-	-
MOUSE	11878	5	Arx;LOC100044440	68998	1420926_at	SPEC	5.58	5.84	6.66	6.81	5.6	5.47	5.8	5.87	5.65	5.53	5.77	5.72		6.19	6.2	6.14	5.92	6.06	5.95	5.99	6.38	5.54	6.22	6.13	6.06	5.94	6.29	6.14	6.25	6.09	6.26	6.01
MOUSE	11878	5	Arx;LOC100044440	68998	1441175_at	UBI	6.34	6.2	6.24	6.06	6.65	6.76	6.89	6.86	6.7	6.27	6.53	6.47		7.29	7.3	7.63	7.56	7.5	7.45	7.68	7.88	7.42	7.35	7.53	7.43	7.5	7.51	7.65	7.48	7.75	7.68	7.37
MOUSE	11878	5	Arx;LOC100044440	68998	1450042_at	PREF	6.07	6.73	8.77	9.36	3.46	3.63	3.46	3.73	3.85	4.06	4.27	4.44		3.8	8.49	4.07	3.72	3.58	7.1	3.59	3.89	3.55	3.63	4.05	3.61	3.67	3.77	4.28	3.51	4.06	3.97	3.44
MOUSE	217558	5	6030408C04Rik	32362	1434699_at	UBI	5.2	6.51	6.39	6.96	6.01	5.94	5.57	5.97	5.94	5.96	5.95	6.06		8.7	7.64	4.85	6.59	6.55	6.8	6.69	5.8	7.05	6.63	5.97	8.19	6.26	6.79	5.8	7.04	5.01	6	7.77
MOUSE	217558	5	6030408C04Rik	32362	1434700_at	UBI	4.34	4.83	4.56	5.07	4.48	4.42	4.26	4.44	4.27	4.19	4.25	4.05		8.21	7.06	5.37	6.15	5.75	5.53	5.79	5.17	6.43	5.12	5.07	6.42	6.39	6.37	5.41	6.3	4.75	5.81	7.08
MOUSE	217558	5	6030408C04Rik	32362	1455355_at	PREF	5.39	6.61	8.06	7.74	6.13	5.98	6.72	6.9	6.17	6.56	6.22	6.45		7.56	6.14	5.81	6	5.61	5.41	5.79	5.36	6.24	5.66	5.48	6.38	5.85	6.11	5.54	5.76	4.85	6.16	6.4
MOUSE	382206	2	-	-	-	-	-	-	-	-	-	-	-	-	-	-	-	-		-	-	-	-	-	-	-	-	-	-	-	-	-	-	-	-	-	-	-
MOUSE	72056	5	1810055G02Rik	11174	1425921_a_at	UBI	9.03	9.26	8.73	8.86	10.76	10.7	10.29	10.36	10.17	10.1	10.3	10.3		9.53	8.73	9.16	7.84	7.62	8.5	8.61	7.8	7.48	7.78	10.65	7.63	7.8	7.69	8.95	7.95	8.36	8.33	8.48
MOUSE	20306	5	Ccl7	4568	1421228_at	PREF	5.64	8.13	4.73	4.69	4.33	4.21	4.56	4.73	4.26	4.05	4.48	4.48		5.33	5.69	6.42	5.57	5.44	5.88	5.87	6.96	5.5	5.95	6.13	5.77	6.84	6.09	6.38	6.27	6.03	6.15	5.67
MOUSE	381979	3	Brsk1	57169	1439892_at	UBI	6.25	6.32	6.38	6.72	8.69	8.78	9.21	9.15	8.44	8.36	8.41	8.47		7.31	7.49	8.13	8.6	8.09	9.96	8.17	7.91	7.53	7.33	7.35	7.3	7.51	7.23	7.67	7.36	7.68	7.5	7.45
MOUSE	74453	5	Ccdc11	27056	1453868_at	PREF	4.61	5.55	5.22	4.23	9.76	9.75	9.85	9.94	9.35	9.45	9.36	9.38		6.74	6.23	6.14	6.01	5.85	5.97	6.1	6.31	6.94	6.11	6.11	5.62	5.96	5.8	6.13	6.1	6.22	6.06	5.85
MOUSE	118445	5	Klf16	69496	1416350_at	UBI	6.05	6.55	7.17	7.02	4.6	4.53	4.94	4.53	5	5.08	4.83	5.01		7.38	7.5	8.82	6.32	7.2	7.82	6.99	6.56	7.01	7.11	7.07	7.83	7.25	7.89	7.58	7.52	7.1	8.43	7.36
MOUSE	245843	5	-	-	-	-	-	-	-	-	-	-	-	-	-	-	-	-		-	-	-	-	-	-	-	-	-	-	-	-	-	-	-	-	-	-	-
MOUSE	237422	3	Ric8b	23080	1435096_at	UBI	7.59	7.92	8.83	8.59	5.52	5.55	5.55	5.33	5.8	6.26	6.08	6.07		9.35	9.21	7.76	11.62	11.27	9.98	9.05	9.79	8.7	8.61	8.1	8.62	8.27	8.65	8.06	8.63	9.36	9.13	8.84
MOUSE	237422	3	Ric8b	23080	1439724_at	UBI	5.05	5.13	5.29	5.66	4.89	5.01	5.07	5.07	4.77	4.78	4.99	4.86		6.85	6.93	7.19	8.11	7.8	8.19	7.39	6.94	6.99	6.74	6.58	6.79	7.18	7.15	6.78	7.21	7.11	7.57	6.95
MOUSE	319885	4	Zcchc7	-	1438580_at	UBI	4.83	4.13	3.97	4.18	4.57	4.65	5.49	4.63	4.66	4.42	4.43	4.59		6.28	7.92	5.28	8.61	8.71	8.06	7.86	6.82	7.99	6.66	6.77	8.61	7.93	6.08	6.31	8.51	6.02	6.8	7.91
MOUSE	319885	4	Zcchc7	-	1439033_at	UBI	4.11	4.34	3.73	3.77	4.47	4.61	5.22	5.22	4.25	4.31	4.38	3.88		5.92	6.56	5.65	8.11	6.73	5.73	7.05	6.7	7.43	5.72	6.09	6.27	7.24	5.89	6.21	6.77	5.74	6.28	6.51
MOUSE	268345	2	Kcnc2	71199	1455258_at	PREF	3.82	3.76	5.56	5.61	5.18	5.02	4.54	4.56	4.14	4.3	3.92	4.42		4.78	4.54	4.58	9.22	7.64	10.07	4.65	4.68	4.69	5.19	4.44	4.06	4.33	4.59	4.68	4.69	4.97	4.41	4.63
MOUSE	353025	5	Caps2;Samsn1	72278;11148	1431539_at	SPEC	3.47	3.23	3.61	3.2	6.81	6.71	6.87	7	5.71	6.02	5.81	5.7		4.66	4.5	3.99	4.22	4.13	4.12	4.09	4.41	4.55	4.15	4.44	3.92	4.02	4.15	4.13	4.15	4.55	4.1	4.1
MOUSE	353025	5	Caps2;Samsn1	72278;11148	1441845_at	PREF	3.29	3.06	3.11	3.12	7.7	7.79	6.69	7.03	6.51	6.69	6.39	6.28		6.19	6.48	4.88	4.82	4.69	5.02	4.91	4.82	6.78	5.31	4.89	4.23	4.58	4.21	4.93	4.54	5.22	4.68	4.33
MOUSE	381903	3	Alg8	6931	1455887_at	UBI	8.4	8.49	7.91	7.97	9.16	9.14	8.31	8.37	8.55	8.72	8.61	8.57		9.37	7.83	7.94	7.63	7.24	7.38	7.64	7.52	7.76	7.53	7.71	7.34	7.5	7.81	7.83	7.58	7.42	7.54	7.75
MOUSE	72745	5	Tmem161b	14519	1428175_at	UBI	5.68	5.9	5.91	5.87	7.41	7.48	5.72	5.92	6.29	6.53	6.59	6.49		7.52	7.32	5.93	7.4	7.78	7.77	6.94	6.76	7.02	7.99	7.66	7.86	7.21	6.79	7.37	7.83	6.65	7.87	7.46
MOUSE	14594	5	Ggta1	7730	1418483_a_at	UBI	6.03	6.39	6.04	6.31	3.5	3.54	3.49	3.29	3.57	3.58	3.67	3.69		8.53	7.97	8.94	4.47	7.85	5.57	8.45	7.51	8.18	6.27	6.28	9.17	7.59	8.31	7.73	8.57	7.32	8.04	10.69
MOUSE	14594	5	Ggta1	7730	1451843_a_at	UBI	4.71	5.28	4.74	4.66	4.14	4.39	4.51	4.22	4.48	4.33	4.41	4.41		6.21	5.4	6.45	5.1	5.55	5.26	6.97	6.51	6.02	5.99	5.93	5.45	5.88	5.69	6.03	5.59	5.99	6.77	6.33
MOUSE	22160	3	Twist1	402	1418733_at	PREF	4.73	5.05	6.73	7.3	3.34	3.52	3.41	3.6	3.57	3.63	3.68	3.4		4.92	6.59	6.42	4.71	4.72	4.78	7.23	5.47	4.69	4.86	4.79	5.06	4.8	4.7	5.45	5.13	5.85	4.7	5.03
MOUSE	71773	5	Ugt2b1	68144	1424934_at	NOT	3.2	3.13	3	3.01	3.55	3.38	3.35	3.26	3.01	2.94	3.26	3.24		3.78	5	5.37	4.4	4.67	4.71	4.78	4.88	4.69	6.08	11.86	5.48	4.89	4.76	6.04	4.99	5.12	4.31	5.39
MOUSE	19347	4	LOC100046953;Rab6ip1	14584	1424015_at	UBI	11.29	11.15	11.12	11.12	9.25	9.32	8.14	8.12	9.4	9.47	9.34	9.57		11.18	11.56	10.25	11.51	11.39	12.39	11.37	10.94	11.38	10.64	9.66	10.99	10.16	9.87	9.61	10.62	10.84	9.5	10.79
MOUSE	14843	4	Gsx2	15377	1421601_at	NOT	3.6	3.43	3.62	3.42	3.31	3.7	3.74	3.9	3.63	3.15	3.52	3.67		5.49	5.41	5.9	5.63	6.27	5.69	5.81	5.93	5.8	5.58	5.75	5.51	5.74	5.61	6.03	5.69	5.69	5.56	5.43
MOUSE	380660	5	-	-	-	-	-	-	-	-	-	-	-	-	-	-	-	-		-	-	-	-	-	-	-	-	-	-	-	-	-	-	-	-	-	-	-
MOUSE	238130	5	Dock4	56680	1431114_at	NOT	3.44	3.3	3.43	3.34	3.34	3.43	3.33	3.57	3.22	3.1	3.34	3.24		7.15	5.98	4.86	4.81	5.47	7.01	5.13	5.3	6.91	5.42	5.52	5.8	4.91	4.34	5.56	5.43	5.84	4.98	5.27
MOUSE	238130	5	Dock4	56680	1436405_at	NOT	4.2	4.11	3.43	4.23	3	2.88	2.9	3.06	2.95	2.85	3.09	3.08		8.61	8.04	4.34	5.4	6.35	9.51	5.73	5.41	8.66	7.05	8.01	7.23	5.68	4.82	5.54	6.22	5.7	3.88	6.28
MOUSE	238130	5	Dock4	56680	1441462_at	NOT	4.27	3.97	4	4.12	4.04	3.86	4.24	4.21	4.11	4.07	3.96	4.03		8.14	7.28	7.04	6.26	6.61	7.64	6.91	7.27	7.61	6.75	7.39	7.05	7.44	6.65	7.06	7.11	7.26	6.7	6.77
MOUSE	238130	5	Dock4	56680	1441469_at	NOT	3.12	3	3.15	3.17	3.06	3.35	3.23	3.33	2.94	3.13	2.99	3.05		4.05	3.81	3.86	3.58	3.72	3.72	3.56	3.73	3.84	3.67	3.8	3.54	3.46	4.23	3.55	3.87	3.97	3.84	3.57
MOUSE	238130	5	Dock4	56680	1457146_at	NOT	3.34	3.49	3.46	3.51	3.42	3.45	3.37	3.31	3.24	3.25	3.43	3.26		7.58	6.61	4.9	5.01	5.25	6.65	5.08	6.2	7.46	5.29	5.7	5.91	5.57	4.91	5.4	5.44	5.19	4.61	5.29
MOUSE	100213	2	Rusc2	18967	1426791_at	UBI	8.07	8.01	7.58	7.41	8.56	8.48	8.22	8.32	7.53	7.67	7.69	7.71		7.3	8.06	9.33	9.3	8.63	9.54	9.68	9.06	9.38	8.8	8.78	7.95	8.02	8.18	8.66	7.71	9.06	8.17	8.34
MOUSE	100213	2	Rusc2	18967	1426792_s_at	UBI	8.41	8.17	7.71	7.83	8.53	8.61	8.25	8.21	7.76	8.08	8.02	7.73		8.4	8.95	10.13	9.61	9.17	10.11	9.93	9.47	9.75	9.15	9.26	8.69	8.48	9.09	9.15	8.77	9.57	8.44	9.35
MOUSE	230088	5	B230312A22Rik	32625	1434059_at	UBI	8.44	8.3	6.43	6.59	5.46	5.66	5.61	5.48	6.38	6.45	6.23	6.25		7.25	7.76	8.96	7.85	8.14	8.27	8.8	8.44	8.02	7.77	7.88	8.57	8.25	7.41	8.79	7.58	8.42	7.6	8.59
MOUSE	278279	3	Tmtc2	25521	1429809_at	UBI	6.93	6.58	8	7.95	7.4	7.15	5.59	5.86	6.08	6.45	6.44	6.44		9.62	9.84	5.7	8.92	8.43	6.71	9.27	6.32	8.99	5.92	7.92	5.65	7.09	5.19	7.01	5.53	5.83	5.33	7.08
MOUSE	278279	3	Tmtc2	25521	1441033_at	UBI	5.4	5.41	5.54	5.63	4.8	5.2	5.54	5.49	5	4.95	4.94	5.24		8.15	6.37	6.14	7.18	6.42	6.07	6.73	6.18	6.81	5.88	6.6	5.54	6.76	5.5	6.21	5.88	5.84	5.64	6.13
MOUSE	71726	5	Smug1	8629	1428763_at	UBI	6.89	7.26	6.04	6.27	4.96	5.5	4.82	5.19	5.25	5.55	5.25	5.25		9.74	8.26	8.6	11.36	10.62	7.87	7.67	7.7	7.65	8.31	8.03	7.91	8.04	8.19	8.48	8.08	7.79	7.42	7.85
MOUSE	105355	5	Slc17a3	21319	1418923_at	UBI	4.53	4.39	3.83	4.19	4.84	4.68	5.4	5.11	4.43	4.63	4.79	4.99		5.53	6.12	6.93	6.18	5.96	6.37	6.4	6.55	6.14	12.73	10.29	6.54	6.4	6.64	6.86	6.75	6.26	6.64	6.29
MOUSE	217480	5	Dgkb	37875	1440901_at	UBI	4.42	4.48	4.53	4.23	5.06	4.99	5.02	4.92	4.6	4.75	4.97	4.73		6.34	6.38	7.12	6.57	6.11	6.57	6.63	6.66	6.13	6.66	6.75	6.16	6.32	6.67	7.14	6.47	6.52	7	6.57
MOUSE	217480	5	Dgkb	37875	1442860_at	NOT	2.77	2.8	2.92	2.81	2.81	2.81	2.81	2.87	2.75	2.77	2.89	2.8		3.45	3.33	3.35	3.26	3.43	3.33	3.29	3.38	3.33	3.31	3.33	3.39	3.41	3.55	3.48	3.31	3.57	3.45	3.4
MOUSE	217480	5	Dgkb	37875	1455361_at	NOT	3.88	3.89	4.18	3.98	4.46	4.14	4.37	4.54	4.22	4.42	4.33	4.16		5.15	5.43	4.88	7.19	5.69	9.69	7.16	5.35	5.55	5.41	4.87	5.03	4.85	5.35	5.42	4.83	5.22	5.19	5.47
MOUSE	104943	5	9030611O19Rik	75262	1418879_at	UBI	6.54	6.14	5.38	5.6	5.6	5.5	5.74	5.76	5.41	5.21	5.84	5.72		9.36	8.2	7.73	7.1	7.95	7.23	7.41	7.82	7.87	8.16	7.68	7.35	8.36	7.65	9.04	7.59	7.67	7.45	7.59
MOUSE	104943	5	9030611O19Rik	75262	1449252_at	PREF	5.31	5.6	4.14	4.35	4.61	4.21	4.27	4.59	4.58	4.57	4.52	4.28		7.11	5.43	5.68	4.59	4.8	4.89	4.76	5.16	4.77	5.49	5.39	4.59	5.4	4.98	6.57	4.79	4.84	4.96	5.72
MOUSE	107895	3	Mgat5	1808	1425744_a_at	NOT	3.37	3.61	3.38	3.49	3.86	3.9	3.77	3.63	3.75	3.67	3.46	3.76		4.66	4.71	5.13	4.88	4.81	4.76	4.76	4.92	4.77	4.7	5.09	4.75	5.48	5.06	4.78	4.83	5.04	4.72	4.9
MOUSE	107895	3	Mgat5	1808	1428643_at	UBI	6.79	6.51	7.09	7.02	8.96	9.17	5.59	5.63	7.83	8.09	8.11	8.02		8.64	8.37	8.72	9.1	8.32	9.48	8.01	6.74	8.27	8.52	6.42	8.4	7.13	10.45	7.79	7.55	5.88	8.02	7.92
MOUSE	107895	3	Mgat5	1808	1428644_at	UBI	6.21	5.82	6.58	6.86	5.92	6.05	4.35	4.43	6.28	6.55	6.61	6.2		8.43	7.69	7.53	8.49	7.67	8.13	8.57	7.05	8.33	7.69	6.42	7.31	6.66	8.61	7.3	6.8	6.32	7.86	7.39
[truncated: 1,216 more rows]
